# Supplementary material for: Multiplexed Spliced-Leader Sequencing: A high-throughput, selective method for RNA-seq in Trypanosomatids
Source: Sci Rep. 2017 Jun 16;7:3725. doi: 10.1038/s41598-017-03987-0 (PMC5473914; doi:10.1038/s41598-017-03987-0)
Supplement: Supplementary file 2 — Supplementary Dataset 1 [file 41598_2017_3987_MOESM2_ESM.xls]

## Sheet: Sheet1
LdBPK v1	LdBPK v2
LdBPK_010010.1	LdBPK_010005000.1
LdBPK_010020.1	LdBPK_010005100.1
LdBPK_010030.1	LdBPK_010005200.1
LdBPK_010040.1	LdBPK_010005300.1
LdBPK_010050.1	LdBPK_010005400.1
LdBPK_010060.1	LdBPK_010005500.1
LdBPK_010070.1	LdBPK_010005600.1
LdBPK_010080.1	LdBPK_010005700.1
LdBPK_010100.1	LdBPK_010005900.1
LdBPK_010110.1	LdBPK_010006000.1
LdBPK_010120.1	LdBPK_010006100.1
LdBPK_010130.1	LdBPK_010006200.1
LdBPK_010140.1	LdBPK_010006300.1
LdBPK_010150.1	LdBPK_010006400.1
LdBPK_010160.1	LdBPK_010006500.1
LdBPK_010170.1	LdBPK_010006600.1
LdBPK_010180.1	LdBPK_010006700.1
LdBPK_010190.1	LdBPK_010006800.1
LdBPK_010200.1	LdBPK_010006900.1
LdBPK_010210.1	LdBPK_010007000.1
LdBPK_010220.1	LdBPK_010007100.1
LdBPK_010230.1	LdBPK_010007200.1
LdBPK_010240.1	LdBPK_010007300.1
LdBPK_010250.1	LdBPK_010007400.1
LdBPK_010260.1	LdBPK_010007500.1
LdBPK_010270.1	LdBPK_010007600.1
LdBPK_010280.1	LdBPK_010007700.1
LdBPK_010290.1	LdBPK_010007800.1
LdBPK_010300.1	LdBPK_010007900.1
LdBPK_010310.1	LdBPK_010008000.1
LdBPK_010320.1	LdBPK_010008100.1
LdBPK_010330.1	LdBPK_010008200.1
LdBPK_010340.1	LdBPK_010008300.1
LdBPK_010350.1	LdBPK_010008400.1
LdBPK_010360.1	LdBPK_010008500.1
LdBPK_010370.1	LdBPK_010008600.1
LdBPK_010380.1	LdBPK_010008700.1
LdBPK_010390.1	LdBPK_010008800.1
LdBPK_010400.1	LdBPK_010008900.1
LdBPK_010410.1	LdBPK_010009000.1
LdBPK_010420.1	LdBPK_010009100.1
LdBPK_010430.1	LdBPK_010009200.1
LdBPK_010430.1	LdBPK_010009300.1
LdBPK_010440.1	LdBPK_010009200.1
LdBPK_010440.1	LdBPK_010009300.1
LdBPK_010450.1	LdBPK_010009400.1
LdBPK_010460.1	LdBPK_010009500.1
LdBPK_010470.1	LdBPK_010009600.1
LdBPK_010480.1	LdBPK_010009700.1
LdBPK_010490.1	LdBPK_010009800.1
LdBPK_010500.1	LdBPK_010009900.1
LdBPK_010510.1	LdBPK_010010000.1
LdBPK_010520.1	LdBPK_010010100.1
LdBPK_010520.1	LdBPK_010010200.1
LdBPK_010530.1	LdBPK_010010200.1
LdBPK_010530.1	LdBPK_010010100.1
LdBPK_010540.1	LdBPK_010010300.1
LdBPK_010550.1	LdBPK_010010400.1
LdBPK_010560.1	LdBPK_010010500.1
LdBPK_010570.1	LdBPK_010010600.1
LdBPK_010580.1	LdBPK_010010700.1
LdBPK_010590.1	LdBPK_010010800.1
LdBPK_010600.1	LdBPK_010010900.1
LdBPK_010610.1	LdBPK_010011000.1
LdBPK_010620.1	LdBPK_010011100.1
LdBPK_010630.1	LdBPK_010011200.1
LdBPK_010640.1	LdBPK_010011300.1
LdBPK_010650.1	LdBPK_010011400.1
LdBPK_010660.1	LdBPK_010011500.1
LdBPK_010670.1	LdBPK_010011600.1
LdBPK_010680.1	LdBPK_010011700.1
LdBPK_010690.1	LdBPK_010011800.1
LdBPK_010700.1	LdBPK_010011900.1
LdBPK_010710.1	LdBPK_010012000.1
LdBPK_010720.1	LdBPK_010012100.1
LdBPK_010730.1	LdBPK_010012200.1
LdBPK_010740.1	LdBPK_010012300.1
LdBPK_010750.1	LdBPK_010012400.1
LdBPK_010760.1	LdBPK_010012500.1
LdBPK_010770.1	LdBPK_010012600.1
LdBPK_010780.1	LdBPK_010012700.1
LdBPK_010790.1	LdBPK_010012800.1
LdBPK_010790.1	LdBPK_010012900.1
LdBPK_010810.1	LdBPK_010013000.1
LdBPK_010820.1	LdBPK_010013100.1
LdBPK_010830.1	LdBPK_010013200.1
LdBPK_010840.1	LdBPK_010013300.1
LdBPK_010850.1	LdBPK_020013100.1
LdBPK_013340.1	LdBPK_310034600.1
LdBPK_013340.1	LdBPK_310034700.1
LdBPK_013340.1	LdBPK_310034700.1
LdBPK_013350.1	LdBPK_310034600.1
LdBPK_013350.1	LdBPK_310034700.1
LdBPK_013360.1	LdBPK_030013500.1
LdBPK_013370.1	LdBPK_030013400.1
LdBPK_020020.1	LdBPK_020005400.1
LdBPK_020030.1	LdBPK_020005500.1
LdBPK_020040.1	LdBPK_020005600.1
LdBPK_020050.1	LdBPK_020005700.1
LdBPK_020060.1	LdBPK_020005800.1
LdBPK_020070.1	LdBPK_020005900.1
LdBPK_020080.1	LdBPK_020006000.1
LdBPK_020090.1	LdBPK_020006100.1
LdBPK_020100.1	LdBPK_020006200.1
LdBPK_020110.1	LdBPK_020006300.1
LdBPK_020120.1	LdBPK_020006400.1
LdBPK_020130.1	LdBPK_020006500.1
LdBPK_020140.1	LdBPK_020006700.1
LdBPK_020140.1	LdBPK_020007200.1
LdBPK_020140.1	LdBPK_020006900.1
LdBPK_020140.1	LdBPK_020007100.1
LdBPK_020140.1	LdBPK_020007300.1
LdBPK_020150.1	LdBPK_020007300.1
LdBPK_020150.1	LdBPK_020007100.1
LdBPK_020150.1	LdBPK_020006800.1
LdBPK_020150.1	LdBPK_020006900.1
LdBPK_020150.1	LdBPK_020007200.1
LdBPK_020160.1	LdBPK_020006700.1
LdBPK_020160.1	LdBPK_020006900.1
LdBPK_020160.1	LdBPK_020007200.1
LdBPK_020160.1	LdBPK_020007100.1
LdBPK_020160.1	LdBPK_020007300.1
LdBPK_020170.1	LdBPK_020007100.1
LdBPK_020180.1	LdBPK_020007400.1
LdBPK_020190.1	LdBPK_020007500.1
LdBPK_020200.1	LdBPK_020007600.1
LdBPK_020210.1	LdBPK_020007700.1
LdBPK_020220.1	LdBPK_020007800.1
LdBPK_020230.1	LdBPK_020007900.1
LdBPK_020240.1	LdBPK_020008000.1
LdBPK_020250.1	LdBPK_020008100.1
LdBPK_020260.1	LdBPK_020008200.1
LdBPK_020270.1	LdBPK_020008300.1
LdBPK_020280.1	LdBPK_020008400.1
LdBPK_020290.1	LdBPK_020008500.1
LdBPK_020300.1	LdBPK_020008600.1
LdBPK_020310.1	LdBPK_020008700.1
LdBPK_020320.1	LdBPK_020008800.1
LdBPK_020330.1	LdBPK_020008900.1
LdBPK_020340.1	LdBPK_020009000.1
LdBPK_020350.1	LdBPK_020009100.1
LdBPK_020360.1	LdBPK_020009200.1
LdBPK_020370.1	LdBPK_020009300.1
LdBPK_020380.1	LdBPK_020009400.1
LdBPK_020390.1	LdBPK_020009500.1
LdBPK_020400.1	LdBPK_020009700.1
LdBPK_020420.1	LdBPK_020010000.1
LdBPK_020430.1	LdBPK_020010100.1
LdBPK_020440.1	LdBPK_020010200.1
LdBPK_020450.1	LdBPK_020010300.1
LdBPK_020460.1	LdBPK_020010400.1
LdBPK_020470.1	LdBPK_020010500.1
LdBPK_020480.1	LdBPK_020010600.1
LdBPK_020490.1	LdBPK_020010700.1
LdBPK_020500.1	LdBPK_020010900.1
LdBPK_020510.1	LdBPK_020011000.1
LdBPK_020520.1	LdBPK_020011100.1
LdBPK_020530.1	LdBPK_020011200.1
LdBPK_020540.1	LdBPK_020011300.1
LdBPK_020550.1	LdBPK_020011500.1
LdBPK_020560.1	LdBPK_020011600.1
LdBPK_020570.1	LdBPK_020011700.1
LdBPK_020580.1	LdBPK_020011800.1
LdBPK_020590.1	LdBPK_020011900.1
LdBPK_020600.1	LdBPK_020012000.1
LdBPK_020610.1	LdBPK_020012100.1
LdBPK_020620.1	LdBPK_020012200.1
LdBPK_020630.1	LdBPK_020012300.1
LdBPK_020640.1	LdBPK_020012400.1
LdBPK_020650.1	LdBPK_270032300.1
LdBPK_020650.1	LdBPK_020012500.1
LdBPK_020660.1	LdBPK_020012600.1
LdBPK_020660.1	LdBPK_270032400.1
LdBPK_020670.1	LdBPK_270032500.1
LdBPK_020670.1	LdBPK_020012700.1
LdBPK_020680.1	LdBPK_270032600.1
LdBPK_020710.1	LdBPK_020013100.1
LdBPK_020720.1	LdBPK_020013200.1
LdBPK_020720.1	LdBPK_190023400.1
LdBPK_020720.1	LdBPK_220022800.1
LdBPK_020730.1	LdBPK_270032300.1
LdBPK_020730.1	LdBPK_020012500.1
LdBPK_021560.1	LdBPK_220014700.1
LdBPK_021560.1	LdBPK_220014800.1
LdBPK_021560.1	LdBPK_220014900.1
LdBPK_021560.1	LdBPK_220015000.1
LdBPK_030010.1	LdBPK_030005000.1
LdBPK_030020.1	LdBPK_030005100.1
LdBPK_030030.1	LdBPK_030005200.1
LdBPK_030040.1	LdBPK_030005300.1
LdBPK_030050.1	LdBPK_030005400.1
LdBPK_030060.1	LdBPK_030005500.1
LdBPK_030070.1	LdBPK_030005600.1
LdBPK_030080.1	LdBPK_030005700.1
LdBPK_030090.1	LdBPK_030005800.1
LdBPK_030100.1	LdBPK_030005900.1
LdBPK_030110.1	LdBPK_030006000.1
LdBPK_030120.1	LdBPK_030006100.1
LdBPK_030130.1	LdBPK_030006200.1
LdBPK_030140.1	LdBPK_030006300.1
LdBPK_030150.1	LdBPK_030006400.1
LdBPK_030160.1	LdBPK_030006500.1
LdBPK_030170.1	LdBPK_030006600.1
LdBPK_030180.1	LdBPK_030006700.1
LdBPK_030190.1	LdBPK_030006800.1
LdBPK_030200.1	LdBPK_030006900.1
LdBPK_030210.1	LdBPK_030007000.1
LdBPK_030220.1	LdBPK_030007100.1
LdBPK_030230.1	LdBPK_030007200.1
LdBPK_030240.1	LdBPK_030007300.1
LdBPK_030240.1	LdBPK_260027700.1
LdBPK_030250.1	LdBPK_030007400.1
LdBPK_030260.1	LdBPK_030007500.1
LdBPK_030270.1	LdBPK_030007600.1
LdBPK_030280.1	LdBPK_030007700.1
LdBPK_030290.1	LdBPK_030007800.1
LdBPK_030300.1	LdBPK_030007900.1
LdBPK_030310.1	LdBPK_030008000.1
LdBPK_030320.1	LdBPK_030008100.1
LdBPK_030330.1	LdBPK_030008200.1
LdBPK_030340.1	LdBPK_030008300.1
LdBPK_030350.1	LdBPK_030008400.1
LdBPK_030360.1	LdBPK_030008500.1
LdBPK_030360.1	LdBPK_030008700.1
LdBPK_030360.1	LdBPK_030008600.1
LdBPK_030360.1	LdBPK_030008600.1
LdBPK_030370.1	LdBPK_030008600.1
LdBPK_030370.1	LdBPK_030008500.1
LdBPK_030370.1	LdBPK_030008700.1
LdBPK_030370.1	LdBPK_030008500.1
LdBPK_030380.1	LdBPK_030008700.1
LdBPK_030380.1	LdBPK_030008500.1
LdBPK_030380.1	LdBPK_030008600.1
LdBPK_030390.1	LdBPK_030008800.1
LdBPK_030400.1	LdBPK_030008900.1
LdBPK_030410.1	LdBPK_030009000.1
LdBPK_030410.1	LdBPK_030009100.1
LdBPK_030420.1	LdBPK_030009000.1
LdBPK_030420.1	LdBPK_030009100.1
LdBPK_030430.1	LdBPK_030009200.1
LdBPK_030440.1	LdBPK_030009300.1
LdBPK_030450.1	LdBPK_030009500.1
LdBPK_030460.1	LdBPK_030009600.1
LdBPK_030470.1	LdBPK_030009700.1
LdBPK_030480.1	LdBPK_030009800.1
LdBPK_030490.1	LdBPK_030009900.1
LdBPK_030500.1	LdBPK_030010000.1
LdBPK_030510.1	LdBPK_030010100.1
LdBPK_030520.1	LdBPK_030010200.1
LdBPK_030530.1	LdBPK_030010300.1
LdBPK_030540.1	LdBPK_030010400.1
LdBPK_030550.1	LdBPK_030010500.1
LdBPK_030560.1	LdBPK_030010600.1
LdBPK_030570.1	LdBPK_030010700.1
LdBPK_030580.1	LdBPK_030010800.1
LdBPK_030590.1	LdBPK_030010900.1
LdBPK_030600.1	LdBPK_030011000.1
LdBPK_030610.1	LdBPK_030011100.1
LdBPK_030620.1	LdBPK_030011200.1
LdBPK_030630.1	LdBPK_030011300.1
LdBPK_030640.1	LdBPK_030011400.1
LdBPK_030650.1	LdBPK_030011500.1
LdBPK_030660.1	LdBPK_030011600.1
LdBPK_030670.1	LdBPK_030011800.1
LdBPK_030680.1	LdBPK_030011900.1
LdBPK_030690.1	LdBPK_030012000.1
LdBPK_030700.1	LdBPK_030012100.1
LdBPK_030710.1	LdBPK_030012200.1
LdBPK_030720.1	LdBPK_030012300.1
LdBPK_030730.1	LdBPK_030012400.1
LdBPK_030740.1	LdBPK_030012500.1
LdBPK_030750.1	LdBPK_030012600.1
LdBPK_030760.1	LdBPK_030012700.1
LdBPK_030770.1	LdBPK_030012700.1
LdBPK_030780.1	LdBPK_030012800.1
LdBPK_030790.1	LdBPK_030012900.1
LdBPK_030800.1	LdBPK_030013000.1
LdBPK_030810.1	LdBPK_030013100.1
LdBPK_030830.1	LdBPK_030013600.1
LdBPK_030840.1	LdBPK_030013700.1
LdBPK_030850.1	LdBPK_030013800.1
LdBPK_030860.1	LdBPK_030013900.1
LdBPK_030870.1	LdBPK_030014000.1
LdBPK_030880.1	LdBPK_030014100.1
LdBPK_030890.1	LdBPK_030014200.1
LdBPK_030900.1	LdBPK_030014300.1
LdBPK_030910.1	LdBPK_030014400.1
LdBPK_030920.1	LdBPK_030014500.1
LdBPK_030930.1	LdBPK_030014600.1
LdBPK_030940.1	LdBPK_030014700.1
LdBPK_030950.1	LdBPK_030014800.1
LdBPK_030960.1	LdBPK_030014900.1
LdBPK_030970.1	LdBPK_030013300.1
LdBPK_040010.1	LdBPK_040005000.1
LdBPK_040020.1	LdBPK_100005400.1
LdBPK_040030.1	LdBPK_040005200.1
LdBPK_040031.1	LdBPK_040005300.1
LdBPK_040040.1	LdBPK_040005400.1
LdBPK_040050.1	LdBPK_040005500.1
LdBPK_040060.1	LdBPK_040005600.1
LdBPK_040070.1	LdBPK_040005700.1
LdBPK_040080.1	LdBPK_040005800.1
LdBPK_040090.1	LdBPK_040005900.1
LdBPK_040100.1	LdBPK_040006000.1
LdBPK_040110.1	LdBPK_040006100.1
LdBPK_040120.1	LdBPK_040006200.1
LdBPK_040130.1	LdBPK_040006300.1
LdBPK_040140.1	LdBPK_040006400.1
LdBPK_040150.1	LdBPK_040006500.1
LdBPK_040160.1	LdBPK_040006600.1
LdBPK_040160.1	LdBPK_040006700.1
LdBPK_040160.1	LdBPK_040006800.1
LdBPK_040160.1	LdBPK_040006900.1
LdBPK_040170.1	LdBPK_040007000.1
LdBPK_040170.1	LdBPK_040007100.1
LdBPK_040180.1	LdBPK_040007100.1
LdBPK_040180.1	LdBPK_040007000.1
LdBPK_040190.1	LdBPK_040007200.1
LdBPK_040200.1	LdBPK_040007300.1
LdBPK_040210.1	LdBPK_040007400.1
LdBPK_040220.1	LdBPK_040007500.1
LdBPK_040230.1	LdBPK_040007600.1
LdBPK_040240.1	LdBPK_040007700.1
LdBPK_040250.1	LdBPK_040007800.1
LdBPK_040260.1	LdBPK_040007900.1
LdBPK_040270.1	LdBPK_040008000.1
LdBPK_040280.1	LdBPK_040008100.1
LdBPK_040290.1	LdBPK_040008200.1
LdBPK_040300.1	LdBPK_040008300.1
LdBPK_040300.1	LdBPK_040008400.1
LdBPK_040310.1	LdBPK_040008300.1
LdBPK_040320.1	LdBPK_040008500.1
LdBPK_040330.1	LdBPK_040008600.1
LdBPK_040340.1	LdBPK_040008700.1
LdBPK_040350.1	LdBPK_040008800.1
LdBPK_040360.1	LdBPK_040008900.1
LdBPK_040370.1	LdBPK_040009000.1
LdBPK_040380.1	LdBPK_040009100.1
LdBPK_040390.1	LdBPK_040009200.1
LdBPK_040400.1	LdBPK_040009300.1
LdBPK_040410.1	LdBPK_040009400.1
LdBPK_040420.1	LdBPK_040009500.1
LdBPK_040430.1	LdBPK_040009600.1
LdBPK_040440.1	LdBPK_040009700.1
LdBPK_040470.1	LdBPK_040010000.1
LdBPK_040480.1	LdBPK_040010100.1
LdBPK_040490.1	LdBPK_040010200.1
LdBPK_040500.1	LdBPK_040010300.1
LdBPK_040510.1	LdBPK_040010400.1
LdBPK_040520.1	LdBPK_040010500.1
LdBPK_040530.1	LdBPK_040010600.1
LdBPK_040540.1	LdBPK_040010700.1
LdBPK_040550.1	LdBPK_040010800.1
LdBPK_040560.1	LdBPK_040010900.1
LdBPK_040570.1	LdBPK_040011000.1
LdBPK_040580.1	LdBPK_040011100.1
LdBPK_040590.1	LdBPK_040011200.1
LdBPK_040600.1	LdBPK_040011300.1
LdBPK_040610.1	LdBPK_040011400.1
LdBPK_040620.1	LdBPK_040011600.1
LdBPK_040630.1	LdBPK_040011700.1
LdBPK_040640.1	LdBPK_040011800.1
LdBPK_040650.1	LdBPK_040011900.1
LdBPK_040670.1	LdBPK_040012100.1
LdBPK_040680.1	LdBPK_040012200.1
LdBPK_040690.1	LdBPK_040012300.1
LdBPK_040700.1	LdBPK_040012400.1
LdBPK_040710.1	LdBPK_040012500.1
LdBPK_040720.1	LdBPK_040012600.1
LdBPK_040730.1	LdBPK_040012700.1
LdBPK_040740.1	LdBPK_040012800.1
LdBPK_040750.1	LdBPK_040012900.1
LdBPK_040750.1	LdBPK_040014900.1
LdBPK_040760.1	LdBPK_040013000.1
LdBPK_040760.1	LdBPK_040013100.1
LdBPK_040770.1	LdBPK_040013100.1
LdBPK_040770.1	LdBPK_040013000.1
LdBPK_040780.1	LdBPK_040013200.1
LdBPK_040790.1	LdBPK_040013300.1
LdBPK_040800.1	LdBPK_040013400.1
LdBPK_040810.1	LdBPK_040013500.1
LdBPK_040820.1	LdBPK_040013600.1
LdBPK_040830.1	LdBPK_040013700.1
LdBPK_040840.1	LdBPK_040013800.1
LdBPK_040850.1	LdBPK_040013900.1
LdBPK_040870.1	LdBPK_040014100.1
LdBPK_040880.1	LdBPK_040014200.1
LdBPK_040890.1	LdBPK_040014300.1
LdBPK_040900.1	LdBPK_040014400.1
LdBPK_040910.1	LdBPK_040014500.1
LdBPK_040920.1	LdBPK_040014600.1
LdBPK_040930.1	LdBPK_040014700.1
LdBPK_040940.1	LdBPK_040014800.1
LdBPK_040950.1	LdBPK_040012900.1
LdBPK_040950.1	LdBPK_040014900.1
LdBPK_040960.1	LdBPK_040015000.1
LdBPK_040970.1	LdBPK_040015100.1
LdBPK_040980.1	LdBPK_040015200.1
LdBPK_040990.1	LdBPK_040015300.1
LdBPK_041000.1	LdBPK_040015400.1
LdBPK_041010.1	LdBPK_040015500.1
LdBPK_041020.1	LdBPK_040015600.1
LdBPK_041030.1	LdBPK_040015700.1
LdBPK_041040.1	LdBPK_040015800.1
LdBPK_041050.1	LdBPK_040015900.1
LdBPK_041060.1	LdBPK_040016000.1
LdBPK_041070.1	LdBPK_040016100.1
LdBPK_041080.1	LdBPK_040016200.1
LdBPK_041100.1	LdBPK_040016300.1
LdBPK_041110.1	LdBPK_040016400.1
LdBPK_041120.1	LdBPK_040016500.1
LdBPK_041130.1	LdBPK_040016600.1
LdBPK_041140.1	LdBPK_040016700.1
LdBPK_041150.1	LdBPK_040016800.1
LdBPK_041160.1	LdBPK_040016900.1
LdBPK_041170.1	LdBPK_040017000.1
LdBPK_041190.1	LdBPK_040017200.1
LdBPK_041200.1	LdBPK_040017300.1
LdBPK_041200.1	LdBPK_040017300.1
LdBPK_041210.1	LdBPK_040017400.1
LdBPK_041220.1	LdBPK_040017500.1
LdBPK_041230.1	LdBPK_040017600.1
LdBPK_041240.1	LdBPK_040017700.1
LdBPK_041250.1	LdBPK_040017800.1
LdBPK_044260.1	LdBPK_340051100.1
LdBPK_044260.1	LdBPK_340051300.1
LdBPK_044270.1	LdBPK_340051400.1
LdBPK_044280.1	LdBPK_340051200.1
LdBPK_044280.1	LdBPK_340051500.1
LdBPK_044290.1	LdBPK_340038100.1
LdBPK_044300.1	LdBPK_340038000.1
LdBPK_044310.1	LdBPK_340037900.1
LdBPK_044320.1	LdBPK_340037800.1
LdBPK_044330.1	LdBPK_340037700.1
LdBPK_044340.1	LdBPK_340034100.1
LdBPK_044360.1	LdBPK_340021000.1
LdBPK_044360.1	LdBPK_340021100.1
LdBPK_050010.1	LdBPK_050005000.1
LdBPK_050020.1	LdBPK_050005100.1
LdBPK_050030.1	LdBPK_050005200.1
LdBPK_050040.1	LdBPK_050005300.1
LdBPK_050050.1	LdBPK_050005400.1
LdBPK_050060.1	LdBPK_050005500.1
LdBPK_050070.1	LdBPK_050005600.1
LdBPK_050080.1	LdBPK_050005700.1
LdBPK_050090.1	LdBPK_050005800.1
LdBPK_050100.1	LdBPK_050005900.1
LdBPK_050110.1	LdBPK_050006000.1
LdBPK_050120.1	LdBPK_050006100.1
LdBPK_050130.1	LdBPK_050006200.1
LdBPK_050140.1	LdBPK_050006300.1
LdBPK_050150.1	LdBPK_050006400.1
LdBPK_050160.1	LdBPK_050006500.1
LdBPK_050170.1	LdBPK_050006600.1
LdBPK_050180.1	LdBPK_050006700.1
LdBPK_050190.1	LdBPK_050006800.1
LdBPK_050200.1	LdBPK_050006900.1
LdBPK_050210.1	LdBPK_050007000.1
LdBPK_050220.1	LdBPK_050007100.1
LdBPK_050230.1	LdBPK_050007200.1
LdBPK_050240.1	LdBPK_050007300.1
LdBPK_050250.1	LdBPK_050007400.1
LdBPK_050260.1	LdBPK_050007500.1
LdBPK_050280.1	LdBPK_050007700.1
LdBPK_050290.1	LdBPK_050007800.1
LdBPK_050300.1	LdBPK_050007900.1
LdBPK_050310.1	LdBPK_050008000.1
LdBPK_050320.1	LdBPK_050008100.1
LdBPK_050330.1	LdBPK_050008300.1
LdBPK_050340.1	LdBPK_050008400.1
LdBPK_050350.1	LdBPK_050008500.1
LdBPK_050360.1	LdBPK_050008600.1
LdBPK_050370.1	LdBPK_050008700.1
LdBPK_050380.1	LdBPK_050008800.1
LdBPK_050390.1	LdBPK_050008900.1
LdBPK_050400.1	LdBPK_050009000.1
LdBPK_050410.1	LdBPK_050009100.1
LdBPK_050420.1	LdBPK_050009200.1
LdBPK_050430.1	LdBPK_050009300.1
LdBPK_050440.1	LdBPK_050009400.1
LdBPK_050450.1	LdBPK_050009500.1
LdBPK_050460.1	LdBPK_050009600.1
LdBPK_050470.1	LdBPK_050009700.1
LdBPK_050480.1	LdBPK_050009800.1
LdBPK_050490.1	LdBPK_050009900.1
LdBPK_050510.1	LdBPK_050010000.1
LdBPK_050510.1	LdBPK_050010100.1
LdBPK_050510.1	LdBPK_050010200.1
LdBPK_050520.1	LdBPK_050010300.1
LdBPK_050530.1	LdBPK_050010400.1
LdBPK_050540.1	LdBPK_050010500.1
LdBPK_050550.1	LdBPK_050010600.1
LdBPK_050560.1	LdBPK_050010700.1
LdBPK_050570.1	LdBPK_050010800.1
LdBPK_050580.1	LdBPK_050010900.1
LdBPK_050590.1	LdBPK_050011000.1
LdBPK_050600.1	LdBPK_050011100.1
LdBPK_050610.1	LdBPK_050011200.1
LdBPK_050620.1	LdBPK_050011300.1
LdBPK_050630.1	LdBPK_050011400.1
LdBPK_050640.1	LdBPK_050011500.1
LdBPK_050650.1	LdBPK_050011600.1
LdBPK_050660.1	LdBPK_050011700.1
LdBPK_050670.1	LdBPK_050011800.1
LdBPK_050680.1	LdBPK_050011900.1
LdBPK_050690.1	LdBPK_050012000.1
LdBPK_050700.1	LdBPK_050012100.1
LdBPK_050710.1	LdBPK_050012200.1
LdBPK_050720.1	LdBPK_050012300.1
LdBPK_050730.1	LdBPK_050012400.1
LdBPK_050740.1	LdBPK_050012500.1
LdBPK_050750.1	LdBPK_050012600.1
LdBPK_050760.1	LdBPK_050012700.1
LdBPK_050770.1	LdBPK_050012800.1
LdBPK_050780.1	LdBPK_050012900.1
LdBPK_050790.1	LdBPK_050013000.1
LdBPK_050800.1	LdBPK_050013100.1
LdBPK_050810.1	LdBPK_050013200.1
LdBPK_050820.1	LdBPK_050013300.1
LdBPK_050830.1	LdBPK_050013400.1
LdBPK_050840.1	LdBPK_050013500.1
LdBPK_050850.1	LdBPK_050013600.1
LdBPK_050860.1	LdBPK_050013700.1
LdBPK_050870.1	LdBPK_050013800.1
LdBPK_050880.1	LdBPK_050013900.1
LdBPK_050890.1	LdBPK_050014000.1
LdBPK_050900.1	LdBPK_050014100.1
LdBPK_050910.1	LdBPK_050014200.1
LdBPK_050920.1	LdBPK_050014300.1
LdBPK_050930.1	LdBPK_050014400.1
LdBPK_050940.1	LdBPK_050014500.1
LdBPK_050950.1	LdBPK_050014600.1
LdBPK_050960.1	LdBPK_050014700.1
LdBPK_050970.1	LdBPK_050015000.1
LdBPK_050980.1	LdBPK_050015100.1
LdBPK_050990.1	LdBPK_050015200.1
LdBPK_051000.1	LdBPK_050015300.1
LdBPK_051010.1	LdBPK_050015400.1
LdBPK_051020.1	LdBPK_050015500.1
LdBPK_051030.1	LdBPK_050015600.1
LdBPK_051040.1	LdBPK_050015700.1
LdBPK_051060.1	LdBPK_050015800.1
LdBPK_051070.1	LdBPK_050015900.1
LdBPK_051080.1	LdBPK_050016000.1
LdBPK_051090.1	LdBPK_050016100.1
LdBPK_051100.1	LdBPK_050016200.1
LdBPK_051110.1	LdBPK_050016300.1
LdBPK_051120.1	LdBPK_050016400.1
LdBPK_051130.1	LdBPK_050016500.1
LdBPK_051140.1	LdBPK_050016600.1
LdBPK_051150.1	LdBPK_050016700.1
LdBPK_051160.1	LdBPK_050016900.1
LdBPK_051170.1	LdBPK_050017000.1
LdBPK_051180.1	LdBPK_050017100.1
LdBPK_051190.1	LdBPK_050017200.1
LdBPK_051200.1	LdBPK_050017300.1
LdBPK_051210.1	LdBPK_050017400.1
LdBPK_052580.1	LdBPK_250017800.1
LdBPK_052580.1	LdBPK_250017900.1
LdBPK_055450.1	LdBPK_350005300.1
LdBPK_055450.1	LdBPK_350005400.1
LdBPK_055450.1	LdBPK_350005200.1
LdBPK_060010.1	LdBPK_060005000.1
LdBPK_060020.1	LdBPK_060005100.1
LdBPK_060030.1	LdBPK_060005200.1
LdBPK_060040.1	LdBPK_060005300.1
LdBPK_060050.1	LdBPK_060005400.1
LdBPK_060060.1	LdBPK_060005500.1
LdBPK_060070.1	LdBPK_060005700.1
LdBPK_060080.1	LdBPK_060005800.1
LdBPK_060080.1	LdBPK_060005900.1
LdBPK_060080.1	LdBPK_060006000.1
LdBPK_060090.1	LdBPK_060005900.1
LdBPK_060090.1	LdBPK_060006000.1
LdBPK_060090.1	LdBPK_060005800.1
LdBPK_060100.1	LdBPK_060006000.1
LdBPK_060100.1	LdBPK_060006100.1
LdBPK_060100.1	LdBPK_060005800.1
LdBPK_060110.1	LdBPK_060006200.1
LdBPK_060120.1	LdBPK_060006300.1
LdBPK_060130.1	LdBPK_060006400.1
LdBPK_060140.1	LdBPK_060006500.1
LdBPK_060150.1	LdBPK_060006600.1
LdBPK_060160.1	LdBPK_060006700.1
LdBPK_060170.1	LdBPK_060006800.1
LdBPK_060180.1	LdBPK_060006900.1
LdBPK_060190.1	LdBPK_060007000.1
LdBPK_060200.1	LdBPK_060007100.1
LdBPK_060210.1	LdBPK_060007400.1
LdBPK_060220.1	LdBPK_060007500.1
LdBPK_060240.1	LdBPK_060007700.1
LdBPK_060250.1	LdBPK_060007800.1
LdBPK_060260.1	LdBPK_060007900.1
LdBPK_060270.1	LdBPK_060008000.1
LdBPK_060280.1	LdBPK_060008100.1
LdBPK_060290.1	LdBPK_060008200.1
LdBPK_060300.1	LdBPK_060008300.1
LdBPK_060310.1	LdBPK_060008400.1
LdBPK_060320.1	LdBPK_060008500.1
LdBPK_060330.1	LdBPK_060008600.1
LdBPK_060340.1	LdBPK_060008700.1
LdBPK_060350.1	LdBPK_060008800.1
LdBPK_060360.1	LdBPK_060008900.1
LdBPK_060370.1	LdBPK_060009000.1
LdBPK_060380.1	LdBPK_060009100.1
LdBPK_060390.1	LdBPK_060009200.1
LdBPK_060400.1	LdBPK_060009300.1
LdBPK_060410.1	LdBPK_060009600.1
LdBPK_060410.1	LdBPK_060009400.1
LdBPK_060420.1	LdBPK_060009500.1
LdBPK_060440.1	LdBPK_060009700.1
LdBPK_060450.1	LdBPK_060009800.1
LdBPK_060460.1	LdBPK_060009900.1
LdBPK_060470.1	LdBPK_060010000.1
LdBPK_060480.1	LdBPK_060010100.1
LdBPK_060490.1	LdBPK_060010200.1
LdBPK_060500.1	LdBPK_060010300.1
LdBPK_060510.1	LdBPK_060010400.1
LdBPK_060520.1	LdBPK_060010500.1
LdBPK_060530.1	LdBPK_060010600.1
LdBPK_060540.1	LdBPK_060010700.1
LdBPK_060550.1	LdBPK_060010800.1
LdBPK_060560.1	LdBPK_060010900.1
LdBPK_060570.1	LdBPK_060011000.1
LdBPK_060580.1	LdBPK_060011100.1
LdBPK_060590.1	LdBPK_060011200.1
LdBPK_060590.1	LdBPK_060011300.1
LdBPK_060600.1	LdBPK_060011200.1
LdBPK_060600.1	LdBPK_060011300.1
LdBPK_060610.1	LdBPK_060011400.1
LdBPK_060620.1	LdBPK_060011500.1
LdBPK_060630.1	LdBPK_060011600.1
LdBPK_060640.1	LdBPK_060011700.1
LdBPK_060650.1	LdBPK_060011800.1
LdBPK_060660.1	LdBPK_060011900.1
LdBPK_060670.1	LdBPK_060012000.1
LdBPK_060680.1	LdBPK_060012100.1
LdBPK_060690.1	LdBPK_060012200.1
LdBPK_060700.1	LdBPK_060012300.1
LdBPK_060710.1	LdBPK_060012400.1
LdBPK_060720.1	LdBPK_060012500.1
LdBPK_060730.1	LdBPK_060012600.1
LdBPK_060740.1	LdBPK_060012700.1
LdBPK_060750.1	LdBPK_060012800.1
LdBPK_060760.1	LdBPK_060012900.1
LdBPK_060770.1	LdBPK_060013000.1
LdBPK_060780.1	LdBPK_060013100.1
LdBPK_060790.1	LdBPK_060013200.1
LdBPK_060800.1	LdBPK_060013300.1
LdBPK_060810.1	LdBPK_060013400.1
LdBPK_060820.1	LdBPK_060013500.1
LdBPK_060830.1	LdBPK_060013600.1
LdBPK_060840.1	LdBPK_060013700.1
LdBPK_060850.1	LdBPK_060013800.1
LdBPK_060860.1	LdBPK_060013900.1
LdBPK_060870.1	LdBPK_060014000.1
LdBPK_060880.1	LdBPK_060014100.1
LdBPK_060890.1	LdBPK_060014200.1
LdBPK_060900.1	LdBPK_060014300.1
LdBPK_060910.1	LdBPK_060014400.1
LdBPK_060920.1	LdBPK_060014500.1
LdBPK_060930.1	LdBPK_060014600.1
LdBPK_060940.1	LdBPK_060014700.1
LdBPK_060950.1	LdBPK_060014800.1
LdBPK_060960.1	LdBPK_060014900.1
LdBPK_060970.1	LdBPK_060015000.1
LdBPK_060980.1	LdBPK_060015100.1
LdBPK_060990.1	LdBPK_060015200.1
LdBPK_061000.1	LdBPK_060015300.1
LdBPK_061010.1	LdBPK_060015400.1
LdBPK_061020.1	LdBPK_060015500.1
LdBPK_061030.1	LdBPK_060015600.1
LdBPK_061040.1	LdBPK_060015700.1
LdBPK_061050.1	LdBPK_060015800.1
LdBPK_061060.1	LdBPK_060015900.1
LdBPK_061070.1	LdBPK_060016000.1
LdBPK_061080.1	LdBPK_060016100.1
LdBPK_061090.1	LdBPK_060016200.1
LdBPK_061100.1	LdBPK_060016300.1
LdBPK_061110.1	LdBPK_060016400.1
LdBPK_061120.1	LdBPK_060016500.1
LdBPK_061130.1	LdBPK_060016600.1
LdBPK_061140.1	LdBPK_060016700.1
LdBPK_061150.1	LdBPK_060016800.1
LdBPK_061160.1	LdBPK_060016900.1
LdBPK_061170.1	LdBPK_060017000.1
LdBPK_061180.1	LdBPK_060017100.1
LdBPK_061190.1	LdBPK_060017200.1
LdBPK_061200.1	LdBPK_060017300.1
LdBPK_061210.1	LdBPK_060017400.1
LdBPK_061220.1	LdBPK_060017500.1
LdBPK_061240.1	LdBPK_060017600.1
LdBPK_061250.1	LdBPK_060017900.1
LdBPK_061260.1	LdBPK_060018000.1
LdBPK_061270.1	LdBPK_060018100.1
LdBPK_061280.1	LdBPK_060018200.1
LdBPK_061290.1	LdBPK_060018300.1
LdBPK_061300.1	LdBPK_060018400.1
LdBPK_061310.1	LdBPK_060018500.1
LdBPK_061320.1	LdBPK_060018700.1
LdBPK_061330.1	LdBPK_060018800.1
LdBPK_061340.1	LdBPK_060018900.1
LdBPK_061350.1	LdBPK_060019000.1
LdBPK_061350.1	LdBPK_220005100.1
LdBPK_061360.1	LdBPK_220005000.1
LdBPK_061360.1	LdBPK_060019100.1
LdBPK_070010.1	LdBPK_070005000.1
LdBPK_070020.1	LdBPK_070005100.1
LdBPK_070030.1	LdBPK_070005200.1
LdBPK_070040.1	LdBPK_070005300.1
LdBPK_070050.1	LdBPK_070005400.1
LdBPK_070060.1	LdBPK_070005500.1
LdBPK_070070.1	LdBPK_070009300.1
LdBPK_070080.1	LdBPK_070009200.1
LdBPK_070090.1	LdBPK_070009100.1
LdBPK_070095.1	LdBPK_010005800.1
LdBPK_070100.1	LdBPK_070009000.1
LdBPK_070120.1	LdBPK_070008800.1
LdBPK_070130.1	LdBPK_070008700.1
LdBPK_070140.1	LdBPK_070010000.1
LdBPK_070150.1	LdBPK_070009900.1
LdBPK_070160.1	LdBPK_070009800.1
LdBPK_070170.1	LdBPK_070009700.1
LdBPK_070180.1	LdBPK_070009600.1
LdBPK_070190.1	LdBPK_070009500.1
LdBPK_070200.1	LdBPK_070009400.1
LdBPK_070210.1	LdBPK_070005600.1
LdBPK_070220.1	LdBPK_070005700.1
LdBPK_070230.1	LdBPK_070005800.1
LdBPK_070240.1	LdBPK_070005900.1
LdBPK_070250.1	LdBPK_070006000.1
LdBPK_070260.1	LdBPK_070006100.1
LdBPK_070270.1	LdBPK_070006200.1
LdBPK_070280.1	LdBPK_070006300.1
LdBPK_070300.1	LdBPK_070006400.1
LdBPK_070310.1	LdBPK_070006500.1
LdBPK_070320.1	LdBPK_070006600.1
LdBPK_070330.1	LdBPK_070006800.1
LdBPK_070340.1	LdBPK_070006900.1
LdBPK_070350.1	LdBPK_070007000.1
LdBPK_070360.1	LdBPK_070007100.1
LdBPK_070370.1	LdBPK_070007200.1
LdBPK_070380.1	LdBPK_070007300.1
LdBPK_070390.1	LdBPK_070007400.1
LdBPK_070400.1	LdBPK_070007500.1
LdBPK_070410.1	LdBPK_070007600.1
LdBPK_070420.1	LdBPK_070007700.1
LdBPK_070430.1	LdBPK_070007800.1
LdBPK_070440.1	LdBPK_070007900.1
LdBPK_070450.1	LdBPK_070008000.1
LdBPK_070460.1	LdBPK_070008100.1
LdBPK_070470.1	LdBPK_070008200.1
LdBPK_070480.1	LdBPK_070008300.1
LdBPK_070490.1	LdBPK_070008400.1
LdBPK_070500.1	LdBPK_070008500.1
LdBPK_070520.1	LdBPK_070010200.1
LdBPK_070530.1	LdBPK_070010300.1
LdBPK_070540.1	LdBPK_070010400.1
LdBPK_070550.1	LdBPK_070010500.1
LdBPK_070550.1	LdBPK_070010600.1
LdBPK_070570.1	LdBPK_070010700.1
LdBPK_070580.1	LdBPK_070010800.1
LdBPK_070590.1	LdBPK_070010900.1
LdBPK_070600.1	LdBPK_070011000.1
LdBPK_070610.1	LdBPK_070011100.1
LdBPK_070620.1	LdBPK_070011200.1
LdBPK_070630.1	LdBPK_070011300.1
LdBPK_070640.1	LdBPK_070011400.1
LdBPK_070650.1	LdBPK_070011400.1
LdBPK_070660.1	LdBPK_070011500.1
LdBPK_070670.1	LdBPK_070011600.1
LdBPK_070680.1	LdBPK_070011700.1
LdBPK_070690.1	LdBPK_070011800.1
LdBPK_070690.1	LdBPK_070011800.1
LdBPK_070700.1	LdBPK_070011900.1
LdBPK_070700.1	LdBPK_070012100.1
LdBPK_070710.1	LdBPK_070012000.1
LdBPK_070720.1	LdBPK_070012100.1
LdBPK_070720.1	LdBPK_070011900.1
LdBPK_070740.1	LdBPK_070012200.1
LdBPK_070750.1	LdBPK_070012300.1
LdBPK_070760.1	LdBPK_360014100.1
LdBPK_070770.1	LdBPK_070012500.1
LdBPK_070780.1	LdBPK_070012600.1
LdBPK_070790.1	LdBPK_070012700.1
LdBPK_070800.1	LdBPK_070012800.1
LdBPK_070810.1	LdBPK_070012900.1
LdBPK_070820.1	LdBPK_070013000.1
LdBPK_070830.1	LdBPK_070013100.1
LdBPK_070840.1	LdBPK_070013200.1
LdBPK_070860.1	LdBPK_070013400.1
LdBPK_070870.1	LdBPK_070013500.1
LdBPK_070880.1	LdBPK_070013600.1
LdBPK_070890.1	LdBPK_070013700.1
LdBPK_070900.1	LdBPK_070013800.1
LdBPK_070910.1	LdBPK_070013900.1
LdBPK_070920.1	LdBPK_070014100.1
LdBPK_070930.1	LdBPK_070014200.1
LdBPK_070950.1	LdBPK_070014400.1
LdBPK_070950.1	LdBPK_070014600.1
LdBPK_070950.1	LdBPK_070014500.1
LdBPK_070960.1	LdBPK_070014400.1
LdBPK_070960.1	LdBPK_070014600.1
LdBPK_070960.1	LdBPK_070014500.1
LdBPK_070970.1	LdBPK_070014600.1
LdBPK_070970.1	LdBPK_070014500.1
LdBPK_070970.1	LdBPK_070014500.1
LdBPK_070980.1	LdBPK_070014400.1
LdBPK_070990.1	LdBPK_070014500.1
LdBPK_070990.1	LdBPK_070014600.1
LdBPK_071000.1	LdBPK_070014700.1
LdBPK_071010.1	LdBPK_070014800.1
LdBPK_071020.1	LdBPK_070014900.1
LdBPK_071030.1	LdBPK_070015200.1
LdBPK_071040.1	LdBPK_070015300.1
LdBPK_071050.1	LdBPK_070015000.1
LdBPK_071060.1	LdBPK_070015100.1
LdBPK_071070.1	LdBPK_070015500.1
LdBPK_071080.1	LdBPK_070015600.1
LdBPK_071090.1	LdBPK_070015700.1
LdBPK_071100.1	LdBPK_070015800.1
LdBPK_071150.1	LdBPK_070016300.1
LdBPK_071160.1	LdBPK_070016400.1
LdBPK_071170.1	LdBPK_070016500.1
LdBPK_071180.1	LdBPK_070016600.1
LdBPK_071190.1	LdBPK_070016800.1
LdBPK_071200.1	LdBPK_070016900.1
LdBPK_071210.1	LdBPK_070017000.1
LdBPK_071220.1	LdBPK_070017100.1
LdBPK_071230.1	LdBPK_070017200.1
LdBPK_071240.1	LdBPK_070017300.1
LdBPK_071250.1	LdBPK_070017400.1
LdBPK_071260.1	LdBPK_070017500.1
LdBPK_071270.1	LdBPK_070017600.1
LdBPK_071280.1	LdBPK_070017700.1
LdBPK_071290.1	LdBPK_070017900.1
LdBPK_071300.1	LdBPK_070018000.1
LdBPK_071310.1	LdBPK_070018100.1
LdBPK_071320.1	LdBPK_070018200.1
LdBPK_071330.1	LdBPK_070018300.1
LdBPK_071340.1	LdBPK_070018400.1
LdBPK_072480.1	LdBPK_270019500.1
LdBPK_072480.1	LdBPK_270019600.1
LdBPK_072500.1	LdBPK_270024000.1
LdBPK_072500.1	LdBPK_270024100.1
LdBPK_073400.1	LdBPK_310016500.1
LdBPK_073400.1	LdBPK_310016900.1
LdBPK_073400.1	LdBPK_310015900.1
LdBPK_080010.1	LdBPK_080005000.1
LdBPK_080020.1	LdBPK_080005100.1
LdBPK_080030.1	LdBPK_080005200.1
LdBPK_080040.1	LdBPK_080005300.1
LdBPK_080050.1	LdBPK_080005400.1
LdBPK_080060.1	LdBPK_080005500.1
LdBPK_080070.1	LdBPK_080005600.1
LdBPK_080080.1	LdBPK_080005700.1
LdBPK_080090.1	LdBPK_080005800.1
LdBPK_080100.1	LdBPK_080005900.1
LdBPK_080110.1	LdBPK_080006000.1
LdBPK_080120.1	LdBPK_080006100.1
LdBPK_080130.1	LdBPK_080006200.1
LdBPK_080140.1	LdBPK_080006300.1
LdBPK_080150.1	LdBPK_080006400.1
LdBPK_080160.1	LdBPK_080006500.1
LdBPK_080170.1	LdBPK_080006600.1
LdBPK_080180.1	LdBPK_080006700.1
LdBPK_080190.1	LdBPK_080006800.1
LdBPK_080200.1	LdBPK_080006900.1
LdBPK_080210.1	LdBPK_080007000.1
LdBPK_080220.1	LdBPK_080007100.1
LdBPK_080230.1	LdBPK_080007200.1
LdBPK_080240.1	LdBPK_080007300.1
LdBPK_080250.1	LdBPK_080007400.1
LdBPK_080270.1	LdBPK_080007600.1
LdBPK_080280.1	LdBPK_080007700.1
LdBPK_080290.1	LdBPK_080007800.1
LdBPK_080300.1	LdBPK_080007900.1
LdBPK_080310.1	LdBPK_080008000.1
LdBPK_080320.1	LdBPK_080008100.1
LdBPK_080330.1	LdBPK_080008200.1
LdBPK_080340.1	LdBPK_080008300.1
LdBPK_080350.1	LdBPK_080008400.1
LdBPK_080360.1	LdBPK_080008500.1
LdBPK_080370.1	LdBPK_080008700.1
LdBPK_080380.1	LdBPK_080008800.1
LdBPK_080390.1	LdBPK_080008900.1
LdBPK_080400.1	LdBPK_080009000.1
LdBPK_080410.1	LdBPK_080009100.1
LdBPK_080420.1	LdBPK_080009200.1
LdBPK_080430.1	LdBPK_080009300.1
LdBPK_080440.1	LdBPK_080009400.1
LdBPK_080450.1	LdBPK_080009500.1
LdBPK_080460.1	LdBPK_080009600.1
LdBPK_080470.1	LdBPK_080009700.1
LdBPK_080480.1	LdBPK_080009800.1
LdBPK_080490.1	LdBPK_080009900.1
LdBPK_080500.1	LdBPK_080010000.1
LdBPK_080510.1	LdBPK_080010100.1
LdBPK_080520.1	LdBPK_080010200.1
LdBPK_080530.1	LdBPK_080010300.1
LdBPK_080540.1	LdBPK_080010400.1
LdBPK_080550.1	LdBPK_080010500.1
LdBPK_080560.1	LdBPK_080010600.1
LdBPK_080570.1	LdBPK_080010700.1
LdBPK_080580.1	LdBPK_080010800.1
LdBPK_080590.1	LdBPK_080010900.1
LdBPK_080600.1	LdBPK_080011000.1
LdBPK_080610.1	LdBPK_080011100.1
LdBPK_080620.1	LdBPK_080011300.1
LdBPK_080630.1	LdBPK_080011400.1
LdBPK_080640.1	LdBPK_080011500.1
LdBPK_080650.1	LdBPK_080011600.1
LdBPK_080660.1	LdBPK_080011700.1
LdBPK_080670.1	LdBPK_080011800.1
LdBPK_080710.1	LdBPK_080013000.1
LdBPK_080710.1	LdBPK_080012200.1
LdBPK_080710.1	LdBPK_080012100.1
LdBPK_080710.1	LdBPK_080012300.1
LdBPK_080710.1	LdBPK_080012900.1
LdBPK_080720.1	LdBPK_080012500.1
LdBPK_080720.1	LdBPK_080012600.1
LdBPK_080720.1	LdBPK_080012700.1
LdBPK_080720.1	LdBPK_080011900.1
LdBPK_080720.1	LdBPK_080012400.1
LdBPK_080730.1	LdBPK_080013100.1
LdBPK_080740.1	LdBPK_080013200.1
LdBPK_080750.1	LdBPK_080013300.1
LdBPK_080780.1	LdBPK_080013500.1
LdBPK_080790.1	LdBPK_080013500.1
LdBPK_080800.1	LdBPK_080014000.1
LdBPK_080810.1	LdBPK_080014100.1
LdBPK_080820.1	LdBPK_080014200.1
LdBPK_080830.1	LdBPK_080014300.1
LdBPK_080840.1	LdBPK_080014400.1
LdBPK_080850.1	LdBPK_080014500.1
LdBPK_080860.1	LdBPK_080014600.1
LdBPK_080870.1	LdBPK_080014800.1
LdBPK_080880.1	LdBPK_080014900.1
LdBPK_080890.1	LdBPK_080015000.1
LdBPK_080900.1	LdBPK_080015100.1
LdBPK_080910.1	LdBPK_080015200.1
LdBPK_080920.1	LdBPK_080015400.1
LdBPK_080930.1	LdBPK_080015500.1
LdBPK_080940.1	LdBPK_080015600.1
LdBPK_080960.1	LdBPK_080015900.1
LdBPK_080960.1	LdBPK_080016000.1
LdBPK_080960.1	LdBPK_080015700.1
LdBPK_080960.1	LdBPK_080015800.1
LdBPK_081000.1	LdBPK_080016100.1
LdBPK_081001.1	LdBPK_080016200.1
LdBPK_081010.1	LdBPK_080016300.1
LdBPK_081020.1	LdBPK_080016400.1
LdBPK_081030.1	LdBPK_080016500.1
LdBPK_081040.1	LdBPK_080016600.1
LdBPK_081050.1	LdBPK_080016700.1
LdBPK_081060.1	LdBPK_080016800.1
LdBPK_081070.1	LdBPK_080016900.1
LdBPK_081080.1	LdBPK_080017000.1
LdBPK_081090.1	LdBPK_080017100.1
LdBPK_081100.1	LdBPK_080017200.1
LdBPK_081110.1	LdBPK_080017300.1
LdBPK_081120.1	LdBPK_080017400.1
LdBPK_081130.1	LdBPK_080017500.1
LdBPK_081130.1	LdBPK_080018200.1
LdBPK_081160.1	LdBPK_080017600.1
LdBPK_081160.1	LdBPK_080018300.1
LdBPK_081190.1	LdBPK_080017700.1
LdBPK_081190.1	LdBPK_080018400.1
LdBPK_081191.1	LdBPK_080017800.1
LdBPK_081220.1	LdBPK_080017900.1
LdBPK_081250.1	LdBPK_080018000.1
LdBPK_081290.1	LdBPK_210028100.1
LdBPK_081290.1	LdBPK_080018100.1
LdBPK_081290.1	LdBPK_330015600.1
LdBPK_081290.1	LdBPK_330015900.1
LdBPK_081290.1	LdBPK_330015800.1
LdBPK_081300.1	LdBPK_210028200.1
LdBPK_081330.1	LdBPK_080013000.1
LdBPK_081330.1	LdBPK_080012200.1
LdBPK_081330.1	LdBPK_080012100.1
LdBPK_081330.1	LdBPK_080012300.1
LdBPK_081330.1	LdBPK_080012900.1
LdBPK_081680.1	LdBPK_180018200.1
LdBPK_090010.1	LdBPK_090005000.1
LdBPK_090020.1	LdBPK_090005100.1
LdBPK_090030.1	LdBPK_090005200.1
LdBPK_090040.1	LdBPK_090005300.1
LdBPK_090050.1	LdBPK_090005400.1
LdBPK_090060.1	LdBPK_090005500.1
LdBPK_090070.1	LdBPK_090005600.1
LdBPK_090080.1	LdBPK_090005700.1
LdBPK_090090.1	LdBPK_090005800.1
LdBPK_090100.1	LdBPK_090005900.1
LdBPK_090110.1	LdBPK_090006000.1
LdBPK_090120.1	LdBPK_090006100.1
LdBPK_090130.1	LdBPK_090006200.1
LdBPK_090140.1	LdBPK_090006300.1
LdBPK_090150.1	LdBPK_090006400.1
LdBPK_090160.1	LdBPK_090006500.1
LdBPK_090170.1	LdBPK_090006600.1
LdBPK_090170.1	LdBPK_090006800.1
LdBPK_090170.1	LdBPK_090006700.1
LdBPK_090170.1	LdBPK_090006900.1
LdBPK_090180.1	LdBPK_090006700.1
LdBPK_090180.1	LdBPK_090006600.1
LdBPK_090180.1	LdBPK_090006900.1
LdBPK_090180.1	LdBPK_090006800.1
LdBPK_090200.1	LdBPK_090006900.1
LdBPK_090200.1	LdBPK_090006700.1
LdBPK_090200.1	LdBPK_090006600.1
LdBPK_090200.1	LdBPK_090006800.1
LdBPK_090210.1	LdBPK_090007000.1
LdBPK_090220.1	LdBPK_090007100.1
LdBPK_090230.1	LdBPK_090007200.1
LdBPK_090240.1	LdBPK_090007900.1
LdBPK_090250.1	LdBPK_090008000.1
LdBPK_090260.1	LdBPK_090008100.1
LdBPK_090270.1	LdBPK_090008200.1
LdBPK_090280.1	LdBPK_090008300.1
LdBPK_090280.1	LdBPK_090008400.1
LdBPK_090280.1	LdBPK_090008400.1
LdBPK_090290.1	LdBPK_090008400.1
LdBPK_090290.1	LdBPK_090008300.1
LdBPK_090290.1	LdBPK_090008300.1
LdBPK_090300.1	LdBPK_090008500.1
LdBPK_090310.1	LdBPK_090008600.1
LdBPK_090320.1	LdBPK_090008700.1
LdBPK_090330.1	LdBPK_090008800.1
LdBPK_090340.1	LdBPK_090008900.1
LdBPK_090350.1	LdBPK_090009000.1
LdBPK_090360.1	LdBPK_090009100.1
LdBPK_090370.1	LdBPK_090009200.1
LdBPK_090380.1	LdBPK_090007400.1
LdBPK_090390.1	LdBPK_090007500.1
LdBPK_090400.1	LdBPK_090007600.1
LdBPK_090410.1	LdBPK_090007700.1
LdBPK_090420.1	LdBPK_090007800.1
LdBPK_090430.1	LdBPK_090007300.1
LdBPK_090440.1	LdBPK_090009300.1
LdBPK_090450.1	LdBPK_090009400.1
LdBPK_090450.1	LdBPK_090009500.1
LdBPK_090455.1	LdBPK_090009400.1
LdBPK_090455.1	LdBPK_090009500.1
LdBPK_090460.1	LdBPK_090009500.1
LdBPK_090460.1	LdBPK_090009400.1
LdBPK_090470.1	LdBPK_090009600.1
LdBPK_090480.1	LdBPK_090009700.1
LdBPK_090490.1	LdBPK_090009800.1
LdBPK_090500.1	LdBPK_090009900.1
LdBPK_090501.1	LdBPK_090010000.1
LdBPK_090520.1	LdBPK_090010100.1
LdBPK_090530.1	LdBPK_090010200.1
LdBPK_090540.1	LdBPK_090010300.1
LdBPK_090550.1	LdBPK_090010400.1
LdBPK_090560.1	LdBPK_090010500.1
LdBPK_090570.1	LdBPK_090010600.1
LdBPK_090580.1	LdBPK_090010700.1
LdBPK_090590.1	LdBPK_090010800.1
LdBPK_090600.1	LdBPK_090010900.1
LdBPK_090610.1	LdBPK_090011000.1
LdBPK_090620.1	LdBPK_090011100.1
LdBPK_090630.1	LdBPK_090011200.1
LdBPK_090640.1	LdBPK_090011300.1
LdBPK_090650.1	LdBPK_090011400.1
LdBPK_090660.1	LdBPK_090011500.1
LdBPK_090670.1	LdBPK_090011600.1
LdBPK_090680.1	LdBPK_090011700.1
LdBPK_090690.1	LdBPK_090011800.1
LdBPK_090700.1	LdBPK_090011900.1
LdBPK_090710.1	LdBPK_090012000.1
LdBPK_090720.1	LdBPK_090012100.1
LdBPK_090730.1	LdBPK_090012200.1
LdBPK_090740.1	LdBPK_090012300.1
LdBPK_090750.1	LdBPK_090012700.1
LdBPK_090760.1	LdBPK_090012800.1
LdBPK_090770.1	LdBPK_090012900.1
LdBPK_090780.1	LdBPK_090013000.1
LdBPK_090790.1	LdBPK_090013100.1
LdBPK_090800.1	LdBPK_090013200.1
LdBPK_090810.1	LdBPK_090013300.1
LdBPK_090820.1	LdBPK_090013400.1
LdBPK_090830.1	LdBPK_090013500.1
LdBPK_090840.1	LdBPK_090013600.1
LdBPK_090850.1	LdBPK_090013700.1
LdBPK_090860.1	LdBPK_090013800.1
LdBPK_090870.1	LdBPK_090013900.1
LdBPK_090880.1	LdBPK_090014000.1
LdBPK_090890.1	LdBPK_090014100.1
LdBPK_090900.1	LdBPK_090014200.1
LdBPK_090910.1	LdBPK_090014300.1
LdBPK_090920.1	LdBPK_090014400.1
LdBPK_090930.1	LdBPK_090014500.1
LdBPK_090940.1	LdBPK_090014600.1
LdBPK_090960.1	LdBPK_090014800.1
LdBPK_090970.1	LdBPK_090014900.1
LdBPK_090970.1	LdBPK_090015000.1
LdBPK_090970.1	LdBPK_090015100.1
LdBPK_090980.1	LdBPK_090014900.1
LdBPK_090980.1	LdBPK_090015000.1
LdBPK_090980.1	LdBPK_090015100.1
LdBPK_090990.1	LdBPK_090015200.1
LdBPK_091000.1	LdBPK_090015300.1
LdBPK_091010.1	LdBPK_090015400.1
LdBPK_091020.1	LdBPK_090015600.1
LdBPK_091020.1	LdBPK_090015500.1
LdBPK_091030.1	LdBPK_090015500.1
LdBPK_091030.1	LdBPK_090015600.1
LdBPK_091040.1	LdBPK_090015700.1
LdBPK_091050.1	LdBPK_090015800.1
LdBPK_091060.1	LdBPK_090015900.1
LdBPK_091070.1	LdBPK_090016500.1
LdBPK_091080.1	LdBPK_090017200.1
LdBPK_091090.1	LdBPK_090017300.1
LdBPK_091100.1	LdBPK_090017400.1
LdBPK_091110.1	LdBPK_090017500.1
LdBPK_091120.1	LdBPK_090017600.1
LdBPK_091130.1	LdBPK_090017700.1
LdBPK_091130.1	LdBPK_090017800.1
LdBPK_091160.1	LdBPK_090017900.1
LdBPK_091170.1	LdBPK_090018000.1
LdBPK_091180.1	LdBPK_090018100.1
LdBPK_091190.1	LdBPK_090018200.1
LdBPK_091200.1	LdBPK_090018300.1
LdBPK_091210.1	LdBPK_090018400.1
LdBPK_091220.1	LdBPK_090018500.1
LdBPK_091230.1	LdBPK_090018600.1
LdBPK_091240.1	LdBPK_090018700.1
LdBPK_091250.1	LdBPK_090018800.1
LdBPK_091260.1	LdBPK_090018900.1
LdBPK_091270.1	LdBPK_090019000.1
LdBPK_091280.1	LdBPK_090019100.1
LdBPK_091290.1	LdBPK_090019200.1
LdBPK_091300.1	LdBPK_090019300.1
LdBPK_091310.1	LdBPK_090019400.1
LdBPK_091320.1	LdBPK_090019500.1
LdBPK_091330.1	LdBPK_090019600.1
LdBPK_091340.1	LdBPK_090019700.1
LdBPK_091350.1	LdBPK_090019800.1
LdBPK_091360.1	LdBPK_090019900.1
LdBPK_091370.1	LdBPK_090020000.1
LdBPK_091371.1	LdBPK_090020100.1
LdBPK_091390.1	LdBPK_090020200.1
LdBPK_091400.1	LdBPK_090020300.1
LdBPK_091410.1	LdBPK_090020400.1
LdBPK_091410.1	LdBPK_190005500.1
LdBPK_091410.1	LdBPK_190005900.1
LdBPK_091410.1	LdBPK_190006000.1
LdBPK_091410.1	LdBPK_190006100.1
LdBPK_091420.1	LdBPK_090020500.1
LdBPK_091430.1	LdBPK_090020600.1
LdBPK_091440.1	LdBPK_090020700.1
LdBPK_091450.1	LdBPK_090020800.1
LdBPK_091460.1	LdBPK_090020900.1
LdBPK_091470.1	LdBPK_090021000.1
LdBPK_091480.1	LdBPK_090021100.1
LdBPK_091490.1	LdBPK_090021200.1
LdBPK_091500.1	LdBPK_090021300.1
LdBPK_091510.1	LdBPK_090021400.1
LdBPK_091520.1	LdBPK_090021500.1
LdBPK_091530.1	LdBPK_090021600.1
LdBPK_091540.1	LdBPK_090021700.1
LdBPK_091550.1	LdBPK_090021800.1
LdBPK_091560.1	LdBPK_090021900.1
LdBPK_091570.1	LdBPK_090022000.1
LdBPK_091580.1	LdBPK_090022100.1
LdBPK_091590.1	LdBPK_090022200.1
LdBPK_091600.1	LdBPK_090022300.1
LdBPK_091610.1	LdBPK_090022400.1
LdBPK_091620.1	LdBPK_090022500.1
LdBPK_091630.1	LdBPK_090022600.1
LdBPK_091640.1	LdBPK_090022700.1
LdBPK_093020.1	LdBPK_290019500.1
LdBPK_093020.1	LdBPK_290019700.1
LdBPK_093020.1	LdBPK_290019900.1
LdBPK_100020.1	LdBPK_100005300.1
LdBPK_100030.1	LdBPK_100005400.1
LdBPK_100040.1	LdBPK_100005500.1
LdBPK_100060.1	LdBPK_100005700.1
LdBPK_100070.1	LdBPK_100005800.1
LdBPK_100080.1	LdBPK_100005900.1
LdBPK_100090.1	LdBPK_100006000.1
LdBPK_100100.1	LdBPK_100006100.1
LdBPK_100110.1	LdBPK_100006200.1
LdBPK_100120.1	LdBPK_100006300.1
LdBPK_100130.1	LdBPK_100006400.1
LdBPK_100140.1	LdBPK_100006500.1
LdBPK_100150.1	LdBPK_100006600.1
LdBPK_100160.1	LdBPK_100006700.1
LdBPK_100170.1	LdBPK_100006800.1
LdBPK_100180.1	LdBPK_100006900.1
LdBPK_100190.1	LdBPK_100007000.1
LdBPK_100200.1	LdBPK_100007100.1
LdBPK_100210.1	LdBPK_100007300.1
LdBPK_100220.1	LdBPK_100007400.1
LdBPK_100230.1	LdBPK_100007500.1
LdBPK_100240.1	LdBPK_100007600.1
LdBPK_100250.1	LdBPK_100007700.1
LdBPK_100260.1	LdBPK_100007800.1
LdBPK_100270.1	LdBPK_100007900.1
LdBPK_100280.1	LdBPK_100008000.1
LdBPK_100290.1	LdBPK_100008100.1
LdBPK_100300.1	LdBPK_100008200.1
LdBPK_100310.1	LdBPK_100008300.1
LdBPK_100320.1	LdBPK_100008400.1
LdBPK_100330.1	LdBPK_100008500.1
LdBPK_100340.1	LdBPK_100008600.1
LdBPK_100350.1	LdBPK_100008700.1
LdBPK_100360.1	LdBPK_100008800.1
LdBPK_100370.1	LdBPK_100008900.1
LdBPK_100380.1	LdBPK_100008900.1
LdBPK_100380.1	LdBPK_100009000.1
LdBPK_100390.1	LdBPK_100009100.1
LdBPK_100400.1	LdBPK_100009200.1
LdBPK_100400.1	LdBPK_100009300.1
LdBPK_100410.1	LdBPK_100009300.1
LdBPK_100410.1	LdBPK_100009200.1
LdBPK_100420.1	LdBPK_100009400.1
LdBPK_100430.1	LdBPK_100009500.1
LdBPK_100440.1	LdBPK_100009600.1
LdBPK_100450.1	LdBPK_100009700.1
LdBPK_100460.1	LdBPK_100009800.1
LdBPK_100480.1	LdBPK_100009900.1
LdBPK_100510.1	LdBPK_100010600.1
LdBPK_100510.1	LdBPK_100010700.1
LdBPK_100510.1	LdBPK_100010800.1
LdBPK_100510.1	LdBPK_100010900.1
LdBPK_100510.1	LdBPK_100011200.1
LdBPK_100521.1	LdBPK_100011400.1
LdBPK_100540.1	LdBPK_100011600.1
LdBPK_100550.1	LdBPK_100011700.1
LdBPK_100560.1	LdBPK_100011800.1
LdBPK_100570.1	LdBPK_100012000.1
LdBPK_100580.1	LdBPK_100012100.1
LdBPK_100590.1	LdBPK_100012200.1
LdBPK_100600.1	LdBPK_100012300.1
LdBPK_100610.1	LdBPK_100012400.1
LdBPK_100620.1	LdBPK_100012500.1
LdBPK_100630.1	LdBPK_100012600.1
LdBPK_100640.1	LdBPK_100012700.1
LdBPK_100650.1	LdBPK_100012800.1
LdBPK_100660.1	LdBPK_100012900.1
LdBPK_100670.1	LdBPK_100013000.1
LdBPK_100680.1	LdBPK_100013100.1
LdBPK_100690.1	LdBPK_100013200.1
LdBPK_100700.1	LdBPK_100013300.1
LdBPK_100710.1	LdBPK_100013400.1
LdBPK_100720.1	LdBPK_100013500.1
LdBPK_100730.1	LdBPK_100013600.1
LdBPK_100740.1	LdBPK_100013700.1
LdBPK_100750.1	LdBPK_100013800.1
LdBPK_100760.1	LdBPK_100013900.1
LdBPK_100760.1	LdBPK_100014000.1
LdBPK_100770.1	LdBPK_100013900.1
LdBPK_100770.1	LdBPK_100014000.1
LdBPK_100780.1	LdBPK_100014100.1
LdBPK_100790.1	LdBPK_100014200.1
LdBPK_100800.1	LdBPK_100014300.1
LdBPK_100810.1	LdBPK_100014400.1
LdBPK_100820.1	LdBPK_100014500.1
LdBPK_100830.1	LdBPK_100014600.1
LdBPK_100840.1	LdBPK_100014700.1
LdBPK_100850.1	LdBPK_100014800.1
LdBPK_100860.1	LdBPK_100014900.1
LdBPK_100870.1	LdBPK_100015000.1
LdBPK_100880.1	LdBPK_100015100.1
LdBPK_100890.1	LdBPK_100015200.1
LdBPK_100900.1	LdBPK_100015300.1
LdBPK_100910.1	LdBPK_100015400.1
LdBPK_100920.1	LdBPK_100015500.1
LdBPK_100920.1	LdBPK_100017100.1
LdBPK_100920.1	LdBPK_100016900.1
LdBPK_100920.1	LdBPK_160010700.1
LdBPK_100930.1	LdBPK_100015600.1
LdBPK_100940.1	LdBPK_100015700.1
LdBPK_100950.1	LdBPK_100015800.1
LdBPK_100960.1	LdBPK_100015900.1
LdBPK_100980.1	LdBPK_100016000.1
LdBPK_100990.1	LdBPK_100016100.1
LdBPK_101000.1	LdBPK_100016400.1
LdBPK_101010.1	LdBPK_100016500.1
LdBPK_101020.1	LdBPK_100016600.1
LdBPK_101030.1	LdBPK_100016700.1
LdBPK_101040.1	LdBPK_100016800.1
LdBPK_101060.1	LdBPK_100017000.1
LdBPK_101070.1	LdBPK_100017100.1
LdBPK_101070.1	LdBPK_100015500.1
LdBPK_101070.1	LdBPK_160010800.1
LdBPK_101070.1	LdBPK_160011100.1
LdBPK_101070.1	LdBPK_160011200.1
LdBPK_101080.1	LdBPK_100017200.1
LdBPK_101090.1	LdBPK_100017300.1
LdBPK_101100.1	LdBPK_100017400.1
LdBPK_101110.1	LdBPK_100017500.1
LdBPK_101120.1	LdBPK_100017600.1
LdBPK_101130.1	LdBPK_100017700.1
LdBPK_101140.1	LdBPK_100017800.1
LdBPK_101150.1	LdBPK_100017900.1
LdBPK_101160.1	LdBPK_100018000.1
LdBPK_101180.1	LdBPK_100018200.1
LdBPK_101190.1	LdBPK_100018300.1
LdBPK_101200.1	LdBPK_100018500.1
LdBPK_101210.1	LdBPK_100018600.1
LdBPK_101220.1	LdBPK_100018700.1
LdBPK_101230.1	LdBPK_100018800.1
LdBPK_101240.1	LdBPK_100018900.1
LdBPK_101250.1	LdBPK_100019000.1
LdBPK_101260.1	LdBPK_100019100.1
LdBPK_101270.1	LdBPK_100019200.1
LdBPK_101280.1	LdBPK_100019300.1
LdBPK_101290.1	LdBPK_100019400.1
LdBPK_101300.1	LdBPK_100019500.1
LdBPK_101310.1	LdBPK_100019600.1
LdBPK_101330.1	LdBPK_100019700.1
LdBPK_101340.1	LdBPK_100019800.1
LdBPK_101350.1	LdBPK_100019900.1
LdBPK_101360.1	LdBPK_100020300.1
LdBPK_101370.1	LdBPK_100020400.1
LdBPK_101380.1	LdBPK_100020500.1
LdBPK_101390.1	LdBPK_100020600.1
LdBPK_101400.1	LdBPK_100020700.1
LdBPK_101400.1	LdBPK_100020900.1
LdBPK_101410.1	LdBPK_100020800.1
LdBPK_101420.1	LdBPK_100020900.1
LdBPK_101420.1	LdBPK_100020700.1
LdBPK_101430.1	LdBPK_100021000.1
LdBPK_101440.1	LdBPK_100005200.1
LdBPK_101440.1	LdBPK_100021100.1
LdBPK_101450.1	LdBPK_100021200.1
LdBPK_101450.1	LdBPK_100005100.1
LdBPK_101460.1	LdBPK_100005000.1
LdBPK_101460.1	LdBPK_100021300.1
LdBPK_110010.1	LdBPK_110005000.1
LdBPK_110020.1	LdBPK_110005100.1
LdBPK_110030.1	LdBPK_110005200.1
LdBPK_110040.1	LdBPK_110005300.1
LdBPK_110050.1	LdBPK_110005400.1
LdBPK_110060.1	LdBPK_110005500.1
LdBPK_110070.1	LdBPK_110005600.1
LdBPK_110080.1	LdBPK_110005700.1
LdBPK_110090.1	LdBPK_110005800.1
LdBPK_110100.1	LdBPK_110005900.1
LdBPK_110110.1	LdBPK_110006000.1
LdBPK_110120.1	LdBPK_110006100.1
LdBPK_110130.1	LdBPK_110006200.1
LdBPK_110140.1	LdBPK_110006300.1
LdBPK_110150.1	LdBPK_110006400.1
LdBPK_110160.1	LdBPK_110006500.1
LdBPK_110170.1	LdBPK_110006600.1
LdBPK_110180.1	LdBPK_110006700.1
LdBPK_110190.1	LdBPK_110006800.1
LdBPK_110200.1	LdBPK_110006900.1
LdBPK_110210.1	LdBPK_110007000.1
LdBPK_110220.1	LdBPK_110007100.1
LdBPK_110230.1	LdBPK_110007200.1
LdBPK_110240.1	LdBPK_110007300.1
LdBPK_110250.1	LdBPK_110007400.1
LdBPK_110260.1	LdBPK_110007500.1
LdBPK_110270.1	LdBPK_110007600.1
LdBPK_110290.1	LdBPK_110007800.1
LdBPK_110300.1	LdBPK_110007900.1
LdBPK_110310.1	LdBPK_110008000.1
LdBPK_110320.1	LdBPK_110008100.1
LdBPK_110330.1	LdBPK_110008200.1
LdBPK_110340.1	LdBPK_110008300.1
LdBPK_110350.1	LdBPK_110008400.1
LdBPK_110360.1	LdBPK_110008500.1
LdBPK_110370.1	LdBPK_110008600.1
LdBPK_110380.1	LdBPK_110008700.1
LdBPK_110390.1	LdBPK_110008800.1
LdBPK_110400.1	LdBPK_110008900.1
LdBPK_110410.1	LdBPK_110009000.1
LdBPK_110420.1	LdBPK_110009100.1
LdBPK_110430.1	LdBPK_110009200.1
LdBPK_110440.1	LdBPK_110009300.1
LdBPK_110450.1	LdBPK_110009400.1
LdBPK_110460.1	LdBPK_110009500.1
LdBPK_110470.1	LdBPK_110009600.1
LdBPK_110490.1	LdBPK_110011400.1
LdBPK_110510.1	LdBPK_110011200.1
LdBPK_110520.1	LdBPK_110011100.1
LdBPK_110530.1	LdBPK_110011000.1
LdBPK_110540.1	LdBPK_110010900.1
LdBPK_110550.1	LdBPK_110010800.1
LdBPK_110560.1	LdBPK_110010700.1
LdBPK_110570.1	LdBPK_110010600.1
LdBPK_110580.1	LdBPK_110010500.1
LdBPK_110590.1	LdBPK_110010400.1
LdBPK_110600.1	LdBPK_110011500.1
LdBPK_110610.1	LdBPK_110011600.1
LdBPK_110620.1	LdBPK_110011700.1
LdBPK_110630.1	LdBPK_110011900.1
LdBPK_110630.1	LdBPK_110011800.1
LdBPK_110640.1	LdBPK_110011900.1
LdBPK_110640.1	LdBPK_110011800.1
LdBPK_110650.1	LdBPK_110012000.1
LdBPK_110660.1	LdBPK_110012100.1
LdBPK_110670.1	LdBPK_110012200.1
LdBPK_110680.1	LdBPK_110012400.1
LdBPK_110680.1	LdBPK_110012300.1
LdBPK_110690.1	LdBPK_110012300.1
LdBPK_110690.1	LdBPK_110012400.1
LdBPK_110700.1	LdBPK_110012500.1
LdBPK_110710.1	LdBPK_110012600.1
LdBPK_110720.1	LdBPK_110012700.1
LdBPK_110730.1	LdBPK_110012800.1
LdBPK_110740.1	LdBPK_110012900.1
LdBPK_110750.1	LdBPK_110013000.1
LdBPK_110760.1	LdBPK_110013100.1
LdBPK_110770.1	LdBPK_110013200.1
LdBPK_110770.1	LdBPK_110013300.1
LdBPK_110780.1	LdBPK_110013200.1
LdBPK_110780.1	LdBPK_110013300.1
LdBPK_110790.1	LdBPK_110013400.1
LdBPK_110800.1	LdBPK_110013500.1
LdBPK_110810.1	LdBPK_110013600.1
LdBPK_110820.1	LdBPK_110013700.1
LdBPK_110830.1	LdBPK_110013800.1
LdBPK_110840.1	LdBPK_110013900.1
LdBPK_110850.1	LdBPK_110014000.1
LdBPK_110860.1	LdBPK_110014100.1
LdBPK_110870.1	LdBPK_110014200.1
LdBPK_110880.1	LdBPK_110014300.1
LdBPK_110890.1	LdBPK_110014500.1
LdBPK_110900.1	LdBPK_110014600.1
LdBPK_110910.1	LdBPK_110014700.1
LdBPK_110920.1	LdBPK_110014800.1
LdBPK_110930.1	LdBPK_110015200.1
LdBPK_110940.1	LdBPK_110015300.1
LdBPK_110950.1	LdBPK_110015400.1
LdBPK_110960.1	LdBPK_110015500.1
LdBPK_110960.1	LdBPK_110015600.1
LdBPK_110970.1	LdBPK_110015500.1
LdBPK_110970.1	LdBPK_110015600.1
LdBPK_110980.1	LdBPK_110015700.1
LdBPK_110990.1	LdBPK_110015800.1
LdBPK_111000.1	LdBPK_110015900.1
LdBPK_111010.1	LdBPK_110016000.1
LdBPK_111020.1	LdBPK_110016100.1
LdBPK_111030.1	LdBPK_110016200.1
LdBPK_111040.1	LdBPK_110016300.1
LdBPK_111050.1	LdBPK_110016400.1
LdBPK_111060.1	LdBPK_110016700.1
LdBPK_111080.1	LdBPK_110016900.1
LdBPK_111090.1	LdBPK_110017000.1
LdBPK_111100.1	LdBPK_110017100.1
LdBPK_111110.1	LdBPK_110017400.1
LdBPK_111110.1	LdBPK_110017200.1
LdBPK_111120.1	LdBPK_110017300.1
LdBPK_111130.1	LdBPK_110017200.1
LdBPK_111130.1	LdBPK_110017400.1
LdBPK_111140.1	LdBPK_110017500.1
LdBPK_111150.1	LdBPK_110017500.1
LdBPK_111160.1	LdBPK_110017600.1
LdBPK_111170.1	LdBPK_110017700.1
LdBPK_111180.1	LdBPK_110017800.1
LdBPK_111180.1	LdBPK_290025000.1
LdBPK_111190.1	LdBPK_110017900.1
LdBPK_111200.1	LdBPK_110018000.1
LdBPK_111210.1	LdBPK_110018200.1
LdBPK_111210.1	LdBPK_110018500.1
LdBPK_111210.1	LdBPK_110018600.1
LdBPK_111210.1	LdBPK_110018100.1
LdBPK_111220.1	LdBPK_110018300.1
LdBPK_111220.1	LdBPK_110018400.1
LdBPK_111220.1	LdBPK_110018700.1
LdBPK_111230.1	LdBPK_110018400.1
LdBPK_111230.1	LdBPK_110018300.1
LdBPK_111230.1	LdBPK_110018700.1
LdBPK_111260.1	LdBPK_110018800.1
LdBPK_111270.1	LdBPK_110018900.1
LdBPK_111280.1	LdBPK_110019000.1
LdBPK_111290.1	LdBPK_110019100.1
LdBPK_111300.1	LdBPK_110019200.1
LdBPK_111310.1	LdBPK_110019300.1
LdBPK_111320.1	LdBPK_110019400.1
LdBPK_111330.1	LdBPK_110019500.1
LdBPK_111340.1	LdBPK_110019600.1
LdBPK_111350.1	LdBPK_110019700.1
LdBPK_111360.1	LdBPK_110019800.1
LdBPK_111370.1	LdBPK_110020000.1
LdBPK_120010.1	LdBPK_120005000.1
LdBPK_120020.1	LdBPK_120005100.1
LdBPK_120030.1	LdBPK_120005200.1
LdBPK_120040.1	LdBPK_120005300.1
LdBPK_120041.1	LdBPK_120005400.1
LdBPK_120050.1	LdBPK_120005500.1
LdBPK_120060.1	LdBPK_120005600.1
LdBPK_120060r.1	LdBPK_120016500.1
LdBPK_120070.1	LdBPK_120005700.1
LdBPK_120070r.1	LdBPK_120016400.1
LdBPK_120075.1	LdBPK_120005800.1
LdBPK_120080.1	LdBPK_120005900.1
LdBPK_120090.1	LdBPK_120006000.1
LdBPK_120100.1	LdBPK_120006100.1
LdBPK_120105.1	LdBPK_120007900.1
LdBPK_120110.1	LdBPK_120006200.1
LdBPK_120120.1	LdBPK_120006300.1
LdBPK_120130.1	LdBPK_120006400.1
LdBPK_120140.1	LdBPK_120006500.1
LdBPK_120145.1	LdBPK_120006700.1
LdBPK_120150.1	LdBPK_120006600.1
LdBPK_120155.1	LdBPK_120006800.1
LdBPK_120160.1	LdBPK_120006900.1
LdBPK_120170.1	LdBPK_120007000.1
LdBPK_120180.1	LdBPK_120007100.1
LdBPK_120190.1	LdBPK_120007200.1
LdBPK_120200.1	LdBPK_120007300.1
LdBPK_120220.1	LdBPK_120007500.1
LdBPK_120240.1	LdBPK_120008000.1
LdBPK_120250.1	LdBPK_120008100.1
LdBPK_120255.1	LdBPK_120007600.1
LdBPK_120260.1	LdBPK_120007700.1
LdBPK_120265.1	LdBPK_120008200.1
LdBPK_120270.1	LdBPK_120007800.1
LdBPK_120275.1	LdBPK_120008300.1
LdBPK_120280.1	LdBPK_120008400.1
LdBPK_120290.1	LdBPK_120008500.1
LdBPK_120300.1	LdBPK_120008600.1
LdBPK_120310.1	LdBPK_120008700.1
LdBPK_120320.1	LdBPK_120008800.1
LdBPK_120330.1	LdBPK_120008900.1
LdBPK_120340.1	LdBPK_120009000.1
LdBPK_120350.1	LdBPK_120009100.1
LdBPK_120360.1	LdBPK_120009200.1
LdBPK_120380.1	LdBPK_120009400.1
LdBPK_120390.1	LdBPK_120009500.1
LdBPK_120400.1	LdBPK_120009600.1
LdBPK_120410.1	LdBPK_120009700.1
LdBPK_120420.1	LdBPK_120009800.1
LdBPK_120430.1	LdBPK_120009900.1
LdBPK_120440.1	LdBPK_120010000.1
LdBPK_120450.1	LdBPK_120010100.1
LdBPK_120460.1	LdBPK_120010200.1
LdBPK_120470.1	LdBPK_120010400.1
LdBPK_120480.1	LdBPK_120010500.1
LdBPK_120490.1	LdBPK_120010600.1
LdBPK_120500.1	LdBPK_120010700.1
LdBPK_120510.1	LdBPK_120010800.1
LdBPK_120520.1	LdBPK_120010900.1
LdBPK_120530.1	LdBPK_120011000.1
LdBPK_120540.1	LdBPK_120011100.1
LdBPK_120550.1	LdBPK_120011200.1
LdBPK_120560.1	LdBPK_120011300.1
LdBPK_120570.1	LdBPK_120011400.1
LdBPK_120580.1	LdBPK_120011500.1
LdBPK_120590.1	LdBPK_120011600.1
LdBPK_120600.1	LdBPK_120011700.1
LdBPK_120610.1	LdBPK_120011800.1
LdBPK_120620.1	LdBPK_120011900.1
LdBPK_120630.1	LdBPK_120012000.1
LdBPK_120640.1	LdBPK_120012100.1
LdBPK_120650.1	LdBPK_120012200.1
LdBPK_120660.1	LdBPK_120012300.1
LdBPK_120661.1	LdBPK_120014600.1
LdBPK_120661.1	LdBPK_120012500.1
LdBPK_120661.1	LdBPK_120012900.1
LdBPK_120661.1	LdBPK_120013700.1
LdBPK_120661.1	LdBPK_120014300.1
LdBPK_120700.1	LdBPK_120015200.1
LdBPK_120710.1	LdBPK_120015300.1
LdBPK_120720.1	LdBPK_120015400.1
LdBPK_120730.1	LdBPK_120015600.1
LdBPK_120740.1	LdBPK_120015700.1
LdBPK_120750.1	LdBPK_120015800.1
LdBPK_120760.1	LdBPK_120015900.1
LdBPK_120770.1	LdBPK_120016000.1
LdBPK_120780.1	LdBPK_120016100.1
LdBPK_120790.1	LdBPK_120016200.1
LdBPK_120800.1	LdBPK_120016300.1
LdBPK_120810.1	LdBPK_120016600.1
LdBPK_120820.1	LdBPK_120016700.1
LdBPK_120830.1	LdBPK_120016800.1
LdBPK_120840.1	LdBPK_120016900.1
LdBPK_120850.1	LdBPK_120017000.1
LdBPK_120860.1	LdBPK_120017100.1
LdBPK_120870.1	LdBPK_120017200.1
LdBPK_120880.1	LdBPK_120017300.1
LdBPK_120890.1	LdBPK_120017400.1
LdBPK_120900.1	LdBPK_120017500.1
LdBPK_120910.1	LdBPK_120017600.1
LdBPK_120920.1	LdBPK_120017700.1
LdBPK_120930.1	LdBPK_120017800.1
LdBPK_130010.1	LdBPK_130005000.1
LdBPK_130020.1	LdBPK_130005100.1
LdBPK_130030.1	LdBPK_130005200.1
LdBPK_130040.1	LdBPK_130005300.1
LdBPK_130050.1	LdBPK_130005400.1
LdBPK_130060.1	LdBPK_130005500.1
LdBPK_130080.1	LdBPK_130005700.1
LdBPK_130090.1	LdBPK_130005800.1
LdBPK_130100.1	LdBPK_130005900.1
LdBPK_130110.1	LdBPK_130006000.1
LdBPK_130120.1	LdBPK_130006100.1
LdBPK_130130.1	LdBPK_130006200.1
LdBPK_130140.1	LdBPK_130006300.1
LdBPK_130150.1	LdBPK_130006400.1
LdBPK_130160.1	LdBPK_130006500.1
LdBPK_130170.1	LdBPK_130006600.1
LdBPK_130180.1	LdBPK_130006700.1
LdBPK_130190.1	LdBPK_130006800.1
LdBPK_130200.1	LdBPK_130006900.1
LdBPK_130210.1	LdBPK_130007000.1
LdBPK_130220.1	LdBPK_130007100.1
LdBPK_130230.1	LdBPK_130007200.1
LdBPK_130240.1	LdBPK_130007300.1
LdBPK_130250.1	LdBPK_130007400.1
LdBPK_130260.1	LdBPK_130007500.1
LdBPK_130270.1	LdBPK_130009100.1
LdBPK_130280.1	LdBPK_130009000.1
LdBPK_130290.1	LdBPK_130008900.1
LdBPK_130300.1	LdBPK_130008800.1
LdBPK_130310.1	LdBPK_130008700.1
LdBPK_130320.1	LdBPK_130008600.1
LdBPK_130330.1	LdBPK_130008000.1
LdBPK_130330.1	LdBPK_130008100.1
LdBPK_130330.1	LdBPK_130008200.1
LdBPK_130330.1	LdBPK_130008300.1
LdBPK_130330.1	LdBPK_130008400.1
LdBPK_130340.1	LdBPK_130007600.1
LdBPK_130350.1	LdBPK_130009200.1
LdBPK_130360.1	LdBPK_130009300.1
LdBPK_130370.1	LdBPK_130009400.1
LdBPK_130380.1	LdBPK_130009500.1
LdBPK_130390.1	LdBPK_130009600.1
LdBPK_130400.1	LdBPK_130009700.1
LdBPK_130410.1	LdBPK_130009800.1
LdBPK_130420.1	LdBPK_130009900.1
LdBPK_130430.1	LdBPK_130010000.1
LdBPK_130440.1	LdBPK_130010100.1
LdBPK_130460.1	LdBPK_130010300.1
LdBPK_130470.1	LdBPK_130010400.1
LdBPK_130480.1	LdBPK_130010500.1
LdBPK_130490.1	LdBPK_130010600.1
LdBPK_130500.1	LdBPK_130010700.1
LdBPK_130510.1	LdBPK_130010800.1
LdBPK_130520.1	LdBPK_130010900.1
LdBPK_130530.1	LdBPK_130011000.1
LdBPK_130540.1	LdBPK_130011100.1
LdBPK_130550.1	LdBPK_130011200.1
LdBPK_130560.1	LdBPK_130011300.1
LdBPK_130570.1	LdBPK_130011400.1
LdBPK_130580.1	LdBPK_130011500.1
LdBPK_130590.1	LdBPK_130011600.1
LdBPK_130600.1	LdBPK_130011700.1
LdBPK_130610.1	LdBPK_130011800.1
LdBPK_130620.1	LdBPK_130011900.1
LdBPK_130630.1	LdBPK_130012000.1
LdBPK_130640.1	LdBPK_130012100.1
LdBPK_130650.1	LdBPK_130012200.1
LdBPK_130660.1	LdBPK_130012300.1
LdBPK_130670.1	LdBPK_130012400.1
LdBPK_130680.1	LdBPK_130012500.1
LdBPK_130690.1	LdBPK_130012600.1
LdBPK_130700.1	LdBPK_130012700.1
LdBPK_130710.1	LdBPK_130012800.1
LdBPK_130720.1	LdBPK_130012900.1
LdBPK_130730.1	LdBPK_130013000.1
LdBPK_130740.1	LdBPK_130013100.1
LdBPK_130750.1	LdBPK_130013200.1
LdBPK_130760.1	LdBPK_130013300.1
LdBPK_130770.1	LdBPK_130013400.1
LdBPK_130780.1	LdBPK_130013500.1
LdBPK_130790.1	LdBPK_130013600.1
LdBPK_130800.1	LdBPK_130013700.1
LdBPK_130810.1	LdBPK_130013800.1
LdBPK_130820.1	LdBPK_130013900.1
LdBPK_130830.1	LdBPK_130014000.1
LdBPK_130840.1	LdBPK_130014100.1
LdBPK_130850.1	LdBPK_130014200.1
LdBPK_130860.1	LdBPK_130014300.1
LdBPK_130870.1	LdBPK_130014400.1
LdBPK_130880.1	LdBPK_130014500.1
LdBPK_130890.1	LdBPK_130014600.1
LdBPK_130900.1	LdBPK_130014700.1
LdBPK_130910.1	LdBPK_130014800.1
LdBPK_130920.1	LdBPK_130014900.1
LdBPK_130930.1	LdBPK_130015000.1
LdBPK_130940.1	LdBPK_130015000.1
LdBPK_130950.1	LdBPK_130015200.1
LdBPK_130960.1	LdBPK_130015300.1
LdBPK_130970.1	LdBPK_130015400.1
LdBPK_130980.1	LdBPK_130015500.1
LdBPK_130990.1	LdBPK_130015600.1
LdBPK_131000.1	LdBPK_130015700.1
LdBPK_131010.1	LdBPK_130015800.1
LdBPK_131020.1	LdBPK_130015900.1
LdBPK_131030.1	LdBPK_130016000.1
LdBPK_131040.1	LdBPK_130016100.1
LdBPK_131050.1	LdBPK_130016200.1
LdBPK_131060.1	LdBPK_130016300.1
LdBPK_131070.1	LdBPK_130016400.1
LdBPK_131080.1	LdBPK_130016500.1
LdBPK_131090.1	LdBPK_130016600.1
LdBPK_131100.1	LdBPK_130016700.1
LdBPK_131110.1	LdBPK_130016800.1
LdBPK_131120.1	LdBPK_130016900.1
LdBPK_131120.1	LdBPK_130017000.1
LdBPK_131140.1	LdBPK_130017100.1
LdBPK_131150.1	LdBPK_130017300.1
LdBPK_131160.1	LdBPK_130017400.1
LdBPK_131170.1	LdBPK_130017600.1
LdBPK_131180.1	LdBPK_130017700.1
LdBPK_131190.1	LdBPK_130017800.1
LdBPK_131200.1	LdBPK_130017900.1
LdBPK_131210.1	LdBPK_130018000.1
LdBPK_131220.1	LdBPK_130018100.1
LdBPK_131230.1	LdBPK_130018200.1
LdBPK_131240.1	LdBPK_130018300.1
LdBPK_131250.1	LdBPK_130018400.1
LdBPK_131260.1	LdBPK_130018500.1
LdBPK_131270.1	LdBPK_130018600.1
LdBPK_131280.1	LdBPK_130018700.1
LdBPK_131290.1	LdBPK_130018800.1
LdBPK_131300.1	LdBPK_130018900.1
LdBPK_131310.1	LdBPK_130019100.1
LdBPK_131320.1	LdBPK_130021000.1
LdBPK_131330.1	LdBPK_130021100.1
LdBPK_131340.1	LdBPK_130021200.1
LdBPK_131350.1	LdBPK_130021300.1
LdBPK_131360.1	LdBPK_130021400.1
LdBPK_131370.1	LdBPK_130021500.1
LdBPK_131380.1	LdBPK_130021600.1
LdBPK_131390.1	LdBPK_130021700.1
LdBPK_131400.1	LdBPK_130021800.1
LdBPK_131410.1	LdBPK_130021900.1
LdBPK_131420.1	LdBPK_130022000.1
LdBPK_131430.1	LdBPK_130022100.1
LdBPK_131440.1	LdBPK_130022200.1
LdBPK_131470.1	LdBPK_130019400.1
LdBPK_131480.1	LdBPK_130019500.1
LdBPK_131500.1	LdBPK_130019700.1
LdBPK_131510.1	LdBPK_130019800.1
LdBPK_131520.1	LdBPK_130019800.1
LdBPK_131530.1	LdBPK_130019900.1
LdBPK_131540.1	LdBPK_130020000.1
LdBPK_131550.1	LdBPK_130020100.1
LdBPK_131560.1	LdBPK_130019200.1
LdBPK_131570.1	LdBPK_130020200.1
LdBPK_131570.1	LdBPK_130020900.1
LdBPK_131580.1	LdBPK_130020400.1
LdBPK_131590.1	LdBPK_130020500.1
LdBPK_131600.1	LdBPK_130020600.1
LdBPK_131610.1	LdBPK_130020700.1
LdBPK_131620.1	LdBPK_130020800.1
LdBPK_131630.1	LdBPK_130020900.1
LdBPK_131630.1	LdBPK_130020200.1
LdBPK_140010.1	LdBPK_140005000.1
LdBPK_140020.1	LdBPK_140005100.1
LdBPK_140030.1	LdBPK_140005200.1
LdBPK_140040.1	LdBPK_140005300.1
LdBPK_140050.1	LdBPK_140005400.1
LdBPK_140060.1	LdBPK_140005500.1
LdBPK_140070.1	LdBPK_140005600.1
LdBPK_140080.1	LdBPK_140005700.1
LdBPK_140090.1	LdBPK_140005800.1
LdBPK_140100.1	LdBPK_140005900.1
LdBPK_140110.1	LdBPK_140006000.1
LdBPK_140120.1	LdBPK_140006100.1
LdBPK_140130.1	LdBPK_140006200.1
LdBPK_140140.1	LdBPK_140006300.1
LdBPK_140150.1	LdBPK_140006400.1
LdBPK_140160.1	LdBPK_140006500.1
LdBPK_140170.1	LdBPK_140006600.1
LdBPK_140180.1	LdBPK_140006700.1
LdBPK_140190.1	LdBPK_140006800.1
LdBPK_140200.1	LdBPK_140006900.1
LdBPK_140210.1	LdBPK_140007000.1
LdBPK_140220.1	LdBPK_140007100.1
LdBPK_140230.1	LdBPK_140007300.1
LdBPK_140240.1	LdBPK_140007400.1
LdBPK_140250.1	LdBPK_140007500.1
LdBPK_140260.1	LdBPK_140007600.1
LdBPK_140270.1	LdBPK_140007700.1
LdBPK_140280.1	LdBPK_140007800.1
LdBPK_140290.1	LdBPK_140007900.1
LdBPK_140300.1	LdBPK_140008000.1
LdBPK_140310.1	LdBPK_140008100.1
LdBPK_140320.1	LdBPK_140008200.1
LdBPK_140330.1	LdBPK_140008300.1
LdBPK_140340.1	LdBPK_140008400.1
LdBPK_140350.1	LdBPK_140008500.1
LdBPK_140360.1	LdBPK_140008600.1
LdBPK_140370.1	LdBPK_140008700.1
LdBPK_140380.1	LdBPK_140008800.1
LdBPK_140390.1	LdBPK_140009100.1
LdBPK_140400.1	LdBPK_140009000.1
LdBPK_140400.1	LdBPK_140008900.1
LdBPK_140410.1	LdBPK_140009200.1
LdBPK_140420.1	LdBPK_140009300.1
LdBPK_140430.1	LdBPK_140009400.1
LdBPK_140440.1	LdBPK_140009500.1
LdBPK_140450.1	LdBPK_140009600.1
LdBPK_140460.1	LdBPK_140009800.1
LdBPK_140470.1	LdBPK_140009900.1
LdBPK_140480.1	LdBPK_140010000.1
LdBPK_140490.1	LdBPK_140010200.1
LdBPK_140490.1	LdBPK_140010300.1
LdBPK_140500.1	LdBPK_140010300.1
LdBPK_140500.1	LdBPK_140010200.1
LdBPK_140510.1	LdBPK_140010400.1
LdBPK_140520.1	LdBPK_140010500.1
LdBPK_140530.1	LdBPK_140010600.1
LdBPK_140540.1	LdBPK_140010700.1
LdBPK_140550.1	LdBPK_140010800.1
LdBPK_140560.1	LdBPK_140010900.1
LdBPK_140570.1	LdBPK_140011000.1
LdBPK_140580.1	LdBPK_140011200.1
LdBPK_140590.1	LdBPK_140011300.1
LdBPK_140600.1	LdBPK_140011400.1
LdBPK_140610.1	LdBPK_140011500.1
LdBPK_140620.1	LdBPK_140011600.1
LdBPK_140630.1	LdBPK_140011700.1
LdBPK_140640.1	LdBPK_140011800.1
LdBPK_140650.1	LdBPK_140011900.1
LdBPK_140660.1	LdBPK_140012000.1
LdBPK_140670.1	LdBPK_140012100.1
LdBPK_140680.1	LdBPK_140012200.1
LdBPK_140700.1	LdBPK_140012300.1
LdBPK_140710.1	LdBPK_140012500.1
LdBPK_140730.1	LdBPK_140012400.1
LdBPK_140730.1	LdBPK_140012500.1
LdBPK_140740.1	LdBPK_140012600.1
LdBPK_140750.1	LdBPK_140012700.1
LdBPK_140760.1	LdBPK_140012800.1
LdBPK_140770.1	LdBPK_140012900.1
LdBPK_140790.1	LdBPK_140013100.1
LdBPK_140790.1	LdBPK_140013000.1
LdBPK_140800.1	LdBPK_140013200.1
LdBPK_140810.1	LdBPK_140013300.1
LdBPK_140820.1	LdBPK_140013400.1
LdBPK_140830.1	LdBPK_140013500.1
LdBPK_140840.1	LdBPK_140013600.1
LdBPK_140850.1	LdBPK_140013700.1
LdBPK_140860.1	LdBPK_140013800.1
LdBPK_140870.1	LdBPK_140013900.1
LdBPK_140880.1	LdBPK_140014000.1
LdBPK_140890.1	LdBPK_140014100.1
LdBPK_140900.1	LdBPK_140014200.1
LdBPK_140910.1	LdBPK_140014300.1
LdBPK_140910.1	LdBPK_140014400.1
LdBPK_140920.1	LdBPK_140014300.1
LdBPK_140920.1	LdBPK_140014400.1
LdBPK_140930.1	LdBPK_140014600.1
LdBPK_140940.1	LdBPK_140014700.1
LdBPK_140950.1	LdBPK_140014800.1
LdBPK_140960.1	LdBPK_140014900.1
LdBPK_140970.1	LdBPK_140015100.1
LdBPK_140980.1	LdBPK_140015200.1
LdBPK_140990.1	LdBPK_140015300.1
LdBPK_141000.1	LdBPK_140015400.1
LdBPK_141010.1	LdBPK_140015500.1
LdBPK_141020.1	LdBPK_140015600.1
LdBPK_141030.1	LdBPK_140015700.1
LdBPK_141040.1	LdBPK_140015800.1
LdBPK_141050.1	LdBPK_140015900.1
LdBPK_141060.1	LdBPK_140016000.1
LdBPK_141070.1	LdBPK_140016100.1
LdBPK_141080.1	LdBPK_140016200.1
LdBPK_141090.1	LdBPK_140016300.1
LdBPK_141100.1	LdBPK_140016400.1
LdBPK_141110.1	LdBPK_140016500.1
LdBPK_141120.1	LdBPK_140016600.1
LdBPK_141130.1	LdBPK_140016800.1
LdBPK_141140.1	LdBPK_140016900.1
LdBPK_141150.1	LdBPK_140017000.1
LdBPK_141160.1	LdBPK_140017100.1
LdBPK_141180.1	LdBPK_140017300.1
LdBPK_141180.1	LdBPK_140017400.1
LdBPK_141190.1	LdBPK_140017400.1
LdBPK_141190.1	LdBPK_140017300.1
LdBPK_141200.1	LdBPK_140017600.1
LdBPK_141210.1	LdBPK_140017700.1
LdBPK_141220.1	LdBPK_140017800.1
LdBPK_141230.1	LdBPK_140017900.1
LdBPK_141240.1	LdBPK_140018000.1
LdBPK_141250.1	LdBPK_140018100.1
LdBPK_141260.1	LdBPK_140018200.1
LdBPK_141270.1	LdBPK_140018300.1
LdBPK_141280.1	LdBPK_140018400.1
LdBPK_141290.1	LdBPK_140018500.1
LdBPK_141300.1	LdBPK_140018600.1
LdBPK_141310.1	LdBPK_140018700.1
LdBPK_141320.1	LdBPK_140018800.1
LdBPK_141330.1	LdBPK_140018900.1
LdBPK_141340.1	LdBPK_140019000.1
LdBPK_141350.1	LdBPK_140019100.1
LdBPK_141360.1	LdBPK_140019200.1
LdBPK_141370.1	LdBPK_140019300.1
LdBPK_141380.1	LdBPK_140019400.1
LdBPK_141390.1	LdBPK_140019500.1
LdBPK_141400.1	LdBPK_140019600.1
LdBPK_141410.1	LdBPK_140019700.1
LdBPK_141420.1	LdBPK_140019800.1
LdBPK_141430.1	LdBPK_140019900.1
LdBPK_141450.1	LdBPK_140020000.1
LdBPK_141460.1	LdBPK_140020100.1
LdBPK_141470.1	LdBPK_140020200.1
LdBPK_141480.1	LdBPK_140020300.1
LdBPK_141490.1	LdBPK_140020400.1
LdBPK_141500.1	LdBPK_140020500.1
LdBPK_141510.1	LdBPK_140020700.1
LdBPK_141520.1	LdBPK_140020800.1
LdBPK_141530.1	LdBPK_140020900.1
LdBPK_141540.1	LdBPK_140021000.1
LdBPK_141550.1	LdBPK_140021100.1
LdBPK_141560.1	LdBPK_140021200.1
LdBPK_141570.1	LdBPK_140021300.1
LdBPK_141580.1	LdBPK_140021400.1
LdBPK_141590.1	LdBPK_140021500.1
LdBPK_150010.1	LdBPK_150005000.1
LdBPK_150020.1	LdBPK_150005100.1
LdBPK_150030.1	LdBPK_150005200.1
LdBPK_150040.1	LdBPK_150005300.1
LdBPK_150050.1	LdBPK_150005400.1
LdBPK_150060.1	LdBPK_150005500.1
LdBPK_150070.1	LdBPK_150005600.1
LdBPK_150080.1	LdBPK_150005700.1
LdBPK_150090.1	LdBPK_150005800.1
LdBPK_150100.1	LdBPK_150005900.1
LdBPK_150110.1	LdBPK_150006000.1
LdBPK_150120.1	LdBPK_150006100.1
LdBPK_150130.1	LdBPK_150006200.1
LdBPK_150140.1	LdBPK_150006300.1
LdBPK_150150.1	LdBPK_150006400.1
LdBPK_150160.1	LdBPK_150006500.1
LdBPK_150170.1	LdBPK_150006600.1
LdBPK_150180.1	LdBPK_150006700.1
LdBPK_150190.1	LdBPK_150006800.1
LdBPK_150200.1	LdBPK_150006900.1
LdBPK_150210.1	LdBPK_150007000.1
LdBPK_150230.1	LdBPK_150007200.1
LdBPK_150240.1	LdBPK_150007300.1
LdBPK_150250.1	LdBPK_150007400.1
LdBPK_150260.1	LdBPK_150007500.1
LdBPK_150270.1	LdBPK_150007600.1
LdBPK_150280.1	LdBPK_150007700.1
LdBPK_150290.1	LdBPK_150007800.1
LdBPK_150300.1	LdBPK_150007900.1
LdBPK_150310.1	LdBPK_150008000.1
LdBPK_150320.1	LdBPK_150008100.1
LdBPK_150320.1	LdBPK_150008200.1
LdBPK_150330.1	LdBPK_150008100.1
LdBPK_150330.1	LdBPK_150008200.1
LdBPK_150340.1	LdBPK_150008300.1
LdBPK_150350.1	LdBPK_150008400.1
LdBPK_150360.1	LdBPK_150008500.1
LdBPK_150370.1	LdBPK_150008600.1
LdBPK_150380.1	LdBPK_150008700.1
LdBPK_150390.1	LdBPK_150008800.1
LdBPK_150400.1	LdBPK_150008900.1
LdBPK_150410.1	LdBPK_150009000.1
LdBPK_150420.1	LdBPK_150009100.1
LdBPK_150420.1	LdBPK_150009200.1
LdBPK_150430.1	LdBPK_150009100.1
LdBPK_150430.1	LdBPK_150009200.1
LdBPK_150440.1	LdBPK_150009300.1
LdBPK_150450.1	LdBPK_150009400.1
LdBPK_150460.1	LdBPK_150009500.1
LdBPK_150470.1	LdBPK_150009600.1
LdBPK_150480.1	LdBPK_150009700.1
LdBPK_150520.1	LdBPK_150010300.1
LdBPK_150540.1	LdBPK_150010500.1
LdBPK_150550.1	LdBPK_150010600.1
LdBPK_150560.1	LdBPK_150010700.1
LdBPK_150570.1	LdBPK_150010800.1
LdBPK_150580.1	LdBPK_150010900.1
LdBPK_150590.1	LdBPK_150011000.1
LdBPK_150600.1	LdBPK_150011100.1
LdBPK_150610.1	LdBPK_150011200.1
LdBPK_150620.1	LdBPK_150011300.1
LdBPK_150630.1	LdBPK_150011400.1
LdBPK_150640.1	LdBPK_150011500.1
LdBPK_150650.1	LdBPK_150011600.1
LdBPK_150660.1	LdBPK_150011700.1
LdBPK_150670.1	LdBPK_150011800.1
LdBPK_150680.1	LdBPK_150012000.1
LdBPK_150690.1	LdBPK_150012100.1
LdBPK_150700.1	LdBPK_150012200.1
LdBPK_150710.1	LdBPK_150012300.1
LdBPK_150720.1	LdBPK_150012400.1
LdBPK_150740.1	LdBPK_150012500.1
LdBPK_150750.1	LdBPK_150012600.1
LdBPK_150760.1	LdBPK_150012700.1
LdBPK_150770.1	LdBPK_150012800.1
LdBPK_150780.1	LdBPK_150013000.1
LdBPK_150790.1	LdBPK_150013400.1
LdBPK_150800.1	LdBPK_150013500.1
LdBPK_150810.1	LdBPK_150013600.1
LdBPK_150820.1	LdBPK_150013800.1
LdBPK_150830.1	LdBPK_150013900.1
LdBPK_150840.1	LdBPK_150014000.1
LdBPK_150850.1	LdBPK_150014100.1
LdBPK_150860.1	LdBPK_150014200.1
LdBPK_150870.1	LdBPK_150014300.1
LdBPK_150880.1	LdBPK_150014400.1
LdBPK_150890.1	LdBPK_150014500.1
LdBPK_150900.1	LdBPK_150014600.1
LdBPK_150910.1	LdBPK_150014700.1
LdBPK_150920.1	LdBPK_150014800.1
[truncated: 6,601 more rows]
