# Supplementary material for: Multiplexed Spliced-Leader Sequencing: A high-throughput, selective method for RNA-seq in Trypanosomatids
Source: Sci Rep. 2017 Jun 16;7:3725. doi: 10.1038/s41598-017-03987-0 (PMC5473914; doi:10.1038/s41598-017-03987-0)
Supplement: Supplementary file 3 — Supplementary Dataset 2 [file 41598_2017_3987_MOESM3_ESM.xls]

## Sheet: Mapping Statistics
Sequencing and Mapping Statistics
Sample Name	Sequencing Mode	Sequencing Method	Total Reads	Trimmed Reads	Mapped to Human (hg38)	Mapped to Leishmania donovani	Mapping Eff (%)	Mapping Eff Leish (%)	Experiment	SRA Accession Number
ILL_LOG1	2 X 100 BP	SL	44806902	42365142	NA	41985142	99.103	99.103	FC_LOG_STAT	SRR5272535
ILL_LOG2	2 X 100 BP	SL	29406318	27638202	NA	26996708	97.679	97.679	FC_LOG_STAT	SRR5272534
ILL_LOG3	2 X 100 BP	SL	55111742	52005638	NA	51705940	99.4237	99.4237	FC_LOG_STAT	SRR5272533
ILL_LOG4	2 X 100 BP	SL	22802462	21600640	NA	21354064	98.8585	98.8585	FC_LOG_STAT	SRR5272532
ILL_STAT1	2 X 100 BP	SL	38947746	36333451	NA	36080057	99.3026	99.3026	FC_LOG_STAT	SRR5272531
ILL_STAT2	2 X 100 BP	SL	71495838	67616015	NA	67193376	99.3749	99.3749	FC_LOG_STAT	SRR5272530
ILL_STAT3	2 X 100 BP	SL	46372676	43878634	NA	43578667	99.3164	99.3164	FC_LOG_STAT	SRR5272529
ILL_STAT4	2 X 100 BP	SL	77667522	73572241	NA	73019801	99.2491	99.2491	FC_LOG_STAT	SRR5272528
SL_LOG1	2 X 100 BP	SL	5155866	4979495	NA	4978177	99.9735	99.9735	FC_LOG_STAT	SRR5272527
SL_LOG2	2 X 100 BP	SL	16950348	16395060	NA	16390835	99.9742	99.9742	FC_LOG_STAT	SRR5272526
SL_LOG3	2 X 100 BP	SL	7702052	7396882	NA	7395231	99.9777	99.9777	FC_LOG_STAT	SRR5272525
SL_LOG4	2 X 100 BP	SL	11497698	11097397	NA	11094739	99.976	99.976	FC_LOG_STAT	SRR5272524
SL_STAT1	2 X 100 BP	SL	19700506	18768447	NA	18764058	99.9766	99.9766	FC_LOG_STAT	SRR5272523
SL_STAT2	2 X 100 BP	SL	17634130	16777519	NA	16774096	99.9796	99.9796	FC_LOG_STAT	SRR5272522
SL_STAT3	2 X 100 BP	SL	19054380	18360132	NA	18355600	99.9753	99.9753	FC_LOG_STAT	SRR5272521
SL_STAT4	2 X 100 BP	SL	21520176	20364804	NA	20360140	99.9771	99.9771	FC_LOG_STAT	SRR5272520
SL_NI_1_DIL	1 X 50 BP	SL	5587359	5272814	4437699	29215	84.7159	0.554068	Macrophage_Infections	SRR5272519
SL_NI_2_DIL	1 X 50 BP	SL	6014717	5723755	4842351	26640	85.0664	0.465429	Macrophage_Infections	SRR5272518
SL_BPK275_1	1 X 50 BP	SL	3951612	3830506	1106523	2480195	93.6356	64.7485	Macrophage_Infections	SRR5272517
SL_BPK275_2	1 X 50 BP	SL	4556996	4403250	1282647	2857357	94.0216	64.892	Macrophage_Infections	SRR5272516
SL_BPK282_1	1 X 50 BP	SL	3076706	2982727	697335	2115253	94.2959	70.9167	Macrophage_Infections	SRR5272515
SL_BPK282_2	1 X 50 BP	SL	4066002	3938437	816449	2926061	95.0253	74.295	Macrophage_Infections	SRR5272514
ILL_NI_1_DIL	2 X 100 BP	ILL	26666754	26276890	25789254	15186	98.202	0.0577922	Macrophage_Infections	SRR5272513
ILL_NI_2_DIL	2 X 100 BP	ILL	16490478	16208248	15898601	9401	98.1476	0.0580013	Macrophage_Infections	SRR5272512
ILL_BPK275_1	2 X 100 BP	ILL	23976616	23592236	22905884	276876	98.2644	1.17359	Macrophage_Infections	SRR5272511
ILL_BPK275_2	2 X 100 BP	ILL	26469032	26088624	25265816	355530	98.2089	1.36278	Macrophage_Infections	SRR5272510
ILL_BPK282_1	2 X 100 BP	ILL	24281150	23931082	12459485	453331	53.9583	1.89432	Macrophage_Infections	SRR5272509
ILL_BPK282_2	2 X 100 BP	ILL	26857852	26433972	25457796	502831	98.2093	1.90222	Macrophage_Infections	SRR5272508
NFA1 (Control)	1 X 50 BP	SL	7950458	7693192	17910	7372750	96.0675	95.8347	Dilutions_Human_RNA	SRR5272507
NFA2 (Dil 1/100)	1 X 50 BP	SL	6492784	6263899	2176729	3667532	93.3007	58.5503	Dilutions_Human_RNA	SRR5272506
NFA3 (Dil 1/1000)	1 X 50 BP	SL	6968743	6626690	5129234	751540	88.7438	11.3411	Dilutions_Human_RNA	SRR5272505
NFB1 (Control)	1 X 50 BP	SL	7575332	7340301	10020	7119559	97.1292	96.9927	Dilutions_Human_RNA	SRR5272504
NFB2 (Dil 1/100)	1 X 50 BP	SL	7491589	7235169	2668050	3977980	91.8573	54.9812	Dilutions_Human_RNA	SRR5272503
NFB3 (Dil 1/1000)	1 X 50 BP	SL	8064827	7697576	5852391	988656	88.8727	12.8437	Dilutions_Human_RNA	SRR5272502
NFC1 (Control)	1 X 50 BP	SL	9182480	8891404	16423	8563158	96.493	96.3083	Dilutions_Human_RNA	SRR5272501
NFC2 (Dil 1/100)	1 X 50 BP	SL	7686883	7426880	2524552	4421722	93.5288	59.5367	Dilutions_Human_RNA	SRR5272500
NFC3 (Dil 1/1000)	1 X 50 BP	SL	7773575	7371350	5584387	967910	88.8887	13.1307	Dilutions_Human_RNA	SRR5272499

## Sheet: Counttable SL-seq
gene	LOG1	LOG2	LOG3	LOG4	STAT1	STAT2	STAT3	STAT4
LdBPK_010005000	456	1534	1033	1090	1939	2339	2051	2293	425	452
LdBPK_010005100	55	167	91	101	152	156	179	180	129	133
LdBPK_010005200	278	949	459	754	914	962	1048	998	197	202
LdBPK_010005300	96	186	78	137	266	249	313	314	129	145
LdBPK_010005400	121	371	169	235	657	452	498	590	416	407
LdBPK_010005500	58	103	39	90	141	70	85	98	45	19
LdBPK_010005600	173	481	203	341	569	537	624	668	241	288
LdBPK_010005700	33	84	33	62	110	82	67	94	35	44
LdBPK_010005800	0	4	2	1	1	2	4	2	3	3
LdBPK_010005900	111	326	175	298	545	503	529	566	203	257
LdBPK_010006000	198	691	337	390	635	620	679	817	126	106
LdBPK_010006100	93	298	133	268	403	264	381	402	130	227
LdBPK_010006200	29	117	40	56	118	120	101	128	46	58
LdBPK_010006300	73	196	110	135	328	303	290	315	121	122
LdBPK_010006400	20	64	27	39	84	80	71	80	109	131
LdBPK_010006500	16	57	30	34	53	65	40	31	34	39
LdBPK_010006600	15	55	44	61	138	86	141	146	120	109
LdBPK_010006700	246	811	418	637	779	745	743	884	126	162
LdBPK_010006800	17	47	20	53	70	57	59	61	22	15
LdBPK_010006900	5	21	3	11	41	30	26	53	12	8
LdBPK_010007000	110	360	168	284	727	533	660	721	80	100
LdBPK_010007100	72	184	64	149	166	145	112	128	42	51
LdBPK_010007200	55	188	79	130	239	220	204	249	106	112
LdBPK_010007300	53	150	60	81	171	148	136	175	65	101
LdBPK_010007400	3	10	8	12	16	22	17	19	10	19
LdBPK_010007500	2	15	6	5	9	8	13	6	1	0
LdBPK_010007600	61	178	66	129	126	88	123	138	21	55
LdBPK_010007700	45	125	58	84	200	132	109	115	49	56
LdBPK_010007800	44	105	39	85	150	92	116	100	78	60
LdBPK_010007900	547	1308	520	1034	1501	817	868	1125	222	253
LdBPK_010008000	14	12	8	27	31	21	21	22	11	3
LdBPK_010008100	18	60	31	58	132	88	85	119	22	19
LdBPK_010008200	31	94	41	73	120	77	107	117	15	10
LdBPK_010008300	167	485	205	315	697	677	823	863	127	159
LdBPK_010008400	177	452	179	343	763	470	555	722	76	89
LdBPK_010008500	3	19	8	11	31	19	32	33	25	16
LdBPK_010008600	157	512	209	288	401	387	430	497	104	138
LdBPK_010008700	56	158	67	137	307	245	227	212	74	78
LdBPK_010008800	24	72	22	41	130	99	99	109	72	96
LdBPK_010008900	4	8	2	9	21	10	6	13	10	8
LdBPK_010009000	3	15	3	11	17	11	10	7	3	4
LdBPK_010009100	6	9	9	11	28	25	24	16	4	17
LdBPK_010009200	89	190	54	143	288	105	197	155	3	9
LdBPK_010009300	90	272	92	160	437	253	295	280	102	105
LdBPK_010009400	5	10	6	13	26	25	31	25	820	996
LdBPK_010009500	416	1535	706	1118	1902	1573	1791	1850	698	784
LdBPK_010009600	962	3405	1490	2088	3441	3069	3493	3911	967	1192
LdBPK_010009700	880	2907	1390	1946	3500	2676	3460	3982	931	1243
LdBPK_010009800	439	1288	634	865	995	955	977	1237	208	340
LdBPK_010009900	137	490	200	384	388	369	429	399	305	333
LdBPK_010010000	302	1031	447	682	1016	759	841	939	201	182
LdBPK_010010100	59	134	63	93	473	273	311	417	71	48
LdBPK_010010200	70	208	86	132	212	178	164	164	98	109
LdBPK_010010300	900	2675	1264	1936	1433	1295	1510	1386	823	840
LdBPK_010010400	134	410	221	279	684	619	732	739	154	162
LdBPK_010010500	56	159	93	122	264	179	176	195	29	47
LdBPK_010010600	43	120	38	93	227	146	141	167	36	32
LdBPK_010010700	26	63	33	48	130	57	62	72	40	49
LdBPK_010010800	105	240	91	240	256	127	168	140	62	49
LdBPK_010010900	140	457	242	377	634	659	685	677	219	357
LdBPK_010011000	16	43	19	31	67	36	28	32	35	30
LdBPK_010011100	126	331	170	227	721	625	607	800	245	259
LdBPK_010011200	24	60	38	41	125	117	143	139	24	45
LdBPK_010011300	416	1234	573	958	1049	847	771	1109	123	106
LdBPK_010011400	35	108	43	84	159	107	121	127	40	42
LdBPK_010011500	40	82	41	76	89	77	39	66	22	47
LdBPK_010011600	146	434	180	386	595	588	541	637	155	106
LdBPK_010011700	26	97	44	57	190	147	170	173	79	89
LdBPK_010011800	137	474	264	389	983	845	910	972	312	342
LdBPK_010011900	353	1109	536	781	2248	2021	2333	2644	497	684
LdBPK_010012000	318	1085	492	750	1831	1626	1807	2116	1152	1302
LdBPK_010012100	63	226	108	168	546	495	465	601	196	213
LdBPK_010012200	140	511	191	290	623	597	588	748	223	298
LdBPK_010012300	7	6	4	11	15	18	13	14	4	5
LdBPK_010012400	19	80	20	76	141	72	67	91	47	30
LdBPK_010012500	10	32	13	18	49	18	29	32	17	10
LdBPK_010012600	39	121	61	73	258	170	178	195	163	180
LdBPK_010012700	4	5	2	7	14	7	4	13	7	3
LdBPK_010012800	0	0	0	0	0	2	0	0	2	2
LdBPK_010012900	8	30	9	21	35	23	27	27	1	2
LdBPK_010013000	109	336	165	276	532	477	550	542	165	198
LdBPK_010013100	268	877	434	629	1221	1394	1540	1648	299	378
LdBPK_010013200	199	646	285	451	1148	969	1119	1235	447	592
LdBPK_010013300	111	232	133	224	541	509	445	529	123	106
LdBPK_010013400	27	82	41	73	96	92	106	117	109	121
LdBPK_010013500	0	0	0	0	0	0	0	0	0	0
LdBPK_010013600	0	0	0	0	0	0	0	0	0	0
LdBPK_020005000	43	88	54	79	239	222	256	295	33	35
LdBPK_020005100	2	6	2	1	6	1	0	2	0	0
LdBPK_020005200	0	0	1	0	2	0	2	6	0	0
LdBPK_020005300	438	1355	549	897	1404	1113	1234	1399	693	749
LdBPK_020005400	101	361	151	208	249	221	154	241	267	233
LdBPK_020005500	140	421	168	275	539	394	362	503	399	430
LdBPK_020005600	237	705	334	465	1128	1116	1215	1410	458	507
LdBPK_020005700	33	90	44	79	127	103	146	133	82	121
LdBPK_020005800	63	236	79	129	359	328	346	405	129	136
LdBPK_020005900	38	113	35	64	131	92	119	115	75	64
LdBPK_020006000	16	55	28	35	56	52	62	56	27	33
LdBPK_020006100	32	94	54	84	161	117	126	176	122	159
LdBPK_020006200	27	49	24	36	146	144	138	159	98	102
LdBPK_020006300	5	14	4	15	12	7	7	15	14	3
LdBPK_020006400	166	540	286	338	649	593	609	694	566	728
LdBPK_020006500	0	1	0	1	1	0	0	0	17	50
LdBPK_020006600	286	1073	537	743	1396	1147	1218	1274	473	642
LdBPK_020006700	9	16	7	12	22	23	41	31	2	2
LdBPK_020006800	0	0	0	0	0	0	0	0	0	0
LdBPK_020006900	4	10	7	8	24	21	12	30	38	32
LdBPK_020007000	8	17	6	13	116	101	144	143	67	92
LdBPK_020007100	0	0	0	1	0	0	1	1	0	0
LdBPK_020007200	3	9	4	8	13	17	14	13	0	5
LdBPK_020007300	51	145	70	106	288	243	304	358	70	73
LdBPK_020007400	193	664	301	386	855	815	959	1004	334	481
LdBPK_020007500	8	31	14	31	43	26	31	34	19	18
LdBPK_020007600	210	640	272	385	1377	1299	1288	1597	299	379
LdBPK_020007700	74	224	97	176	458	372	439	509	190	311
LdBPK_020007800	92	248	121	191	408	223	272	333	340	333
LdBPK_020007900	72	146	73	155	241	221	225	220	120	107
LdBPK_020008000	106	377	195	319	365	392	346	448	157	127
LdBPK_020008100	189	570	265	426	794	615	574	715	625	544
LdBPK_020008200	37	117	37	85	248	228	292	292	90	69
LdBPK_020008300	141	431	210	349	3063	2172	2488	3241	418	627
LdBPK_020008400	147	364	193	245	341	165	205	287	144	152
LdBPK_020008500	1	2	3	0	9	3	5	6	2	5
LdBPK_020008600	79	259	131	175	389	350	448	479	298	266
LdBPK_020008700	11	42	21	26	80	66	79	78	42	57
LdBPK_020008800	30	80	30	47	94	98	71	93	62	53
LdBPK_020008900	88	318	135	167	430	322	328	399	151	108
LdBPK_020009000	123	289	122	237	210	116	200	146	141	150
LdBPK_020009100	56	116	47	86	185	150	132	167	163	139
LdBPK_020009200	1	6	8	13	20	20	30	23	170	184
LdBPK_020009300	6	39	14	23	33	23	34	37	54	35
LdBPK_020009400	90	265	120	183	478	424	553	512	205	238
LdBPK_020009500	211	579	324	463	960	905	889	1162	602	703
LdBPK_020009600	42	147	84	116	264	237	219	227	91	116
LdBPK_020009700	26	62	25	54	90	78	77	85	77	125
LdBPK_020009900	24	45	25	52	46	26	39	32	29	33
LdBPK_020010000	536	1923	763	1334	1652	1428	1348	1702	1850	1933
LdBPK_020010100	1633	5216	2704	3166	2777	1864	2071	2833	1225	1214
LdBPK_020010200	166	451	311	375	1009	939	1044	1158	766	888
LdBPK_020010300	69	224	84	130	243	240	269	222	152	160
LdBPK_020010400	42	104	55	98	213	138	170	224	67	86
LdBPK_020010500	114	393	216	264	551	506	550	636	550	602
LdBPK_020010600	98	296	121	169	612	769	730	770	581	720
LdBPK_020010900	78	224	131	135	464	421	381	545	126	108
LdBPK_020011000	300	922	477	621	2082	2014	2212	2700	782	988
LdBPK_020011100	2012	7284	3063	4592	4830	4437	4842	5378	655	796
LdBPK_020011200	204	616	249	429	729	674	718	787	505	574
LdBPK_020011300	5	13	10	14	37	26	26	27	30	18
LdBPK_020011400	115	386	153	196	250	129	189	211	14	13
LdBPK_020011500	92	192	91	126	218	135	182	228	148	157
LdBPK_020011600	8	20	6	13	23	7	24	9	64	91
LdBPK_020011700	11	19	4	14	31	19	18	29	52	54
LdBPK_020011800	45	140	62	111	95	71	86	76	73	51
LdBPK_020011900	76	203	82	161	287	250	223	310	174	196
LdBPK_020012000	32	76	42	71	112	76	79	107	124	99
LdBPK_020012100	8	36	18	21	57	49	50	49	73	64
LdBPK_020012200	60	149	67	113	198	136	121	132	93	80
LdBPK_020012300	60	150	78	153	275	226	208	242	216	167
LdBPK_020012400	70	218	101	163	221	169	174	203	193	208
LdBPK_020012500	93	318	150	179	352	328	351	435	198	198
LdBPK_020012600	20	43	21	33	64	47	88	69	15	17
LdBPK_020012700	20	66	20	46	93	46	35	66	90	77
LdBPK_020013000	19	26	16	36	58	71	57	58	63	38
LdBPK_020013100	529	1685	728	1127	571	512	547	621	634	704
LdBPK_020013200	83	270	142	191	650	674	887	767	219	305
LdBPK_030005000	18	60	23	45	83	73	84	102	20	11
LdBPK_030005100	2	7	8	6	17	16	25	20	10	7
LdBPK_030005200	29	83	29	61	104	64	74	79	11	12
LdBPK_030005300	74	240	120	191	202	120	115	175	51	50
LdBPK_030005400	57	169	61	112	185	156	161	182	37	54
LdBPK_030005500	23	50	20	31	63	45	53	79	34	31
LdBPK_030005600	107	303	151	239	559	388	420	511	145	201
LdBPK_030005700	87	340	121	155	276	222	239	285	91	132
LdBPK_030005800	43	95	42	61	193	133	167	185	28	35
LdBPK_030005900	65	133	81	124	203	198	222	231	93	71
LdBPK_030006000	34	93	31	84	111	77	100	90	45	27
LdBPK_030006100	213	770	331	445	590	547	579	657	174	276
LdBPK_030006200	45	124	38	77	163	98	71	85	40	32
LdBPK_030006300	81	230	80	152	250	162	195	254	90	78
LdBPK_030006400	17	38	20	25	56	26	34	40	22	40
LdBPK_030006500	22	49	26	41	86	60	60	85	29	18
LdBPK_030006600	11	27	12	21	44	22	33	44	15	8
LdBPK_030006700	53	167	59	141	146	93	105	140	45	34
LdBPK_030006800	721	2705	1301	1739	895	639	707	784	256	229
LdBPK_030006900	165	513	220	428	632	509	467	539	190	141
LdBPK_030007000	205	637	311	422	698	554	546	691	196	186
LdBPK_030007100	386	1181	493	742	754	620	654	718	614	703
LdBPK_030007200	104	359	180	287	463	541	617	530	253	270
LdBPK_030007300	1726	4162	1503	3475	4003	2773	3052	3112	207	175
LdBPK_030007400	54	175	71	116	198	187	200	194	82	120
LdBPK_030007500	101	358	180	335	462	310	381	398	294	331
LdBPK_030007600	30	87	46	58	163	120	143	175	63	80
LdBPK_030007700	195	544	241	474	796	691	588	707	210	219
LdBPK_030007800	162	511	285	415	1140	1118	1247	1452	320	407
LdBPK_030007900	108	271	124	206	366	252	270	326	66	68
LdBPK_030008000	24	48	31	34	103	80	88	122	31	17
LdBPK_030008100	29	102	47	48	140	101	102	130	71	72
LdBPK_030008200	37	116	44	97	183	125	131	126	74	100
LdBPK_030008300	398	1322	723	813	1801	1812	2024	2148	627	756
LdBPK_030008400	117	349	193	272	950	881	897	975	183	199
LdBPK_030008500	300	1063	513	699	2638	2394	2209	2511	832	987
LdBPK_030008600	359	1306	728	862	1839	1940	2040	2154	1006	1112
LdBPK_030008700	0	7	1	5	6	6	7	3	78	87
LdBPK_030008800	146	480	220	364	505	387	339	459	151	154
LdBPK_030008900	140	505	214	323	507	448	481	485	127	150
LdBPK_030009000	681	1841	733	1192	1151	1019	1480	1189	552	516
LdBPK_030009100	374	1016	317	656	1412	816	809	892	50	50
LdBPK_030009200	95	297	121	181	403	450	444	509	184	210
LdBPK_030009300	243	960	458	550	877	908	862	973	171	246
LdBPK_030009400	181	465	226	310	651	701	695	908	430	515
LdBPK_030009500	82	233	87	132	205	137	163	182	89	94
LdBPK_030009600	284	943	381	603	982	889	1000	1162	348	422
LdBPK_030009700	28	86	41	67	276	202	195	234	36	44
LdBPK_030009800	128	418	157	346	595	458	563	552	194	207
LdBPK_030009900	37	75	62	84	196	164	186	193	38	54
LdBPK_030010000	6	7	5	13	18	9	9	10	1	2
LdBPK_030010100	25	73	38	60	165	144	137	138	26	33
LdBPK_030010200	368	1259	598	831	1239	875	1087	1293	316	371
LdBPK_030010300	68	204	57	186	379	283	353	446	81	117
LdBPK_030010400	120	449	224	295	854	807	1001	1057	290	371
LdBPK_030010500	44	150	50	96	140	121	103	125	23	22
LdBPK_030010600	40	93	46	62	103	66	75	107	25	21
LdBPK_030010700	58	156	83	117	260	180	164	202	102	83
LdBPK_030010800	37	139	48	91	148	90	91	89	41	28
LdBPK_030010900	211	614	293	424	546	528	560	649	195	241
LdBPK_030011000	65	196	83	187	240	264	200	233	118	71
LdBPK_030011100	73	240	111	165	343	274	301	353	124	145
LdBPK_030011200	72	207	130	170	234	174	222	258	92	97
LdBPK_030011300	185	493	184	335	531	376	585	622	251	391
LdBPK_030011400	386	1417	692	885	1409	1248	1297	1663	218	453
LdBPK_030011500	8	20	10	29	57	49	34	33	9	9
LdBPK_030011600	32	76	33	39	95	100	130	128	77	82
LdBPK_030011700:tRNA	0	0	0	0	0	0	0	1	2	0
LdBPK_030011800	101	286	115	216	270	183	218	273	121	160
LdBPK_030011900	197	588	270	339	791	651	640	903	273	376
LdBPK_030012000	16	60	13	32	30	36	38	28	31	48
LdBPK_030012100	16	63	23	46	111	54	83	100	15	15
LdBPK_030012200	57	227	101	163	270	238	210	251	103	98
LdBPK_030012300	47	169	99	139	149	107	128	127	60	59
LdBPK_030012400	33	58	30	55	45	46	33	36	21	20
LdBPK_030012500	122	384	169	218	568	452	444	526	150	178
LdBPK_030012600	61	174	76	108	198	168	179	168	75	85
LdBPK_030012700	265	792	325	560	1216	988	1203	1406	428	513
LdBPK_030012800	89	195	102	196	278	169	231	290	84	66
LdBPK_030012900	224	665	325	513	1330	1081	1283	1423	523	662
LdBPK_030013000	26	54	20	54	69	51	63	70	30	36
LdBPK_030013100	68	211	115	177	488	411	535	592	81	117
LdBPK_030013200	0	0	0	0	0	1	0	0	5	2
LdBPK_030013300	123	396	161	254	645	491	485	569	189	185
LdBPK_030013400	42	151	84	134	269	192	190	221	59	51
LdBPK_030013500	25	74	36	68	108	76	107	114	11	11
LdBPK_030013600	156	421	249	320	631	610	632	666	232	292
LdBPK_030013700	14	22	7	21	35	17	37	31	8	8
LdBPK_030013800	95	218	110	178	296	267	234	272	53	75
LdBPK_030013900	9	50	19	26	79	52	53	61	31	19
LdBPK_030014000	121	244	95	267	760	718	711	704	188	158
LdBPK_030014100	110	286	147	214	378	336	372	341	136	119
LdBPK_030014200	128	331	145	223	329	236	331	312	92	99
LdBPK_030014300	334	1068	456	815	1310	1297	1395	1579	446	519
LdBPK_030014400	49	175	80	105	248	273	267	320	109	156
LdBPK_030014500	55	189	63	143	229	179	183	212	100	75
LdBPK_030014600	37	68	33	50	89	99	73	102	77	87
LdBPK_030014700	162	344	91	277	326	175	154	218	68	47
LdBPK_030014800	22	72	22	51	73	34	44	54	14	19
LdBPK_030014900	38	105	52	76	107	82	83	113	21	21
LdBPK_040005000	28	65	30	47	72	44	67	66	9	16
LdBPK_040005100	30	88	51	107	130	67	71	79	45	15
LdBPK_040005200	220	744	304	494	965	813	897	1002	173	176
LdBPK_040005300	66	166	90	130	374	348	255	333	103	107
LdBPK_040005400	96	296	102	224	280	220	264	247	152	163
LdBPK_040005500	18	47	36	49	83	96	117	84	43	49
LdBPK_040005600	260	1043	534	996	871	761	1096	1007	336	419
LdBPK_040005700	93	268	114	228	362	257	357	318	78	104
LdBPK_040005800	25	85	21	53	117	127	156	145	64	57
LdBPK_040005900	16	40	10	21	33	29	41	24	9	12
LdBPK_040006000	289	856	384	582	1117	1075	1088	1309	427	595
LdBPK_040006100	119	374	178	274	308	310	274	343	159	155
LdBPK_040006200	65	154	69	145	258	205	214	233	76	88
LdBPK_040006300	52	146	57	112	268	255	279	276	42	26
LdBPK_040006400	383	1017	510	761	966	1020	1001	1172	345	357
LdBPK_040006500	39	181	74	127	210	225	209	240	50	39
LdBPK_040006600	2	2	1	1	3	4	2	2	15	6
LdBPK_040006700	0	3	1	2	2	5	1	5	0	0
LdBPK_040006800	145	439	245	326	425	302	241	368	26	37
LdBPK_040006900	0	2	0	0	0	0	0	0	0	0
LdBPK_040007000	311	954	516	800	3734	3855	3766	3964	365	504
LdBPK_040007100	91	297	199	263	1725	1182	1128	1310	80	72
LdBPK_040007200	766	2253	1284	1903	6173	5210	4455	5717	556	658
LdBPK_040007300	138	480	272	386	2167	1606	1531	1928	227	404
LdBPK_040007400	155	370	230	379	967	800	868	927	133	121
LdBPK_040007500	224	807	397	503	887	1008	891	1060	156	181
LdBPK_040007600	1100	3569	1471	2403	6086	5192	6209	7162	1541	1838
LdBPK_040007700	54	198	86	144	319	250	297	328	96	158
LdBPK_040007800	39	90	31	74	118	101	96	140	44	30
LdBPK_040007900	44	99	36	107	139	78	126	101	35	18
LdBPK_040008000	41	91	37	84	197	119	114	174	51	23
LdBPK_040008100	280	869	420	546	1229	1040	1103	1357	392	434
LdBPK_040008200	18	41	21	40	61	51	61	70	19	31
LdBPK_040008300	97	271	106	255	121	73	111	96	76	64
LdBPK_040008400	87	409	163	270	310	254	378	351	9	6
LdBPK_040008500	33	110	49	84	232	188	201	218	57	91
LdBPK_040008600	69	160	85	150	299	198	189	231	68	98
LdBPK_040008700	337	939	500	638	2114	1658	1781	2387	468	589
LdBPK_040008800	72	272	143	180	498	403	534	561	81	92
LdBPK_040008900	30	102	57	78	183	110	150	165	68	61
LdBPK_040009000	370	1097	574	894	1940	1905	1714	2088	539	633
LdBPK_040009100	15	37	14	40	29	31	48	38	11	37
LdBPK_040009200	200	543	232	289	795	684	775	824	182	237
LdBPK_040009300	973	3232	1555	2078	2859	2582	2610	3198	613	707
LdBPK_040009400	219	606	292	409	846	800	1052	993	189	238
LdBPK_040009500	223	771	337	544	1578	1438	1336	1624	243	286
LdBPK_040009600	233	820	368	631	849	585	799	841	336	443
LdBPK_040009700	311	1008	447	760	945	784	818	1035	244	262
LdBPK_040009800	42	115	38	71	216	208	207	254	102	121
LdBPK_040009900	1680	5199	2406	3923	5550	5560	6164	6247	429	428
LdBPK_040010000	386	1144	523	928	1712	1647	1704	1935	633	709
LdBPK_040010100	121	321	109	266	402	324	348	434	140	162
LdBPK_040010200	297	1009	575	719	1312	1212	1280	1515	365	443
LdBPK_040010300	102	360	183	299	744	577	688	803	106	108
LdBPK_040010400	220	783	362	603	1224	1011	1224	1298	452	539
LdBPK_040010500	51	163	94	138	289	215	201	245	135	136
LdBPK_040010600	28	85	47	56	119	102	90	138	52	61
LdBPK_040010700	77	232	97	164	362	281	348	359	21	17
LdBPK_040010800	137	441	186	237	616	513	455	604	216	237
LdBPK_040010900	106	260	141	233	448	441	610	564	123	174
LdBPK_040011000	85	326	141	225	207	181	190	229	69	77
LdBPK_040011100	187	496	221	435	584	527	486	535	138	118
LdBPK_040011200	195	614	268	394	1958	1549	1718	2201	307	460
LdBPK_040011300	4	13	6	13	24	20	33	23	6	4
LdBPK_040011400	137	395	199	296	550	453	554	576	205	220
LdBPK_040011500	33	91	27	45	62	72	71	74	17	9
LdBPK_040011600	10	59	19	34	90	84	127	102	21	10
LdBPK_040011700	278	696	312	512	1220	819	1080	1010	136	151
LdBPK_040011800	169	594	259	370	1074	862	932	1058	342	434
LdBPK_040011900	126	413	179	278	556	509	433	597	156	206
LdBPK_040012000	139	535	229	361	1896	1862	2030	2479	433	412
LdBPK_040012100	599	2037	966	1478	1532	1017	1103	1311	418	399
LdBPK_040012200	1442	4557	1936	3325	4714	3840	4879	5225	942	1082
LdBPK_040012300	11	12	6	8	23	14	12	15	9	8
LdBPK_040012400	23	42	30	54	69	72	93	87	19	10
LdBPK_040012500	73	231	149	185	383	314	323	324	96	119
LdBPK_040012600	166	558	234	382	3209	2424	2682	2989	434	425
LdBPK_040012700	99	265	145	219	504	490	523	557	231	191
LdBPK_040012800	43	121	56	129	208	189	158	180	318	352
LdBPK_040012900	3265	10824	4372	6453	9906	10143	11260	12191	1003	898
LdBPK_040013000	1349	5101	2246	3050	4783	4783	4090	5397	1316	1432
LdBPK_040013100	717	2915	1250	1540	2396	2248	2100	2682	590	742
LdBPK_040013200	162	512	219	297	573	464	424	521	222	281
LdBPK_040013300	123	415	200	328	829	734	769	908	231	299
LdBPK_040013400	224	752	294	477	769	627	589	778	243	280
LdBPK_040013500	136	362	191	352	533	324	430	455	190	171
LdBPK_040013600	21	71	22	39	75	64	57	65	44	32
LdBPK_040013700	123	282	139	244	453	308	397	440	139	152
LdBPK_040013800	73	174	78	126	301	296	286	346	68	90
LdBPK_040013900	308	1042	497	680	1152	1053	1273	1289	300	352
LdBPK_040014000	131	310	168	250	579	462	465	607	174	179
LdBPK_040014100	279	961	501	741	1673	1319	1489	1869	417	434
LdBPK_040014200	214	721	287	516	861	806	842	966	199	211
LdBPK_040014300	124	388	133	271	541	392	448	515	109	133
LdBPK_040014400	191	584	269	399	941	749	908	1052	262	241
LdBPK_040014500	32	133	60	91	169	174	181	178	96	94
LdBPK_040014600	217	696	346	521	921	797	922	1027	379	448
LdBPK_040014700	54	214	96	132	163	124	158	142	39	47
LdBPK_040014800	137	419	178	275	398	343	415	389	273	341
LdBPK_040014900	1273	4014	1829	3288	5703	5327	6293	6328	279	244
LdBPK_040015000	64	204	91	151	245	145	213	199	88	93
LdBPK_040015100	40	131	72	99	218	178	140	170	31	37
LdBPK_040015200	27	60	50	43	90	35	30	54	18	16
LdBPK_040015300	88	246	137	213	329	340	375	404	139	122
LdBPK_040015400	185	441	190	313	453	289	331	425	122	133
LdBPK_040015500	126	422	224	300	493	421	381	563	227	278
LdBPK_040015600	127	659	221	395	179	124	168	154	94	131
LdBPK_040015700	1074	3455	1719	2582	782	686	681	705	393	411
LdBPK_040015800	41	108	60	104	187	236	194	240	63	67
LdBPK_040015900	85	268	106	222	474	385	356	442	84	110
LdBPK_040016000	132	380	196	279	687	609	556	601	184	175
LdBPK_040016100	11	40	11	41	97	63	49	54	25	12
LdBPK_040016200	111	274	112	220	465	357	301	417	171	142
LdBPK_040016300	45	88	43	82	173	134	148	174	43	52
LdBPK_040016400	48	120	63	117	213	171	186	240	90	63
LdBPK_040016500	48	214	96	153	273	203	301	325	113	135
LdBPK_040016600	35	47	26	64	84	59	58	83	8	28
LdBPK_040016700	120	408	144	232	346	258	313	404	79	102
LdBPK_040016800	150	472	218	270	870	831	859	974	250	260
LdBPK_040016900	6	10	7	13	22	14	13	9	6	9
LdBPK_040017000	833	2638	1091	1686	2161	1570	2017	2272	810	1033
LdBPK_040017100	291	973	443	552	1149	1197	1296	1436	288	373
LdBPK_040017200	1189	4005	1880	2611	3890	2958	3176	4216	756	1025
LdBPK_040017300	113	329	162	203	498	526	585	643	154	190
LdBPK_040017400	83	262	139	187	344	264	239	246	104	92
LdBPK_040017500	680	2081	909	1283	4595	3617	3858	4198	598	667
LdBPK_040017600	299	1003	534	658	7202	6353	7608	9768	278	293
LdBPK_040017700	540	1943	672	1050	1403	1033	1182	1132	183	270
LdBPK_040017800	177	523	192	316	476	289	358	426	52	73
LdBPK_050005000	122	407	202	260	403	439	521	451	109	146
LdBPK_050005100	17	43	20	31	86	80	48	67	8	19
LdBPK_050005200	290	941	367	771	1118	821	885	1098	264	216
LdBPK_050005300	47	144	47	109	182	89	100	119	28	28
LdBPK_050005400	89	235	81	176	273	131	160	188	66	89
LdBPK_050005500	79	259	111	199	434	303	390	340	120	132
LdBPK_050005600	65	220	119	153	245	208	262	243	65	64
LdBPK_050005700	23	70	23	46	95	78	84	88	57	54
LdBPK_050005800	440	1397	570	887	1615	1591	1817	2032	596	734
LdBPK_050005900	1216	4330	2006	3020	5971	5108	5619	7481	818	1189
LdBPK_050006000	212	670	250	526	740	605	782	810	213	256
LdBPK_050006100	122	369	153	234	510	416	502	558	115	157
LdBPK_050006200	402	1291	625	959	2072	1804	1748	2016	580	632
LdBPK_050006300	305	959	485	714	1333	1220	1383	1465	311	381
LdBPK_050006400	99	397	153	284	480	334	424	436	46	70
LdBPK_050006500	127	405	158	254	485	441	353	446	108	110
LdBPK_050006600	51	211	105	137	239	244	240	242	125	86
LdBPK_050006700	416	1286	548	965	1043	927	1058	1136	413	415
LdBPK_050006800	27	63	27	47	51	38	53	59	25	18
LdBPK_050006900	4	17	6	3	15	8	10	12	11	4
LdBPK_050007000	13	33	24	22	62	43	60	44	14	23
LdBPK_050007100	977	3380	1589	2343	5830	4788	5410	6678	1238	1684
LdBPK_050007200	131	412	165	303	654	616	618	704	250	218
LdBPK_050007300	95	305	147	252	375	306	366	435	48	69
LdBPK_050007400	49	136	55	94	133	115	101	136	33	25
LdBPK_050007500	23	93	32	68	86	69	50	63	77	70
LdBPK_050007600	56	119	38	76	100	67	102	124	51	29
LdBPK_050007700	153	409	189	321	402	286	308	410	99	98
LdBPK_050007800	209	702	276	526	1693	1761	1648	1827	524	466
LdBPK_050007900	12	34	16	47	61	35	62	66	32	49
LdBPK_050008000	36	96	26	83	114	80	118	133	31	29
LdBPK_050008100	242	724	307	551	938	807	755	861	419	377
LdBPK_050008200	0	0	0	0	0	0	0	0	9	16
LdBPK_050008300	152	391	171	315	474	366	466	508	115	131
LdBPK_050008400	112	396	140	192	394	322	266	390	98	126
LdBPK_050008500	2228	7966	3637	5223	10334	9929	11635	13837	1104	1304
LdBPK_050008600	29	119	48	80	193	196	160	195	22	34
LdBPK_050008700	323	1025	467	747	1042	745	825	968	127	173
LdBPK_050008800	1893	6142	2863	4043	4468	3017	4372	4925	1122	1290
LdBPK_050008900	378	1527	732	1060	1571	1462	1649	1845	321	442
LdBPK_050009000	316	1086	463	774	1030	911	931	1161	222	363
LdBPK_050009100	168	423	222	270	391	368	350	364	119	155
LdBPK_050009200	262	895	435	645	934	955	1097	1254	172	163
LdBPK_050009300	111	318	115	184	387	282	303	341	232	199
LdBPK_050009400	28	69	47	46	166	130	132	131	117	114
LdBPK_050009500	193	583	207	486	529	307	358	447	99	75
LdBPK_050009600	13	28	15	27	47	40	39	37	32	42
LdBPK_050009700	34	82	27	39	102	78	128	140	27	10
LdBPK_050009800	630	2040	855	1232	2487	2098	2171	2600	711	791
LdBPK_050009900	758	2788	1171	1626	1330	1025	1096	1390	521	582
LdBPK_050010000	182	623	287	374	332	302	325	407	57	84
LdBPK_050010100	0	0	0	0	0	0	0	0	0	0
LdBPK_050010200	0	0	0	0	0	1	0	0	0	0
LdBPK_050010300	823	2798	1296	1890	2726	2571	3166	3475	628	749
LdBPK_050010400	279	855	397	586	1269	1119	1101	1248	464	488
LdBPK_050010500	22	57	20	46	121	71	65	84	22	34
LdBPK_050010600	236	778	310	478	592	508	542	544	199	177
LdBPK_050010700	368	1125	557	838	1269	1102	1045	1296	486	613
LdBPK_050010800	12	28	21	38	49	64	48	45	29	13
LdBPK_050010900	621	1970	886	1415	2411	2041	2337	2578	1058	1070
LdBPK_050011000	28	52	35	79	125	99	97	123	14	24
LdBPK_050011100	118	414	182	231	610	527	500	648	257	260
LdBPK_050011200	169	459	224	372	882	894	793	912	230	219
LdBPK_050011300	45	134	77	88	123	123	141	145	11	15
LdBPK_050011400	8	11	7	10	32	12	19	15	4	6
LdBPK_050011500	310	1118	547	797	1447	1207	1150	1367	347	358
LdBPK_050011600	381	973	530	851	1717	1234	1076	1488	315	309
LdBPK_050011700	61	192	86	128	330	275	238	286	30	29
LdBPK_050011800	221	698	377	563	1481	1466	1548	2015	512	619
LdBPK_050011900	49	109	43	75	109	60	68	87	41	49
LdBPK_050012000	273	828	414	609	1166	882	1066	1272	263	335
LdBPK_050012100	555	1555	706	1095	2263	1997	2274	2753	493	556
LdBPK_050012200	1336	4153	2083	2889	6038	5212	6097	7027	1452	1794
LdBPK_050012300	189	669	348	489	1128	1021	1204	1213	334	339
LdBPK_050012400	306	876	438	622	1831	1545	1708	2024	657	734
LdBPK_050012500	459	1410	550	874	1386	1292	1373	1516	576	572
LdBPK_050012600	36	71	37	84	167	99	109	134	20	23
LdBPK_050012700	236	723	328	510	1835	1389	1265	1804	350	431
LdBPK_050012800	263	823	350	644	1214	1171	1047	1323	230	272
LdBPK_050012900	1114	3886	1701	2645	3303	2819	2512	3327	706	794
LdBPK_050013000	132	580	200	396	464	355	472	533	218	271
LdBPK_050013100	28	41	22	44	120	92	92	106	19	33
LdBPK_050013200	68	195	81	136	342	309	411	401	88	77
LdBPK_050013300	18	70	29	52	81	50	76	77	70	79
LdBPK_050013400	541	1699	673	1217	562	358	438	498	261	208
LdBPK_050013500	366	1112	544	596	1167	1216	1171	1473	345	586
LdBPK_050013600	207	569	260	411	714	599	513	593	248	222
LdBPK_050013700	216	664	317	493	870	762	625	868	218	224
LdBPK_050013800	6	24	6	32	37	20	31	24	51	68
LdBPK_050013900	302	861	363	534	1017	882	777	881	392	338
LdBPK_050014000	180	587	258	405	595	422	542	616	158	203
LdBPK_050014100	594	1893	1207	1485	6040	4748	4087	5552	754	879
LdBPK_050014200	311	1008	524	824	1362	1377	1328	1506	389	320
LdBPK_050014300	126	435	170	227	604	474	454	610	139	94
LdBPK_050014400	358	1110	503	709	1826	1711	1787	2077	453	533
LdBPK_050014500	43	129	51	79	160	129	125	151	37	30
LdBPK_050014600	998	3055	1354	2037	2230	1968	2097	2325	1008	1106
LdBPK_050014700	981	2926	1084	1648	861	616	732	835	309	356
LdBPK_050014800:tRNA	239	926	326	671	1168	1422	1634	1701	538	356
LdBPK_050014900:rRNA	0	0	0	0	0	0	0	0	0	0
LdBPK_050015000	114	285	130	195	337	349	391	377	280	254
LdBPK_050015100	80	268	146	190	318	263	291	327	81	82
LdBPK_050015200	289	938	451	492	622	594	657	748	374	460
LdBPK_050015300	155	398	175	424	636	577	467	589	183	195
LdBPK_050015400	25	101	26	58	103	69	94	98	86	78
LdBPK_050015500	104	299	129	210	298	287	236	270	79	82
LdBPK_050015600	152	418	195	408	494	332	384	365	75	56
LdBPK_050015700	120	345	129	256	337	240	262	295	82	86
LdBPK_050015800	56	184	94	131	334	278	305	348	58	62
LdBPK_050015900	54	193	67	125	90	90	82	76	13	35
LdBPK_050016000	76	285	120	181	311	246	251	288	60	81
LdBPK_050016100	254	839	391	574	955	885	944	1026	247	274
LdBPK_050016200	171	484	156	352	572	414	526	569	50	48
LdBPK_050016300	2132	7124	3387	4909	6541	5617	6171	6850	1364	1896
LdBPK_050016400	138	461	185	300	702	588	785	845	76	68
LdBPK_050016500	49	109	49	80	170	170	175	208	149	155
LdBPK_050016600	85	324	132	183	254	194	231	245	89	75
LdBPK_050016700	134	537	205	340	702	546	707	753	289	302
LdBPK_050016800	89	264	149	188	196	168	175	188	93	108
LdBPK_050016900	177	551	251	318	571	533	521	590	116	159
LdBPK_050017000	50	152	56	119	237	201	217	208	39	43
LdBPK_050017100	23	50	25	40	87	51	81	49	53	82
LdBPK_050017200	11	32	11	34	27	18	14	21	13	3
LdBPK_050017300	43	158	63	101	231	178	279	216	43	55
LdBPK_050017400	414	1564	945	1162	3631	3828	3220	3504	282	326
LdBPK_050017500:snoRNA	359	1230	756	1164	3827	3929	4280	4797	807	923
LdBPK_050017600:snoRNA	0	0	0	0	0	0	0	0	0	0
LdBPK_050017700:snoRNA	0	0	0	0	0	0	0	0	0	0
LdBPK_050017800:snoRNA	0	0	0	0	0	0	0	0	0	0
LdBPK_050017900:snoRNA	0	0	0	0	0	0	0	0	0	0
LdBPK_050018000:snoRNA	0	0	0	0	0	0	0	0	0	0
LdBPK_050018100:snoRNA	0	0	0	0	0	0	0	0	0	0
LdBPK_050018200:snoRNA	0	0	0	0	0	0	0	0	0	0
LdBPK_050018300:snoRNA	0	0	0	0	0	0	0	0	0	0
LdBPK_050018400:snoRNA	0	0	0	0	0	0	0	0	0	0
LdBPK_050018500:snoRNA	0	0	0	0	0	0	0	0	0	0
LdBPK_050018600:snoRNA	0	0	0	0	0	0	0	0	0	0
LdBPK_050018700:snoRNA	0	0	0	0	0	0	0	0	0	0
LdBPK_050018800:snoRNA	0	0	0	0	0	0	0	0	0	0
LdBPK_050018900:snoRNA	0	0	0	0	0	0	0	0	0	0
LdBPK_050019000:snoRNA	0	0	0	0	0	0	0	0	0	0
LdBPK_050019100:snoRNA	0	0	0	0	0	0	0	0	0	0
LdBPK_050019200:snoRNA	0	0	0	0	0	0	0	0	0	0
LdBPK_050019300:snoRNA	0	0	0	0	0	0	0	0	0	0
LdBPK_050019400:snoRNA	0	0	0	0	0	0	0	0	0	0
LdBPK_050019500:snoRNA	0	0	0	0	0	0	0	0	0	0
LdBPK_050019600:snoRNA	0	0	0	0	0	0	0	0	0	0
LdBPK_050019700:snoRNA	0	0	0	0	0	0	0	0	0	0
LdBPK_050019800:snoRNA	0	0	0	0	0	0	0	0	0	0
LdBPK_050019900:snoRNA	0	0	0	0	0	0	0	0	0	0
LdBPK_050020000:snoRNA	0	0	0	0	0	0	0	0	0	0
LdBPK_050020100:snoRNA	0	0	0	0	0	0	0	0	0	0
LdBPK_050020200:snoRNA	0	0	0	0	0	0	0	0	0	0
LdBPK_050020300:snoRNA	0	0	0	0	0	0	0	0	0	0
LdBPK_050020400:snoRNA	0	0	0	0	0	0	0	0	0	0
LdBPK_050020500:snoRNA	0	0	0	0	0	0	0	0	0	0
LdBPK_050020600:snoRNA	0	0	0	0	0	0	0	0	0	0
LdBPK_050020700:snoRNA	0	0	0	0	0	0	0	0	0	0
LdBPK_050020800:snoRNA	0	0	0	0	0	0	0	0	0	0
LdBPK_050020900:snoRNA	0	0	0	0	0	0	0	0	0	0
LdBPK_050021000:snoRNA	0	0	0	0	0	0	0	0	0	0
LdBPK_050021100:snoRNA	0	0	0	0	0	0	0	0	0	0
LdBPK_050021200:snoRNA	0	0	0	0	0	0	0	0	0	0
LdBPK_050021300	0	0	0	0	0	1	0	0	0	0
LdBPK_060005000	20260	77091	35877	41163	61767	65154	66046	73982	12612	15296
LdBPK_060005100	332	1072	511	648	1637	1610	1736	1901	473	439
LdBPK_060005200	2068	6884	3091	4779	5556	5564	5771	6387	4295	4918
LdBPK_060005300	333	1091	477	792	1367	1364	1566	1574	379	443
LdBPK_060005400	874	2785	1321	1942	2841	2129	2571	2793	885	967
LdBPK_060005500	195	702	328	513	881	935	776	990	228	172
LdBPK_060005600	0	0	0	0	0	3	1	1	1	0
LdBPK_060005700	86	310	146	211	447	327	377	471	142	193
LdBPK_060005800	71	213	92	181	532	449	424	510	280	270
LdBPK_060005900	266	828	383	575	700	613	528	650	21	24
LdBPK_060006000	131	458	241	299	557	508	544	649	23	32
LdBPK_060006100	12	53	22	38	97	91	72	98	33	33
LdBPK_060006200	146	404	167	267	513	489	386	460	116	146
LdBPK_060006300	458	1427	654	1084	1590	1175	1214	1272	148	146
LdBPK_060006400	471	1637	650	981	1436	1361	1380	1616	304	252
LdBPK_060006500	839	2858	1249	2016	2689	2528	2384	2738	795	712
LdBPK_060006600	1	9	1	0	7	2	3	2	1	5
LdBPK_060006700	53	212	84	140	254	193	211	245	76	67
LdBPK_060006800	37	85	40	86	182	130	113	127	41	62
LdBPK_060006900	43	129	51	89	177	183	190	203	49	76
LdBPK_060007000	173	586	227	369	645	596	529	594	190	243
LdBPK_060007100	100	294	150	250	426	458	487	546	84	101
LdBPK_060007200	83	227	114	153	420	415	431	477	113	142
LdBPK_060007300:tRNA	1	11	1	6	11	3	11	18	1	2
LdBPK_060007400	37	113	49	92	171	124	124	136	39	42
LdBPK_060007500	67	186	57	121	190	157	159	184	42	40
LdBPK_060007700	230	750	316	532	862	705	766	934	439	411
LdBPK_060007800	217	803	398	514	1044	1089	1287	1368	237	289
LdBPK_060007900	543	1831	844	1392	2072	1598	1653	1905	591	654
LdBPK_060008000	648	2235	1022	1444	2867	2547	2842	3288	443	427
LdBPK_060008100	114	315	179	223	444	461	349	471	144	148
LdBPK_060008200	119	383	193	244	524	509	453	568	181	173
LdBPK_060008300	137	368	183	277	790	924	1047	1020	426	499
LdBPK_060008400	20	58	24	44	108	97	124	140	79	112
LdBPK_060008500	187	537	314	335	620	522	552	712	209	271
LdBPK_060008600	36	53	21	52	84	60	70	86	23	15
LdBPK_060008700	19	58	22	46	60	24	44	41	12	9
LdBPK_060008800	37	89	39	79	87	81	79	94	7	8
LdBPK_060008900	49	120	43	93	198	157	193	231	37	40
LdBPK_060009000	54	148	63	108	232	172	270	226	51	71
LdBPK_060009100	22	66	30	43	105	153	161	151	28	20
LdBPK_060009200	28	122	51	71	149	136	148	183	12	16
LdBPK_060009300	48	168	73	104	144	124	114	155	62	87
LdBPK_060009400	135	340	119	285	447	298	461	469	20	15
LdBPK_060009500	301	1005	440	700	1141	1270	1250	1264	259	334
LdBPK_060009600	59	185	85	153	187	136	265	154	25	29
LdBPK_060009700	185	560	277	421	979	835	822	1016	304	368
LdBPK_060009800	145	395	183	320	741	641	697	797	182	203
LdBPK_060009900	58	207	101	151	288	239	275	274	42	43
LdBPK_060010000	54	166	87	169	570	506	526	633	86	74
LdBPK_060010100	213	713	335	470	1132	1120	1204	1242	351	381
LdBPK_060010200	132	413	202	350	524	398	416	488	124	123
LdBPK_060010300	10	21	11	27	39	24	34	22	6	15
LdBPK_060010400	30	65	37	82	131	87	69	91	20	16
LdBPK_060010500	51	188	77	138	269	313	236	302	84	64
LdBPK_060010600	103	278	161	245	866	770	770	1047	182	242
LdBPK_060010700	178	553	242	397	1483	1193	1477	1704	227	254
LdBPK_060010800	109	386	139	230	416	386	393	428	104	89
LdBPK_060010900	20	44	27	41	90	117	62	75	16	28
LdBPK_060011000	18	53	36	32	114	85	86	103	30	38
LdBPK_060011100	398	1318	491	941	1308	1011	1206	1387	287	315
LdBPK_060011200	4784	11818	4325	10405	14123	9958	12004	11394	1	4
LdBPK_060011300	1740	4775	1962	3261	5022	4566	4355	4813	10	8
LdBPK_060011400	75	226	127	193	396	362	354	373	610	668
LdBPK_060011500	14	61	32	44	107	119	107	115	15	22
LdBPK_060011600	131	427	215	347	703	586	801	777	258	289
LdBPK_060011700	87	259	120	193	341	195	246	268	101	133
LdBPK_060011800	363	1132	585	836	1042	924	1072	1322	371	435
LdBPK_060011900	190	707	387	540	1177	1198	1223	1357	497	672
LdBPK_060012000	378	994	545	876	1549	1364	1365	1697	379	333
LdBPK_060012100	157	533	241	361	769	721	716	754	291	313
LdBPK_060012200	171	617	334	400	1284	1099	1148	1604	282	437
LdBPK_060012300	46	134	66	103	192	183	148	178	48	60
LdBPK_060012400	60	116	54	97	219	128	142	156	130	93
LdBPK_060012500	511	1712	878	1292	3357	3119	3987	4127	782	1036
LdBPK_060012600	363	1261	629	910	1326	1011	1305	1389	743	901
LdBPK_060012700	212	707	300	508	710	833	900	939	238	295
LdBPK_060012800	16	70	28	48	77	72	112	103	49	37
LdBPK_060012900	156	480	206	311	427	300	560	425	510	706
LdBPK_060013000	83	276	132	190	292	283	220	271	112	129
LdBPK_060013100	20	78	30	64	135	110	117	122	37	52
LdBPK_060013200	22	66	38	62	102	84	91	98	32	24
LdBPK_060013300	346	1253	624	831	2861	2397	2732	3219	664	920
LdBPK_060013400	102	332	207	245	613	563	666	695	89	168
LdBPK_060013500	198	639	339	596	1097	980	1078	1172	220	253
LdBPK_060013600	86	263	116	216	334	277	257	354	96	102
LdBPK_060013700	51	131	60	135	192	185	234	251	79	78
LdBPK_060013800	107	306	138	157	511	464	446	526	209	209
LdBPK_060013900	200	648	333	488	1311	1588	1721	1773	223	250
LdBPK_060014000	43	161	88	137	244	195	241	230	68	110
LdBPK_060014100	124	363	211	269	592	531	585	641	120	186
LdBPK_060014200	131	325	116	225	300	179	235	273	135	150
LdBPK_060014300	238	669	338	499	875	909	1015	1147	203	231
LdBPK_060014400	317	978	467	686	1352	1204	1133	1383	255	282
LdBPK_060014500	95	287	125	254	331	328	385	407	20	27
LdBPK_060014600	187	509	239	340	589	562	593	690	184	236
LdBPK_060014700	74	165	75	122	330	271	211	267	81	73
LdBPK_060014800	131	408	169	308	554	469	415	463	116	124
LdBPK_060014900	58	113	67	84	183	187	104	156	55	49
LdBPK_060015000	172	538	257	371	862	707	810	982	243	292
LdBPK_060015100	188	667	327	439	624	565	668	812	105	154
LdBPK_060015200	81	240	129	171	220	183	201	255	75	55
LdBPK_060015300	7	38	5	12	37	20	35	28	18	19
LdBPK_060015400	222	656	317	455	575	512	522	640	162	213
LdBPK_060015500	231	856	405	701	899	927	856	1027	298	295
LdBPK_060015600	22	61	30	54	137	137	135	147	52	73
LdBPK_060015700	15	14	14	24	56	30	50	37	30	24
LdBPK_060015800	39	115	55	102	148	130	101	140	81	65
LdBPK_060015900	17	52	19	46	73	42	42	50	9	8
LdBPK_060016000	6	7	7	7	14	13	4	10	4	14
LdBPK_060016100	1	5	5	3	7	2	1	9	9	1
LdBPK_060016200	1067	3564	1540	2293	1506	1520	1354	1538	568	520
LdBPK_060016300	90	271	93	183	246	224	180	251	97	130
LdBPK_060016400	98	237	123	159	171	119	154	155	116	93
LdBPK_060016500	5	12	8	18	19	11	18	12	4	5
LdBPK_060016600	54	112	47	99	97	84	90	100	98	71
LdBPK_060016700	169	607	236	368	417	410	324	432	139	148
LdBPK_060016800	96	260	122	242	291	274	345	328	100	75
LdBPK_060016900	89	271	108	196	325	314	393	367	115	143
LdBPK_060017000	8	32	12	26	51	29	34	39	15	12
LdBPK_060017100	16	64	18	36	75	87	102	87	30	22
LdBPK_060017200	28	76	37	65	131	104	163	160	14	25
LdBPK_060017300	14	65	28	39	95	56	63	64	44	24
LdBPK_060017400	147	530	213	308	1065	1044	996	1215	189	185
LdBPK_060017500	63	160	77	109	197	162	121	191	73	96
LdBPK_060017600	27	63	25	51	114	71	94	116	21	29
LdBPK_060017700	25	109	42	101	136	80	73	87	30	27
LdBPK_060017800	0	0	0	0	0	0	0	0	0	0
LdBPK_060017900	46	198	84	134	201	232	221	208	60	35
LdBPK_060018000	21	54	32	36	143	67	56	94	24	25
LdBPK_060018100	22	50	28	47	133	66	78	124	24	47
LdBPK_060018200	19	47	33	29	50	38	107	47	12	17
LdBPK_060018300	53	174	91	158	210	219	239	239	66	65
LdBPK_060018400	18	16	9	20	36	30	26	21	11	18
LdBPK_060018500	216	690	335	518	843	925	761	798	254	247
LdBPK_060018600	70	236	112	135	236	254	307	384	17	23
LdBPK_060018700	426	1466	584	949	1569	1436	1396	1712	468	420
LdBPK_060018800	93	295	142	227	206	130	153	198	54	55
LdBPK_060018900	9	23	8	15	10	12	11	13	6	8
LdBPK_060019000	70	180	50	124	165	112	131	154	24	17
LdBPK_060019100	105	233	107	183	418	287	213	232	93	74
LdBPK_070005000	69	201	121	140	336	295	294	345	45	100
LdBPK_070005100	35	100	43	72	115	78	99	116	13	27
LdBPK_070005200	325	779	301	669	627	361	360	439	146	135
LdBPK_070005300	11	33	15	29	28	11	12	16	15	5
LdBPK_070005400	21	81	29	61	65	30	54	51	11	21
LdBPK_070005500	73	225	70	160	301	222	263	328	134	108
LdBPK_070005600	1459	5295	2427	3511	3431	3808	3954	4319	584	643
LdBPK_070005700	223	1054	448	656	754	652	732	796	212	284
LdBPK_070005800	448	1519	648	853	1246	1218	1222	1533	432	600
LdBPK_070005900	40	152	52	103	218	149	123	146	34	58
LdBPK_070006000	212	599	288	462	886	820	753	935	314	345
LdBPK_070006100	79	204	108	197	324	263	291	322	199	198
LdBPK_070006200	163	433	205	309	893	621	533	757	342	393
LdBPK_070006300	49	147	45	96	226	211	255	236	42	40
LdBPK_070006400	73	185	60	144	220	197	164	224	87	103
LdBPK_070006500	44	121	56	109	192	134	149	134	50	55
LdBPK_070006600	40	82	43	51	193	165	263	234	38	47
LdBPK_070006700	0	4	4	0	29	24	23	15	21	17
LdBPK_070006800	194	571	346	559	1209	1083	1040	1251	492	547
LdBPK_070006900	160	490	246	373	502	416	396	437	178	228
LdBPK_070007000	218	756	286	403	672	617	573	741	319	356
LdBPK_070007100	33	79	33	75	101	67	87	94	37	29
LdBPK_070007200	1	3	1	2	4	4	5	3	1	4
LdBPK_070007300	3	4	1	4	10	10	4	14	31	34
LdBPK_070007400	359	1418	639	969	3885	4203	4589	4816	1001	1114
LdBPK_070007500	44	142	42	111	150	108	114	139	94	68
LdBPK_070007600	230	815	344	546	1525	1246	1459	1669	464	648
LdBPK_070007700	25	87	37	74	144	144	154	158	188	151
LdBPK_070007800	35	98	39	64	80	48	74	66	38	31
LdBPK_070007900	177	616	388	477	1222	1334	1350	1390	355	450
LdBPK_070008000	98	334	135	216	275	246	269	257	90	115
LdBPK_070008100	118	372	177	193	418	431	319	425	102	126
LdBPK_070008200	282	1122	533	777	1148	874	948	1272	126	105
LdBPK_070008300	122	355	155	195	421	298	293	389	65	86
LdBPK_070008400	246	667	359	468	1632	1242	1305	1487	554	693
LdBPK_070008500	56	181	76	122	297	248	225	264	114	161
LdBPK_070008600	10	31	27	29	92	121	129	111	48	37
LdBPK_070008700	86	217	108	153	322	181	214	248	64	49
LdBPK_070008800	187	624	275	426	598	567	490	581	223	218
LdBPK_070008900	111	347	118	247	456	270	405	373	269	231
LdBPK_070009000	109	332	169	270	376	252	285	385	120	153
LdBPK_070009100	22	73	27	53	135	129	146	152	26	44
LdBPK_070009200	41	86	33	46	134	108	107	118	101	73
LdBPK_070009300	140	437	243	325	399	377	406	465	86	126
LdBPK_070009400	233	747	356	432	1266	1382	1673	1602	462	500
LdBPK_070009500	12	31	13	31	44	25	41	54	18	21
LdBPK_070009600	257	753	291	503	710	580	610	693	128	96
LdBPK_070009700	43	84	43	74	90	75	69	83	25	15
LdBPK_070009800	2	5	5	9	15	19	8	10	4	0
LdBPK_070009900	8	37	16	17	38	29	36	28	8	5
LdBPK_070010000	7	35	14	29	54	41	52	58	4	20
LdBPK_070010100	0	0	0	0	0	0	0	0	0	0
LdBPK_070010200	6	8	8	16	45	36	37	47	11	23
LdBPK_070010300	19	57	15	61	142	70	88	119	14	19
LdBPK_070010400	480	1502	713	1013	1513	1329	1565	1891	585	808
LdBPK_070010500	503	1229	441	942	1570	1049	1156	1268	5	5
LdBPK_070010600	343	739	295	656	1070	718	847	832	34	52
LdBPK_070010700	10	40	8	25	51	41	36	48	18	26
LdBPK_070010800	292	972	438	595	1231	1084	1214	1422	325	368
LdBPK_070010900	26	72	42	61	129	124	153	120	38	34
LdBPK_070011000	194	711	410	500	835	769	871	1020	236	288
LdBPK_070011100	140	429	209	299	607	541	575	678	178	252
LdBPK_070011200	91	244	114	213	499	395	379	460	118	161
LdBPK_070011300	11	22	10	23	57	41	45	61	11	14
LdBPK_070011400	209	710	348	497	1220	1069	1161	1342	529	714
LdBPK_070011500	406	1381	701	1090	1313	1195	1450	1655	570	582
LdBPK_070011600	12	37	24	32	74	42	54	53	29	26
LdBPK_070011700	15	68	29	57	95	77	72	91	39	35
LdBPK_070011800	246	691	301	452	999	720	918	1063	346	492
LdBPK_070011900	728	2509	1249	1633	2586	2464	2829	3171	946	1134
LdBPK_070012000	595	1752	775	1234	1393	1054	1182	1295	571	539
LdBPK_070012100	107	362	196	260	446	501	489	546	199	226
LdBPK_070012200	29	82	29	72	158	134	121	167	59	69
LdBPK_070012300	149	403	213	374	744	550	692	764	338	319
LdBPK_070012400	5961	18396	8661	12075	21215	19696	22003	23417	250	295
LdBPK_070012500	360	1170	589	863	2001	1739	1771	2220	965	881
LdBPK_070012600	81	222	107	156	299	271	261	303	98	96
LdBPK_070012700	234	852	335	627	747	549	575	717	276	241
LdBPK_070012800	30	108	26	76	109	73	76	82	33	54
LdBPK_070012900	89	177	110	152	305	223	239	261	82	93
LdBPK_070013000	52	136	58	105	291	239	231	269	102	147
LdBPK_070013100	335	1127	580	812	1775	1466	1627	2116	278	486
LdBPK_070013200	295	1062	478	711	1575	1564	1960	2030	681	774
LdBPK_070013300	116	448	235	295	727	720	708	806	158	147
LdBPK_070013400	31	170	69	120	174	206	215	216	59	52
LdBPK_070013500	167	386	169	311	734	500	766	732	243	304
LdBPK_070013600	145	505	266	322	756	678	681	888	187	305
LdBPK_070013700	175	589	275	410	748	800	670	829	250	248
LdBPK_070013800	13	34	17	15	58	51	58	50	12	27
LdBPK_070013900	401	1197	626	868	839	746	676	818	229	252
LdBPK_070014000:tRNA	0	0	0	0	0	0	0	0	0	0
LdBPK_070014100	139	448	251	291	676	718	885	968	155	193
LdBPK_070014200	68	188	62	154	187	122	97	178	52	52
LdBPK_070014300	37	122	49	86	199	186	155	243	83	83
LdBPK_070014400	542	1532	694	1082	1117	957	1101	1132	427	461
LdBPK_070014500	296	1156	619	795	872	835	840	923	235	301
LdBPK_070014600	392	1229	686	954	1177	1153	1358	1329	625	771
LdBPK_070014700	218	631	270	473	888	713	827	900	182	226
LdBPK_070014800	320	1094	511	658	3161	2141	2641	3267	619	684
LdBPK_070014900	422	1339	612	928	824	595	652	735	330	346
LdBPK_070015000	305	1159	504	729	1323	1290	1361	1498	508	644
LdBPK_070015100	327	942	485	686	1679	1525	1782	1968	1083	1301
LdBPK_070015200	495	1452	642	1159	955	747	826	921	288	278
LdBPK_070015300	105	293	141	230	443	377	401	422	141	157
LdBPK_070015400	21	52	19	60	110	81	94	102	31	29
LdBPK_070015500	214	677	351	504	828	831	743	990	330	429
LdBPK_070015600	159	614	261	414	600	493	516	576	129	165
LdBPK_070015700	77	238	106	191	303	251	237	289	189	224
LdBPK_070015800	219	785	417	580	1847	1629	1925	2273	166	274
LdBPK_070015900	23	41	23	37	122	68	53	91	12	47
LdBPK_070016000	68	281	133	188	425	376	290	314	139	131
LdBPK_070016100	61	176	61	118	122	124	91	91	40	49
LdBPK_070016200	1548	4712	2694	3687	7991	7660	8578	8781	3975	3849
LdBPK_070016300	119	333	162	308	501	326	427	436	172	148
LdBPK_070016400	96	288	126	180	307	397	265	354	170	146
LdBPK_070016500	144	493	271	334	782	630	711	861	245	282
LdBPK_070016600	285	804	352	573	1129	754	878	1091	474	542
LdBPK_070016700	34	152	56	95	207	235	198	221	64	73
LdBPK_070016800	41	123	56	83	217	197	187	201	56	50
LdBPK_070016900	114	216	98	182	372	278	285	395	90	83
LdBPK_070017000	351	1103	470	832	1400	891	1034	1205	332	366
LdBPK_070017100	161	511	184	396	900	874	823	911	198	214
LdBPK_070017200	33	76	24	43	80	51	59	68	35	23
LdBPK_070017300	154	485	192	289	541	456	461	558	196	222
LdBPK_070017400	54	176	58	124	188	107	119	138	49	69
LdBPK_070017500	40	124	66	114	150	122	171	181	30	40
LdBPK_070017600	34	105	48	82	177	152	176	193	68	89
LdBPK_070017700	150	428	179	288	718	596	547	637	154	148
LdBPK_070017800	357	1027	501	603	610	522	335	419	22	45
LdBPK_070017900	16	40	11	27	52	22	27	34	126	154
LdBPK_070018000	104	273	108	206	329	184	217	218	67	75
LdBPK_070018100	53	167	59	117	235	122	164	171	95	71
LdBPK_070018200	507	2005	840	1378	3655	3212	3571	4012	848	1064
LdBPK_070018300	129	442	222	360	628	574	723	695	176	235
LdBPK_070018400	456	1221	559	951	1752	1140	1092	1418	878	627
LdBPK_080005000	32	60	17	52	50	14	27	21	36	49
LdBPK_080005100	71	212	80	117	170	163	155	171	82	130
LdBPK_080005200	77	155	56	141	271	144	189	232	117	141
LdBPK_080005300	84	205	68	181	264	156	209	245	54	70
LdBPK_080005400	26	38	16	33	73	31	37	48	20	32
LdBPK_080005500	31	98	45	54	120	78	88	97	85	81
LdBPK_080005600	28	63	28	52	122	64	81	83	79	102
LdBPK_080005700	13	19	8	16	35	21	16	30	11	41
LdBPK_080005800	15	44	21	44	96	52	96	72	48	46
LdBPK_080005900	226	736	349	523	1188	1100	1239	1285	1114	1184
LdBPK_080006000	40	125	57	112	133	107	77	89	101	84
LdBPK_080006100	38	155	63	95	223	229	256	265	104	101
LdBPK_080006200	292	1017	494	738	1107	1101	1013	1248	488	541
LdBPK_080006300	214	684	282	472	932	951	1347	1410	331	373
LdBPK_080006400	8	13	10	14	36	13	20	12	26	27
LdBPK_080006500	133	302	140	227	587	446	562	637	395	541
LdBPK_080006600	129	456	162	303	688	588	628	750	441	411
LdBPK_080006700	258	1048	528	781	1564	1636	1785	1885	846	1333
LdBPK_080006800	418	1529	610	1003	1503	1339	1416	1527	1353	1490
LdBPK_080006900	29	98	36	74	93	65	64	100	111	67
LdBPK_080007000	332	959	490	715	3258	2646	3165	3463	2319	2709
LdBPK_080007100	45	111	45	90	146	140	151	153	105	103
LdBPK_080007200	6	14	11	9	30	23	17	22	8	15
LdBPK_080007300	42	65	27	59	117	83	71	71	59	48
LdBPK_080007400	42	140	60	101	192	127	157	194	145	159
LdBPK_080007500	307	958	336	630	963	803	737	1074	547	525
LdBPK_080007600	63	193	65	156	286	216	241	220	474	382
LdBPK_080007700	75	245	137	166	281	232	266	308	149	156
LdBPK_080007800	118	337	164	241	304	284	301	352	196	180
LdBPK_080007900	1305	4783	2184	3011	2903	2586	2720	3248	1860	2228
LdBPK_080008000	25	83	31	66	64	46	60	77	52	60
LdBPK_080008100	4	24	10	17	59	35	31	26	40	47
LdBPK_080008200	245	940	374	706	1565	1496	1427	1707	560	547
LdBPK_080008300	25	83	31	76	131	93	75	89	79	114
LdBPK_080008400	51	118	71	121	203	211	209	220	142	135
LdBPK_080008500	138	333	197	311	529	541	548	559	402	411
LdBPK_080008600	0	0	0	0	0	0	0	0	0	0
LdBPK_080008700	118	329	159	261	464	429	465	480	330	424
LdBPK_080008800	189	601	287	376	655	628	800	812	524	618
LdBPK_080008900	128	294	116	241	427	310	362	408	186	207
LdBPK_080009000	152	503	236	418	779	814	819	864	644	677
LdBPK_080009100	94	290	146	223	477	396	444	477	293	338
LdBPK_080009200	189	576	297	474	659	507	535	640	406	377
LdBPK_080009300	31	80	38	105	112	63	98	80	96	58
LdBPK_080009400	203	654	290	465	761	595	694	758	346	496
LdBPK_080009500	140	495	211	357	662	437	508	564	500	461
LdBPK_080009600	38	95	46	67	71	47	83	79	76	56
LdBPK_080009700	228	588	301	359	684	589	483	634	293	368
LdBPK_080009800	224	828	358	525	510	445	450	581	468	608
LdBPK_080009900	149	476	226	350	747	650	582	793	555	685
LdBPK_080010000	26	78	33	52	95	70	70	74	90	79
LdBPK_080010100	20	83	38	31	138	94	71	92	78	58
LdBPK_080010200	281	880	457	512	1165	1037	1003	1264	659	925
LdBPK_080010300	143	483	198	325	629	554	567	601	673	764
LdBPK_080010400	99	290	154	249	539	463	438	523	499	500
LdBPK_080010500	44	137	55	87	148	104	130	150	64	67
LdBPK_080010600	288	1040	444	622	1301	1291	1259	1471	380	441
LdBPK_080010700	257	755	324	541	580	436	351	471	466	442
LdBPK_080010800	193	542	198	338	625	492	627	680	303	342
LdBPK_080010900	331	1213	553	769	1799	1437	1520	1881	514	650
LdBPK_080011000	199	731	354	471	589	602	580	581	203	223
LdBPK_080011100	236	760	371	486	2844	2179	2530	3035	595	881
LdBPK_080011200	0	0	0	0	0	0	0	0	0	0
LdBPK_080011300	93	245	137	183	500	410	396	449	220	212
LdBPK_080011400	435	1582	685	1009	1752	1460	1686	1871	1157	1402
LdBPK_080011500	181	587	332	471	977	930	859	1074	397	419
LdBPK_080011600	5714	19603	8982	13034	49791	46092	54927	57126	29594	35278
LdBPK_080011700	967	3111	1265	2070	4454	4010	4093	4941	2688	3104
LdBPK_080011800	255	915	473	629	1974	1080	1319	1694	908	1281
LdBPK_080011900	23	90	39	67	271	331	389	400	541	649
LdBPK_080012000	2	0	0	2	5	7	5	0	0	0
LdBPK_080012100	21	67	23	49	109	127	173	187	48	31
LdBPK_080012200	16	60	37	48	116	100	176	169	0	0
LdBPK_080012300	0	0	0	0	0	0	0	0	0	0
LdBPK_080012400	2	3	0	1	5	2	6	6	4	3
LdBPK_080012500	0	0	0	0	0	0	0	0	0	0
LdBPK_080012600	0	0	0	0	0	0	0	0	0	0
LdBPK_080012700	0	0	0	0	0	0	0	0	0	0
LdBPK_080012800	0	1	0	0	1	0	1	3	0	0
LdBPK_080012900	0	0	0	0	0	0	0	0	0	0
LdBPK_080013000	33	81	48	68	228	213	295	315	10	9
LdBPK_080013100	10	18	7	21	55	30	33	42	24	33
LdBPK_080013200	45	143	56	75	207	239	213	278	125	140
LdBPK_080013300	23	37	21	36	60	50	39	60	34	27
LdBPK_080013400	11	25	9	23	39	30	31	45	42	34
LdBPK_080013500	1	4	2	1	8	4	12	10	16	8
LdBPK_080013600	0	19	7	16	16	31	29	21	29	21
LdBPK_080013700	9	23	11	23	52	38	59	67	182	153
LdBPK_080013800	0	5	1	6	10	16	8	7	9	3
LdBPK_080013900	8	26	14	35	72	57	64	74	144	136
LdBPK_080014000	869	2829	1117	1724	4459	4058	3944	4723	3317	3922
LdBPK_080014100	622	2323	1032	1468	4254	3921	4319	4763	2516	3229
LdBPK_080014200	83	317	158	224	489	452	523	521	314	342
LdBPK_080014300	103	291	142	240	233	163	159	202	119	88
LdBPK_080014400	36	120	65	68	123	112	117	129	105	113
LdBPK_080014500	178	483	279	315	692	740	711	765	417	451
LdBPK_080014600	12	17	8	20	37	18	25	26	43	21
LdBPK_080014700	181	641	308	363	1219	1036	1174	1360	790	911
LdBPK_080014800	60	142	78	118	622	592	497	666	110	118
LdBPK_080014900	12	50	17	29	78	69	68	74	74	50
LdBPK_080015000	19	47	12	19	56	44	49	44	62	41
LdBPK_080015100	425	1352	659	998	1613	1313	1425	1664	563	626
LdBPK_080015200	188	626	285	447	856	746	894	935	502	631
LdBPK_080015300	0	0	0	0	0	0	0	0	0	0
LdBPK_080015400	143	502	242	325	611	522	536	677	368	498
LdBPK_080015500	26	43	16	40	56	31	59	52	38	32
LdBPK_080015600	127	407	180	298	627	469	507	638	388	439
LdBPK_080015700	0	0	0	0	0	0	0	0	1	2
LdBPK_080015800	0	0	0	1	0	2	1	0	0	0
LdBPK_080015900	2	2	0	2	1	1	2	0	0	0
LdBPK_080016000	29	94	26	64	85	62	81	110	34	56
LdBPK_080016100	45	127	59	114	184	166	194	188	106	104
LdBPK_080016200	15	45	17	26	104	52	100	86	22	20
LdBPK_080016300	632	1820	772	1254	877	678	642	855	335	341
LdBPK_080016400	377	1118	502	784	1028	703	708	957	523	575
LdBPK_080016500	76	181	112	186	292	165	233	228	99	121
LdBPK_080016600	317	976	461	645	1604	1679	2021	2085	774	897
LdBPK_080016700	138	422	164	286	531	453	569	537	328	339
LdBPK_080016800	46	143	63	96	213	160	187	222	198	274
LdBPK_080016900	12	27	11	10	25	27	24	17	16	10
LdBPK_080017000	52	144	72	114	208	178	169	215	203	224
LdBPK_080017100	92	260	92	170	297	311	324	364	240	274
LdBPK_080017200	81	234	90	167	306	179	176	221	119	91
LdBPK_080017300	146	534	251	375	472	470	560	597	318	339
LdBPK_080017400	244	683	289	435	910	725	841	907	567	612
LdBPK_080017500	0	0	0	0	0	0	0	2	0	0
LdBPK_080017600	1	0	0	0	0	0	0	0	0	0
LdBPK_080017700	264	716	256	596	465	212	303	322	5	1
LdBPK_080017800	7	15	8	19	31	35	75	54	11	25
LdBPK_080017900	5	9	4	4	32	21	35	40	8	7
LdBPK_080018000	119	416	209	294	1039	1042	1013	1265	686	786
LdBPK_080018100	303	869	379	667	1099	854	1188	1178	585	468
LdBPK_080018200	116	427	187	280	776	645	822	871	747	953
LdBPK_080018300	0	0	0	0	0	1	0	0	2	0
LdBPK_080018400	0	0	0	0	0	0	0	0	0	0
LdBPK_080018500	0	0	0	0	0	0	0	0	0	0
LdBPK_080018600	0	0	0	0	0	0	0	0	0	0
LdBPK_090005000	7	9	5	5	33	11	19	20	10	4
LdBPK_090005100	19	86	36	64	151	85	195	177	46	63
LdBPK_090005200	305	931	403	827	1605	1043	1306	1262	190	183
LdBPK_090005300	38	74	43	56	129	59	82	112	15	27
LdBPK_090005400	21	70	26	37	155	113	191	180	32	78
LdBPK_090005500	36	132	56	82	142	145	166	178	48	60
LdBPK_090005600	183	545	206	396	330	292	338	350	146	171
LdBPK_090005700	408	1380	583	1080	3847	3353	3341	3383	1344	1228
LdBPK_090005800	196	695	255	517	1198	1047	1224	1167	1256	1390
LdBPK_090005900	884	3076	1586	1979	6530	5939	6862	7726	869	1234
LdBPK_090006000	876	3018	1532	2161	6844	6497	6731	7822	1170	1594
LdBPK_090006100	782	2421	1107	1681	2484	2167	2321	2500	535	564
LdBPK_090006200	107	426	175	288	503	403	452	459	178	167
LdBPK_090006300	21	58	23	64	94	86	127	94	34	28
LdBPK_090006400	36	90	41	74	243	193	202	195	117	87
LdBPK_090006500	216	725	335	484	1042	913	889	1041	318	315
LdBPK_090006600	60	189	104	133	461	374	370	489	126	179
LdBPK_090006700	0	0	0	0	2	2	2	1	0	1
LdBPK_090006800	2	21	10	14	54	56	62	56	17	10
LdBPK_090006900	2	0	0	0	0	0	2	1	0	0
LdBPK_090007000	7	22	4	18	22	24	27	28	8	11
LdBPK_090007100	39	95	27	84	172	110	119	130	35	53
LdBPK_090007200	656	2298	976	1310	2557	2143	1991	2782	416	461
LdBPK_090007300	474	1504	725	1133	1450	1352	1284	1660	499	570
LdBPK_090007400	294	1113	442	676	1405	1201	1344	1532	400	437
LdBPK_090007500	340	1014	534	666	1085	1035	1150	1403	372	458
LdBPK_090007600	55	111	45	69	116	85	79	108	39	43
LdBPK_090007700	11	15	6	15	26	10	15	15	7	21
LdBPK_090007800	75	202	108	149	469	429	409	545	55	35
LdBPK_090007900	40	131	52	87	168	174	178	185	53	84
LdBPK_090008000	232	671	278	433	888	692	775	858	338	401
LdBPK_090008100	42	154	49	107	255	174	173	224	42	41
LdBPK_090008200	9	28	16	20	43	26	43	33	21	40
LdBPK_090008300	425	1239	611	886	7408	6486	7126	9315	799	880
LdBPK_090008400	191	643	251	382	880	972	1025	1116	480	614
LdBPK_090008500	280	860	456	754	2632	2427	2824	3298	575	604
LdBPK_090008600	6	14	3	15	53	38	34	43	24	24
LdBPK_090008700	71	266	148	214	450	439	468	461	109	115
LdBPK_090008800	126	403	158	242	558	477	390	586	201	216
LdBPK_090008900	277	887	364	583	1031	804	670	817	185	190
LdBPK_090009000	206	622	300	384	482	452	437	479	232	305
LdBPK_090009100	57	122	57	84	202	191	150	160	39	44
LdBPK_090009200	60	152	66	110	202	176	190	220	72	67
LdBPK_090009300	220	649	383	521	1377	1345	1297	1420	411	433
LdBPK_090009400	1556	5127	2021	3370	2606	1975	2086	2409	627	684
LdBPK_090009500	287	883	433	621	667	542	735	683	205	209
LdBPK_090009600	144	388	191	304	573	442	432	485	164	172
LdBPK_090009700	638	2182	1017	1384	2674	2355	2509	2899	670	820
LdBPK_090009800	101	232	109	143	317	385	292	331	109	112
LdBPK_090009900	115	313	134	172	440	375	327	415	167	180
LdBPK_090010000	52	131	76	117	123	104	311	121	179	214
LdBPK_090010100	50	145	68	126	344	227	228	279	80	77
LdBPK_090010200	434	1402	713	1055	1496	1482	1690	2020	509	567
LdBPK_090010300	21	54	35	58	87	62	75	75	35	47
LdBPK_090010400	277	797	385	618	1355	1170	1128	1278	378	331
LdBPK_090010500	26	64	36	53	114	61	82	75	34	22
LdBPK_090010600	38	100	38	84	178	114	96	177	64	35
LdBPK_090010700	349	1066	455	688	1810	1319	1240	1707	392	473
LdBPK_090010800	280	866	409	514	1113	902	890	1165	238	256
LdBPK_090010900	38	80	30	58	119	89	101	109	15	46
LdBPK_090011000	561	1593	699	1280	1993	1824	2092	2311	364	430
LdBPK_090011100	48	133	53	114	197	163	153	155	98	142
LdBPK_090011200	166	605	356	421	748	859	937	1080	188	258
LdBPK_090011300	262	793	335	511	1817	1542	1481	2030	348	463
LdBPK_090011400	210	638	321	435	1192	925	576	903	333	368
LdBPK_090011500	162	445	218	331	1272	1018	1054	1258	77	122
LdBPK_090011600	101	328	151	207	495	524	524	480	179	231
LdBPK_090011700	320	1080	502	679	1297	1080	1523	1360	548	744
LdBPK_090011800	459	1344	681	894	1570	1631	1549	2001	376	483
LdBPK_090011900	144	378	229	360	826	736	696	781	218	215
LdBPK_090012000	8	44	17	25	57	48	49	44	21	21
LdBPK_090012100	6	19	5	15	16	3	23	21	11	9
LdBPK_090012200	12	27	10	14	41	30	32	34	14	6
LdBPK_090012300	129	369	179	255	670	725	836	826	340	415
LdBPK_090012400:rRNA	0	0	0	1	0	0	0	0	0	0
LdBPK_090012500:tRNA	0	0	0	0	0	0	0	0	0	0
LdBPK_090012600:tRNA	0	0	0	0	0	0	0	1	0	0
LdBPK_090012700	484	1648	846	1230	2676	2327	2655	2917	600	809
LdBPK_090012800	371	1199	518	666	1315	1196	1307	1503	365	492
LdBPK_090012900	142	340	145	283	374	298	262	319	118	110
LdBPK_090013000	26	82	32	54	114	78	92	76	35	40
LdBPK_090013100	204	730	370	472	860	921	1149	1219	218	283
LdBPK_090013200	74	192	99	130	202	146	189	209	111	143
LdBPK_090013300	578	1881	1090	1385	3088	2832	3114	3865	818	1164
LdBPK_090013400	1440	5076	2336	3247	3010	2527	2852	3423	1050	1368
LdBPK_090013500	20	80	39	68	175	137	170	192	20	33
LdBPK_090013600	262	919	429	608	845	889	1031	1096	315	348
LdBPK_090013700	102	337	161	241	423	332	307	363	141	149
LdBPK_090013800	7	18	2	15	35	21	30	26	10	9
LdBPK_090013900	47	153	77	129	192	145	146	206	81	67
LdBPK_090014000	63	176	70	118	225	154	184	197	72	95
LdBPK_090014100	74	229	82	170	256	177	207	241	47	53
LdBPK_090014200	121	334	100	215	293	197	206	191	114	163
LdBPK_090014300	6	12	2	6	24	12	8	9	2	1
LdBPK_090014400	208	583	252	435	871	691	645	715	150	141
LdBPK_090014500	1520	5126	2366	3361	5750	5155	5887	6536	1605	1946
LdBPK_090014600	276	1021	559	752	2328	1956	2281	2830	449	595
LdBPK_090014700	23	62	23	36	75	59	63	72	38	24
LdBPK_090014800	537	1907	730	1105	1450	1162	1177	1411	479	613
LdBPK_090014900	7	52	27	22	34	43	26	48	21	47
LdBPK_090015000	4654	18850	8878	12534	13339	12288	14219	15335	1446	2003
LdBPK_090015100	34	140	61	74	79	88	105	104	16	12
LdBPK_090015200	40	78	32	75	153	77	123	129	45	36
LdBPK_090015300	7	11	1	7	20	13	16	19	5	3
LdBPK_090015400	14	43	17	34	64	31	57	55	5	9
LdBPK_090015500	602	1828	704	1250	1431	783	1082	1272	110	168
LdBPK_090015600	909	3177	1355	1992	1315	1139	1244	1449	416	419
LdBPK_090015700	699	2396	1101	1505	2048	1889	2117	2479	989	1135
LdBPK_090015800	23	76	32	76	166	101	150	154	45	41
LdBPK_090015900	15	74	22	50	174	76	156	129	32	28
LdBPK_090016000:tRNA	0	0	0	0	0	0	0	0	0	0
LdBPK_090016100:rRNA	0	0	0	0	0	0	0	0	0	0
LdBPK_090016200:tRNA	0	0	0	0	0	0	0	0	0	0
LdBPK_090016300:tRNA	0	0	0	0	0	0	0	0	0	0
LdBPK_090016400	103	298	144	225	396	464	438	463	131	98
LdBPK_090016500	23	53	27	46	39	30	31	35	8	7
LdBPK_090016600	2134	7600	3980	4598	22496	19903	21409	25639	3693	4325
LdBPK_090016700:tRNA	0	0	0	0	0	0	1	0	0	2
LdBPK_090016800:rRNA	0	0	0	0	0	0	0	0	0	0
LdBPK_090016900:tRNA	0	0	0	0	0	0	0	0	0	0
LdBPK_090017000:tRNA	0	0	0	0	0	0	0	0	6	0
LdBPK_090017100:tRNA	1	0	0	2	1	6	3	3	0	0
LdBPK_090017200	401	1252	613	856	3598	3120	3753	4147	948	998
LdBPK_090017300	211	726	341	472	856	781	669	880	300	295
LdBPK_090017400	480	1541	765	1117	2334	2463	2854	3085	530	672
LdBPK_090017500	259	892	353	587	840	678	828	969	159	191
LdBPK_090017600	121	333	147	176	545	558	657	609	146	155
LdBPK_090017700	24	96	36	70	66	39	64	60	21	17
LdBPK_090017800	6	19	8	16	23	20	32	33	4	11
LdBPK_090017900	500	1844	743	1063	1775	1715	1853	2162	495	727
LdBPK_090018000	72	308	124	203	492	388	339	474	144	168
LdBPK_090018100	517	1331	537	1022	1397	1142	1250	1323	666	703
LdBPK_090018200	13	28	19	22	48	35	34	39	21	16
LdBPK_090018300	536	1840	767	1207	1721	1598	1630	1938	264	336
LdBPK_090018400	70	149	61	142	248	215	206	253	61	63
LdBPK_090018500	12	52	20	37	76	76	89	77	38	55
LdBPK_090018600	72	236	104	138	208	197	176	216	40	37
LdBPK_090018700	515	1564	681	958	1767	1622	1633	1870	485	533
LdBPK_090018800	24	63	26	58	136	70	83	72	33	21
LdBPK_090018900	91	252	132	202	417	409	280	308	145	125
LdBPK_090019000	533	1641	746	1318	1909	1909	2042	2308	850	875
LdBPK_090019100	367	1042	483	798	1341	1156	1163	1349	381	420
LdBPK_090019200	46	89	46	52	149	110	155	144	62	67
LdBPK_090019300	153	371	183	332	675	468	537	634	212	206
LdBPK_090019400	425	1401	634	909	1993	1895	1907	2064	539	514
LdBPK_090019500	75	283	117	272	391	351	358	408	133	91
LdBPK_090019600	24	45	20	43	69	60	71	81	28	24
LdBPK_090019700	55	225	108	189	352	245	218	278	36	33
LdBPK_090019800	84	258	102	186	409	298	269	346	141	136
LdBPK_090019900	304	993	485	633	1417	1354	1620	1596	470	547
LdBPK_090020000	259	799	448	554	823	781	882	973	117	131
LdBPK_090020100	24	76	28	49	117	89	106	111	27	18
LdBPK_090020200	501	1618	768	1050	2033	1500	1379	1896	224	263
LdBPK_090020300	272	812	427	639	2341	2205	2471	2723	3389	4080
LdBPK_090020400	14777	51194	22971	36291	29081	25730	21073	24235	11051	11030
LdBPK_090020500	45	112	65	97	111	116	87	113	45	31
LdBPK_090020600	87	252	135	201	349	318	412	463	112	138
LdBPK_090020700	106	292	112	234	420	294	298	326	136	146
LdBPK_090020800	45	131	66	100	217	168	257	281	39	29
LdBPK_090020900	14	32	14	40	60	28	22	24	14	13
LdBPK_090021000	33	144	37	103	235	160	248	215	56	42
LdBPK_090021100	199	545	252	338	582	665	792	817	242	237
LdBPK_090021200	292	770	305	647	1221	1040	911	1048	340	432
LdBPK_090021300	74	199	80	162	228	199	208	254	60	82
LdBPK_090021400	178	503	255	554	703	685	649	771	162	165
LdBPK_090021500	36	75	25	49	161	111	103	92	48	22
LdBPK_090021600	48	166	51	121	222	138	109	109	47	24
LdBPK_090021700	34	58	26	41	103	53	69	58	86	97
LdBPK_090021800	32	76	18	73	103	101	104	110	56	68
LdBPK_090021900	134	287	111	217	277	185	208	214	99	116
LdBPK_090022000	91	265	127	211	364	222	257	287	136	134
LdBPK_090022100	14	37	17	30	102	54	48	64	18	3
LdBPK_090022200	12	12	6	14	8	18	8	9	5	1
LdBPK_090022300	61	205	83	148	222	182	162	196	32	29
LdBPK_090022400	8	50	12	36	67	32	67	58	1	15
LdBPK_090022500	25	59	18	39	88	45	55	55	8	7
LdBPK_090022600	5	22	5	22	31	18	26	21	9	11
LdBPK_090022700	21	27	15	30	40	22	30	49	6	6
LdBPK_100005000	0	0	0	0	0	0	0	0	0	0
LdBPK_100005100	0	7	6	4	4	7	18	8	0	0
LdBPK_100005200	417	1273	561	982	1135	924	981	1127	246	257
LdBPK_100005300	6	17	13	22	40	43	41	44	15	7
LdBPK_100005400	35	90	34	58	105	72	77	94	36	40
LdBPK_100005500	11	35	20	26	25	20	19	22	12	7
LdBPK_100005600	282	686	223	543	1106	590	764	777	42	49
LdBPK_100005700	12	49	20	21	35	12	30	30	35	32
LdBPK_100005800	363	1121	574	947	1839	1520	1147	1422	325	320
LdBPK_100005900	110	348	193	253	497	535	565	656	124	134
LdBPK_100006000	6	16	11	21	32	19	25	24	20	8
LdBPK_100006100	359	1064	433	636	1350	1047	1100	1282	295	385
LdBPK_100006200	397	1359	580	895	2034	1647	1367	2002	401	560
LdBPK_100006300	26	67	30	57	109	90	79	88	68	50
LdBPK_100006400	1261	4272	2084	2999	6522	5778	6407	7311	1996	2564
LdBPK_100006500	421	1574	701	932	2402	2278	2478	2765	396	513
LdBPK_100006600	65	215	98	165	457	469	514	495	111	99
LdBPK_100006700	561	2184	1033	1431	1563	1242	1476	1526	191	263
LdBPK_100006800	8	16	10	15	7	24	14	12	1	10
LdBPK_100006900	19	57	25	38	99	67	62	64	21	10
LdBPK_100007000	10	49	18	24	43	37	39	40	5	14
LdBPK_100007100	407	1345	654	890	1931	1712	2040	2440	679	873
LdBPK_100007200	52	166	78	109	214	214	228	246	100	85
LdBPK_100007300	883	2944	1365	2000	3070	2588	2331	2974	1402	1596
LdBPK_100007400	167	543	258	306	733	750	820	875	231	310
LdBPK_100007500	534	1806	846	1194	2352	2340	2390	2728	453	557
LdBPK_100007600	981	3259	1436	2310	2679	2491	2528	3053	611	627
LdBPK_100007700	38	200	67	152	309	280	329	336	102	107
LdBPK_100007800	104	308	151	219	537	481	417	526	209	251
LdBPK_100007900	66	236	99	153	474	352	339	366	162	136
LdBPK_100008000	3992	14256	6818	9461	5296	6127	6449	5934	872	1054
LdBPK_100008100	361	1031	445	694	1300	1085	1230	1323	584	662
LdBPK_100008200	169	503	249	381	990	736	767	890	238	246
LdBPK_100008300	2451	8541	3923	5289	4785	3698	4234	4663	737	855
LdBPK_100008400	164	481	204	265	467	346	394	410	116	129
LdBPK_100008500	546	1823	792	1167	1691	1334	1662	1831	643	829
LdBPK_100008600	228	629	328	434	818	704	828	993	255	388
LdBPK_100008700	45	104	39	83	226	159	175	186	83	72
LdBPK_100008800	34	80	37	62	185	125	121	172	43	33
LdBPK_100008900	552	1953	1033	1385	1651	1678	1589	1834	732	822
LdBPK_100009000	219	594	373	602	824	718	622	844	196	254
LdBPK_100009100	2108	6922	3725	4976	3552	3110	3250	3827	2056	3133
LdBPK_100009200	491	1838	713	1153	949	852	968	1006	533	733
LdBPK_100009300	180	651	275	404	949	740	791	908	326	320
LdBPK_100009400	708	2224	1153	1734	2499	2120	2376	2594	955	1114
LdBPK_100009500	124	519	190	334	623	514	574	587	184	213
LdBPK_100009600	51	155	53	100	222	234	278	281	98	97
LdBPK_100009700	34	99	51	58	242	188	186	246	46	39
LdBPK_100009800	200	659	261	483	1030	944	972	1174	308	286
LdBPK_100009900	362	1245	568	882	1728	1462	1498	1708	583	759
LdBPK_100010000	74	236	111	222	5032	3323	3780	4660	57	79
LdBPK_100010100	71	157	108	149	4627	2444	3139	3867	54	91
LdBPK_100010200	4	28	12	15	8	13	26	26	4	3
LdBPK_100010300	15	45	20	35	70	90	141	107	0	0
LdBPK_100010400	0	0	0	0	0	0	0	0	0	0
LdBPK_100010500	307	1103	503	685	333	230	314	283	42	64
LdBPK_100010600	4	5	2	2	3	0	4	0	0	0
LdBPK_100010700	0	0	0	0	0	0	0	0	0	0
LdBPK_100010800	0	0	0	0	0	0	0	0	0	0
LdBPK_100010900	0	0	3	1	1	0	1	0	0	0
LdBPK_100011000	0	0	0	0	0	0	0	0	0	0
LdBPK_100011100	0	2	2	2	0	0	0	0	0	0
LdBPK_100011200	58	126	63	102	188	245	361	308	0	0
LdBPK_100011300	0	1	0	0	2	1	5	0	0	0
LdBPK_100011400	63	242	129	172	616	527	660	757	165	240
LdBPK_100011500	55	222	116	153	313	291	302	355	131	138
LdBPK_100011600	696	2273	1066	1537	4080	3208	3482	4502	643	735
LdBPK_100011700	777	2303	1078	1587	2126	1559	1971	2257	717	808
LdBPK_100011800	392	1636	652	1027	1466	1335	1674	1840	970	1146
LdBPK_100011900	90	331	129	186	577	614	713	701	293	295
LdBPK_100012000	43	140	60	94	215	202	195	247	69	76
LdBPK_100012100	24	72	40	70	172	114	131	153	51	62
LdBPK_100012200	181	592	331	537	572	473	538	585	257	257
LdBPK_100012300	33	68	29	66	92	85	83	77	23	23
LdBPK_100012400	146	422	153	232	424	404	370	464	131	178
LdBPK_100012500	114	377	144	217	499	587	690	703	146	156
LdBPK_100012600	2	18	4	14	14	11	14	18	6	7
LdBPK_100012700	39	152	64	148	344	267	358	371	35	56
LdBPK_100012800	26	76	25	54	126	74	101	119	29	19
LdBPK_100012900	38	76	31	50	109	96	85	112	45	34
LdBPK_100013000	482	1583	701	958	1994	1982	2022	2443	478	592
LdBPK_100013100	495	1488	635	989	2258	1691	1898	2332	375	427
LdBPK_100013200	118	354	153	221	329	299	355	427	143	135
LdBPK_100013300	148	402	207	342	596	612	695	801	189	251
LdBPK_100013400	239	779	375	521	1056	918	984	1196	306	363
LdBPK_100013500	57	170	61	125	149	129	123	140	71	77
LdBPK_100013600	10	42	16	22	94	61	75	95	20	27
LdBPK_100013700	16	74	36	45	129	112	132	151	26	35
LdBPK_100013800	17	78	25	42	104	83	78	114	14	7
LdBPK_100013900	179	461	221	368	1645	1255	1373	1589	95	81
LdBPK_100014000	4938	16133	7708	10912	18627	14863	17959	19789	2924	3342
LdBPK_100014100	22	84	27	51	125	84	112	121	44	50
LdBPK_100014200	715	2649	1254	1827	4046	3682	3919	4583	765	879
LdBPK_100014300	130	417	203	297	684	642	648	676	173	191
LdBPK_100014400	118	305	167	236	517	461	399	505	185	216
LdBPK_100014500	12	42	25	28	47	31	79	29	11	18
LdBPK_100014600	215	755	326	461	424	443	496	562	137	178
LdBPK_100014700	74	247	108	182	289	197	182	217	61	64
LdBPK_100014800	78	202	110	158	230	145	179	204	55	50
LdBPK_100014900	112	332	170	239	609	488	598	676	97	151
LdBPK_100015000	50	86	23	65	101	71	86	93	36	36
LdBPK_100015100	99	308	170	217	558	451	519	600	219	219
LdBPK_100015200	9	26	18	17	32	34	37	40	30	34
LdBPK_100015300	122	370	173	261	286	264	230	309	90	136
LdBPK_100015400	23	58	21	42	80	62	86	104	25	38
LdBPK_100015500	10	29	13	20	18	4	15	12	5	3
LdBPK_100015600	157	516	290	368	1241	871	848	1202	291	305
LdBPK_100015700	113	222	120	204	247	120	130	170	50	58
LdBPK_100015800	28	45	21	35	67	38	27	27	22	12
LdBPK_100015900	695	2210	881	1417	1750	1352	1526	1688	578	581
LdBPK_100016000	492	1788	824	1081	1929	1596	1960	2339	655	661
LdBPK_100016100	0	0	0	0	0	0	0	0	0	2
LdBPK_100016200	0	0	0	1	0	0	0	0	0	2
LdBPK_100016300	0	0	0	0	0	0	0	0	2	0
LdBPK_100016400	102	243	132	193	396	283	311	320	163	230
LdBPK_100016500	162	523	238	376	750	654	594	749	375	455
LdBPK_100016600	136	393	196	291	495	370	351	416	121	143
LdBPK_100016700	116	413	190	261	536	434	428	486	147	187
LdBPK_100016800	73	230	142	218	383	379	335	393	114	119
LdBPK_100016900	4879	13466	6477	10299	12229	10935	6691	9406	3630	4305
LdBPK_100017000	135	451	218	328	1076	907	929	1224	505	601
LdBPK_100017100	1	7	1	4	1	1	0	0	0	1
LdBPK_100017200	23	62	40	54	112	118	122	119	41	51
LdBPK_100017300	23	37	18	25	97	101	90	96	25	19
LdBPK_100017400	239	922	372	606	1115	1140	1279	1394	423	506
LdBPK_100017500	97	297	148	221	405	319	324	364	91	108
LdBPK_100017600	50	114	56	114	151	98	114	145	56	65
LdBPK_100017700	13	32	17	39	125	62	56	58	39	23
LdBPK_100017800	11	24	14	19	65	33	42	49	9	5
LdBPK_100017900	44	127	44	97	187	184	140	184	55	69
LdBPK_100018000	591	1902	924	1292	1889	1592	1697	2110	563	652
LdBPK_100018100	38	99	40	88	213	182	152	203	31	26
LdBPK_100018200	557	1812	825	1263	2682	2736	2977	3354	846	1072
LdBPK_100018300	5	37	14	31	40	30	40	45	38	45
LdBPK_100018400	36	114	40	62	128	96	116	152	15	26
LdBPK_100018500	112	314	126	254	276	162	210	245	76	81
LdBPK_100018600	120	340	176	292	515	448	460	473	131	122
LdBPK_100018700	239	804	378	497	1260	1047	1115	1472	308	279
LdBPK_100018800	353	1077	516	725	1822	1537	1604	1899	258	301
LdBPK_100018900	92	313	94	202	335	201	231	292	69	66
LdBPK_100019000	1035	3513	1629	2508	4953	4550	5747	6106	1175	1365
LdBPK_100019100	405	1463	763	1082	2653	2516	2823	2929	734	935
LdBPK_100019200	89	294	105	142	210	189	195	211	50	54
LdBPK_100019300	412	1726	813	1028	1624	1537	1491	1933	308	248
LdBPK_100019400	162	444	190	308	564	545	647	732	174	259
LdBPK_100019500	99	273	135	192	434	357	362	405	95	83
LdBPK_100019600	5	11	5	11	18	4	6	20	10	10
LdBPK_100019700	23	65	25	44	130	66	110	95	23	27
LdBPK_100019800	399	1142	540	822	1895	1791	2238	2179	367	325
LdBPK_100019900	17	51	13	35	49	21	26	43	9	13
LdBPK_100020000:tRNA	0	1	0	0	0	0	0	0	0	0
LdBPK_100020100:tRNA	0	0	0	0	0	0	0	0	0	0
LdBPK_100020200:tRNA	0	0	0	0	0	0	0	0	0	0
LdBPK_100020300	27	143	63	71	181	186	261	297	83	66
LdBPK_100020400	157	525	181	310	766	559	572	813	91	116
LdBPK_100020500	233	1038	501	622	1299	1297	1275	1470	357	552
LdBPK_100020600	390	1190	584	836	1784	1750	1987	2309	459	582
LdBPK_100020700	180	588	274	432	793	750	754	805	272	392
LdBPK_100020800	10	32	15	20	70	65	64	101	17	14
LdBPK_100020900	754	2481	1177	1743	3090	2910	3098	3442	845	917
LdBPK_100021000	193	649	329	522	1327	1248	1304	1447	315	380
LdBPK_100021100	2142	7237	3449	4316	3192	3214	3573	3972	1128	1485
LdBPK_100021200	1	5	4	7	4	3	5	6	0	0
LdBPK_100021300	0	0	1	4	1	8	5	8	0	0
LdBPK_100021400	26	70	32	63	166	132	144	131	69	45
LdBPK_110005000	13	15	16	16	40	31	27	35	15	10
LdBPK_110005100	13	26	6	13	22	8	27	26	6	19
LdBPK_110005200	28	73	44	72	75	43	69	59	24	21
LdBPK_110005300	57	176	58	132	475	283	422	407	52	63
LdBPK_110005400	12	33	24	23	73	74	95	102	39	18
LdBPK_110005500	20	27	14	17	53	55	73	53	38	32
LdBPK_110005600	116	416	200	281	527	456	441	582	125	130
LdBPK_110005700	13	28	5	14	39	51	43	42	2	6
LdBPK_110005800	16	26	10	27	41	32	32	40	9	15
LdBPK_110005900	70	189	105	175	182	172	154	212	14	29
LdBPK_110006000	42	70	30	61	123	116	133	119	39	22
LdBPK_110006100	145	535	229	377	506	438	521	555	249	268
LdBPK_110006200	109	329	171	224	451	441	402	454	80	118
LdBPK_110006300	152	518	215	328	676	497	489	621	161	179
LdBPK_110006400	155	469	223	300	600	490	411	537	87	93
LdBPK_110006500	39	83	35	77	149	123	112	116	47	59
LdBPK_110006600	28	65	29	66	108	85	100	90	19	12
LdBPK_110006700	11	25	5	29	27	27	25	33	7	10
LdBPK_110006800	16	96	35	64	141	132	167	148	27	26
LdBPK_110006900	6	15	7	9	11	13	10	14	4	13
LdBPK_110007000	14	30	17	18	42	17	19	19	54	60
LdBPK_110007100	159	542	261	291	535	549	614	673	186	281
LdBPK_110007200	38	103	37	55	137	193	190	229	50	58
LdBPK_110007300	387	964	576	991	531	547	786	567	314	271
LdBPK_110007400	75	227	114	175	501	365	372	422	109	88
LdBPK_110007500	80	187	146	153	250	260	205	258	42	32
LdBPK_110007600	15	41	24	46	72	46	51	58	17	12
LdBPK_110007700	5	17	4	7	5	15	19	16	2	0
LdBPK_110007800	87	283	85	159	239	201	177	195	107	83
LdBPK_110007900	3	8	4	6	10	16	5	14	0	1
LdBPK_110008000	43	147	64	86	250	193	207	203	44	39
LdBPK_110008100	284	753	378	574	1080	1092	1171	1334	324	385
LdBPK_110008200	275	870	430	584	886	734	814	942	156	183
LdBPK_110008300	25	75	38	76	169	172	226	186	28	49
LdBPK_110008400	2055	7991	3310	5016	4656	3590	4278	4974	951	1118
LdBPK_110008500	48	199	83	126	231	208	218	270	77	58
LdBPK_110008600	18	36	13	39	76	42	45	44	21	21
LdBPK_110008700	32	104	43	89	106	88	79	117	14	30
LdBPK_110008800	30	92	54	75	188	154	130	168	38	33
LdBPK_110008900	234	672	351	445	915	804	877	1014	322	381
LdBPK_110009000	95	366	194	231	602	572	496	580	146	129
LdBPK_110009100	108	360	150	305	416	374	366	412	98	138
LdBPK_110009200	87	224	109	166	290	281	283	302	75	97
LdBPK_110009300	197	505	208	306	509	464	494	609	125	190
LdBPK_110009400	105	301	152	240	315	345	348	367	78	69
LdBPK_110009500	33	126	46	73	145	118	141	139	47	60
LdBPK_110009600	69	280	155	229	472	412	421	441	79	102
LdBPK_110009700:rRNA	0	0	0	0	0	0	0	0	0	0
LdBPK_110009800:tRNA	0	0	0	0	0	0	0	0	0	0
LdBPK_110009900:tRNA	0	0	0	0	0	0	0	0	1	0
LdBPK_110010000:tRNA	0	0	0	0	0	0	0	0	0	0
LdBPK_110010100:tRNA	0	0	0	0	0	0	0	0	0	0
LdBPK_110010200:tRNA	0	0	0	0	0	0	0	0	0	0
LdBPK_110010300:rRNA	0	0	0	0	0	0	0	0	0	0
LdBPK_110010400	6	19	7	12	28	12	22	30	4	7
LdBPK_110010500	4	20	10	19	17	11	20	26	1	8
LdBPK_110010600	81	244	101	178	364	259	285	306	75	98
LdBPK_110010700	229	778	356	483	907	866	957	1141	198	284
LdBPK_110010800	447	1464	627	1032	1507	1434	1688	1981	536	621
LdBPK_110010900	27	69	24	50	89	62	82	57	53	26
LdBPK_110011000	41	109	64	118	205	108	165	186	11	15
LdBPK_110011100	664	2163	928	1342	826	689	824	846	485	495
LdBPK_110011200	300	1022	506	793	1727	1567	1854	2090	335	382
LdBPK_110011300	30	97	43	82	130	139	124	123	67	72
LdBPK_110011400	402	1263	627	973	1037	741	824	901	188	237
LdBPK_110011500	860	2634	1259	1862	2417	1904	2257	2663	429	525
LdBPK_110011600	88	287	130	181	352	342	318	349	93	104
LdBPK_110011700	305	1130	598	809	1314	1328	1604	1536	293	346
LdBPK_110011800	100	298	145	223	548	679	632	618	136	160
LdBPK_110011900	435	1431	645	994	528	374	437	529	289	351
LdBPK_110012000	42	94	61	80	155	125	111	131	31	39
LdBPK_110012100	489	1491	722	977	1261	1001	1261	1388	233	355
LdBPK_110012200	235	649	269	492	743	707	761	787	471	456
LdBPK_110012300	406	1256	586	940	1576	1400	1402	1633	665	895
LdBPK_110012400	80	202	104	196	471	493	505	514	202	266
LdBPK_110012500	45	120	59	73	198	164	167	198	59	62
LdBPK_110012600	44	116	48	93	144	122	138	145	63	44
LdBPK_110012700	44	152	36	78	183	150	161	204	62	70
LdBPK_110012800	535	1796	858	1456	1823	1641	1760	1900	394	414
LdBPK_110012900	107	365	190	215	608	571	688	801	130	166
LdBPK_110013000	154	466	210	307	664	520	530	669	88	111
LdBPK_110013100	566	1891	917	1428	2209	2201	2578	2706	1196	1369
LdBPK_110013200	368	864	266	699	1162	565	770	780	29	36
LdBPK_110013300	463	1284	446	847	1252	794	791	955	145	115
LdBPK_110013400	21	106	31	69	133	82	83	87	121	161
LdBPK_110013500	3	27	9	15	36	31	34	36	9	8
LdBPK_110013600	118	304	133	227	544	368	323	402	31	30
LdBPK_110013700	1577	5039	2357	3460	4315	3491	3924	4750	1272	1353
LdBPK_110013800	535	1838	895	1320	2466	2308	2645	3029	687	731
LdBPK_110013900	251	1093	473	739	1193	974	1045	1285	553	509
LdBPK_110014000	94	264	127	253	207	205	141	185	152	129
LdBPK_110014100	183	606	305	374	564	629	686	861	132	178
LdBPK_110014200	93	276	153	195	622	581	726	697	134	184
LdBPK_110014300	292	870	385	559	894	741	850	987	230	214
LdBPK_110014400	359	1141	476	790	963	743	881	900	347	411
LdBPK_110014500	82	235	93	164	320	230	222	281	47	66
LdBPK_110014600	106	291	141	263	289	246	228	239	62	74
LdBPK_110014700	154	455	220	320	600	488	512	661	217	248
LdBPK_110014800	30	58	31	58	98	72	85	75	43	36
LdBPK_110014900:tRNA	0	0	0	0	0	0	1	0	0	0
LdBPK_110015000:tRNA	0	0	0	0	0	0	0	0	0	0
LdBPK_110015100:rRNA	0	0	0	0	0	0	0	0	0	0
LdBPK_110015200	20	67	24	42	86	52	111	103	12	19
LdBPK_110015300	182	560	258	441	980	753	966	1032	148	162
LdBPK_110015400	202	578	216	302	1137	915	1065	1327	231	306
LdBPK_110015500	340	1208	515	834	1457	1346	1353	1330	16	15
LdBPK_110015600	346	875	277	674	991	704	772	714	151	186
LdBPK_110015700	7	12	11	7	31	18	21	26	22	26
LdBPK_110015800	191	642	254	422	804	850	878	986	319	388
LdBPK_110015900	2199	7378	3780	4589	4237	4594	5141	6068	958	1343
LdBPK_110016000	116	292	140	242	472	428	436	521	161	184
LdBPK_110016100	197	548	338	447	2037	1894	2057	2458	317	294
LdBPK_110016200	286	754	309	513	553	364	353	457	160	117
LdBPK_110016300	627	2383	1306	1701	1566	1591	1755	1739	535	855
LdBPK_110016400	245	829	385	598	769	530	610	633	204	279
LdBPK_110016500	59	153	72	133	620	466	593	613	80	110
LdBPK_110016600	1	0	0	0	1	1	1	0	0	0
LdBPK_110016700	0	0	0	0	0	0	0	0	0	0
LdBPK_110016800	0	0	0	0	0	0	0	0	0	0
LdBPK_110016900	639	2019	832	1309	2165	1885	2029	2445	654	722
LdBPK_110017000	10	35	12	24	74	56	39	68	10	9
LdBPK_110017100	675	2065	1003	1662	1347	920	960	1195	460	412
LdBPK_110017200	76	265	81	175	334	516	588	449	46	62
LdBPK_110017300	20	51	30	37	105	87	95	94	34	26
LdBPK_110017400	30	63	42	71	129	141	210	171	21	11
LdBPK_110017500	212	536	267	444	584	397	432	501	119	148
LdBPK_110017600	358	1152	584	875	1211	897	961	1214	340	373
LdBPK_110017700	16	30	10	34	44	32	49	54	13	9
LdBPK_110017800	592	1836	817	1313	1812	1820	1820	2066	257	329
LdBPK_110017900	293	1058	453	693	1253	1140	1339	1513	691	911
LdBPK_110018000	285	931	500	811	1487	1326	1386	1566	174	175
LdBPK_110018100	13	29	11	35	83	69	74	67	12	14
LdBPK_110018200	2	3	1	1	1	4	5	2	0	0
LdBPK_110018300	0	0	0	0	0	0	0	0	0	0
LdBPK_110018400	106	304	150	231	637	594	710	735	149	186
LdBPK_110018500	16	52	5	31	106	88	96	104	8	6
LdBPK_110018600	0	1	0	1	1	6	3	4	1	1
LdBPK_110018700	0	0	0	0	0	0	0	0	0	0
LdBPK_110018800	163	457	228	333	690	572	617	660	228	252
LdBPK_110018900	117	335	144	220	707	507	617	562	112	158
LdBPK_110019000	246	717	404	547	1324	969	1108	1252	227	294
LdBPK_110019100	30	99	41	81	158	169	167	176	25	27
LdBPK_110019200	120	283	130	220	413	293	292	360	65	75
LdBPK_110019300	36	126	55	114	146	92	83	122	48	44
LdBPK_110019400	234	603	314	396	766	547	472	644	102	134
LdBPK_110019500	82	287	135	210	465	388	417	426	195	181
LdBPK_110019600	292	857	371	716	1999	1794	2103	2031	115	82
LdBPK_110019700	237	744	308	501	878	804	930	1036	223	207
LdBPK_110019800	43	99	30	74	132	124	156	140	36	41
LdBPK_110019900	6	5	1	9	16	1	8	6	2	2
LdBPK_110020000	66	206	68	138	284	221	209	227	137	129
LdBPK_120005000	12	13	3	12	31	14	29	31	7	10
LdBPK_120005100	18	32	14	27	60	25	34	40	19	21
LdBPK_120005200	22	68	30	45	77	34	38	52	24	39
LdBPK_120005300	66	240	93	142	263	223	255	271	52	64
LdBPK_120005400	28	27	17	37	43	38	53	56	14	16
LdBPK_120005500	24	40	18	30	57	29	53	58	14	18
LdBPK_120005600	138	354	155	289	446	315	361	403	94	109
LdBPK_120005700	11	19	9	15	18	9	9	9	7	8
LdBPK_120005800	3	15	4	7	28	27	39	14	7	8
LdBPK_120005900	20	48	24	48	43	25	20	42	12	11
LdBPK_120006000	2	17	3	8	19	15	14	15	10	8
LdBPK_120006100	4	21	11	9	54	38	50	52	2	15
LdBPK_120006200	21	40	20	31	72	67	67	91	42	35
LdBPK_120006300	2	4	10	9	12	18	12	18	2	6
LdBPK_120006400	281	843	421	607	1004	756	833	1091	402	520
LdBPK_120006500	78	202	105	160	296	230	178	201	97	98
LdBPK_120006600	104	298	155	207	469	465	396	544	168	209
LdBPK_120006700	60	138	71	128	212	164	211	194	91	105
LdBPK_120006800	21	99	41	74	145	161	111	163	35	40
LdBPK_120006900	5	9	5	6	22	30	15	15	5	16
LdBPK_120007000	30	83	34	63	173	146	157	179	87	75
LdBPK_120007100	135	420	196	322	1307	1045	1410	1539	449	547
LdBPK_120007200	256	772	342	515	706	631	583	701	282	270
LdBPK_120007300	197	577	261	458	517	448	368	521	187	223
LdBPK_120007400	18	31	15	38	63	49	58	54	33	21
LdBPK_120007500	210	619	276	484	847	741	888	887	207	316
LdBPK_120007600	220	657	282	478	515	383	414	453	297	281
LdBPK_120007700	71	242	93	134	358	278	314	358	120	129
LdBPK_120007800	13	21	16	23	46	38	49	66	10	7
LdBPK_120007900	533	1704	934	1401	1551	1373	1475	1682	821	919
LdBPK_120008000	129	438	195	321	659	634	724	793	209	264
LdBPK_120008100	21	40	23	42	87	61	85	100	13	25
LdBPK_120008200	20	42	12	26	57	38	45	44	23	33
LdBPK_120008300	231	671	339	598	1432	1228	1332	1465	580	615
LdBPK_120008400	18	55	19	30	101	103	124	142	43	56
LdBPK_120008500	130	338	186	289	737	642	694	698	391	434
LdBPK_120008600	464	1547	696	928	1565	1448	1683	1906	340	432
LdBPK_120008700	102	335	132	217	547	449	342	509	140	134
LdBPK_120008800	31	65	31	48	77	80	68	72	20	27
LdBPK_120008900	427	1510	812	1095	1715	1607	1558	1983	497	667
LdBPK_120009000	306	935	459	587	925	651	752	944	429	595
LdBPK_120009100	3316	11235	5707	7388	3065	3886	3851	3542	1379	1554
LdBPK_120009200	76	280	108	173	407	469	495	476	267	257
LdBPK_120009400	82	152	69	136	167	114	120	151	124	104
LdBPK_120009500	17	62	25	39	85	63	70	66	50	31
LdBPK_120009600	25	74	34	76	129	111	125	133	46	34
LdBPK_120009700	181	578	275	349	801	849	922	1032	225	305
LdBPK_120009800	198	616	339	423	1403	1579	1848	1883	255	368
LdBPK_120009900	297	1021	528	708	1797	1748	1855	2087	408	707
LdBPK_120010000	439	1734	821	1188	4764	4836	5438	5740	2160	2579
LdBPK_120010100	998	3740	2029	2519	6537	6292	6555	7381	1080	1436
LdBPK_120010200	339	1318	671	766	1951	1715	1838	1913	604	795
LdBPK_120010300	71	182	98	173	415	484	508	495	63	102
LdBPK_120010400	5	16	8	7	41	18	23	25	13	7
LdBPK_120010500	33	84	32	69	116	103	134	134	39	29
LdBPK_120010600	138	286	133	287	600	360	300	399	97	114
LdBPK_120010700	12	46	15	23	54	51	60	48	14	20
LdBPK_120010800	353	1321	588	758	1299	1520	1587	1760	424	599
LdBPK_120010900	274	904	426	716	744	624	619	783	287	326
LdBPK_120011000	65	268	145	208	589	617	710	748	206	244
LdBPK_120011100	355	1179	530	896	3745	3769	3776	4336	537	680
LdBPK_120011200	280	935	380	648	864	848	820	940	332	356
LdBPK_120011300	29	90	66	91	198	165	169	154	67	71
LdBPK_120011400	65	144	75	123	186	174	126	137	36	47
LdBPK_120011500	131	485	247	384	953	641	773	884	230	239
LdBPK_120011600	300	989	446	718	877	780	835	887	297	339
LdBPK_120011700	228	607	288	364	789	710	766	940	192	284
LdBPK_120011800	275	903	443	564	1168	908	1081	1225	473	560
LdBPK_120011900	504	1662	733	1312	1508	1004	1075	1316	589	491
LdBPK_120012000	38	70	40	65	138	87	103	130	76	51
LdBPK_120012100	34	121	49	76	97	96	102	108	42	44
LdBPK_120012200	114	322	128	240	475	388	348	401	132	180
LdBPK_120012300	343	1259	593	774	2100	2127	2579	2793	803	957
LdBPK_120012500	0	0	0	0	0	0	0	0	0	0
LdBPK_120012600	2631	7553	4123	7102	38394	29490	30224	35495	2295	2409
LdBPK_120012900	0	0	0	0	0	0	0	0	0	0
LdBPK_120013000	2	1	2	1	7	3	6	4	0	0
LdBPK_120013200	0	0	0	0	0	0	0	1	0	0
LdBPK_120013300	0	0	0	0	0	0	0	0	0	0
LdBPK_120013500	0	0	0	0	0	0	0	0	0	0
LdBPK_120013700	5	4	2	4	18	11	11	12	1	1
LdBPK_120013900	0	0	0	0	0	0	0	0	0	0
LdBPK_120014300	0	0	1	0	0	0	0	0	0	0
LdBPK_120014400	15	52	21	36	206	124	210	217	20	18
LdBPK_120014500	10	40	18	25	90	68	66	67	9	7
LdBPK_120014600	0	0	0	0	0	0	0	0	0	0
LdBPK_120014700	0	0	0	0	0	1	1	2	0	0
LdBPK_120014800	2	12	2	7	57	22	51	41	0	0
LdBPK_120015000	11	17	6	16	38	24	24	33	23	47
LdBPK_120015100	12	13	10	21	30	16	19	18	6	19
LdBPK_120015200	73	223	118	155	298	291	294	312	77	97
LdBPK_120015300	76	226	141	203	603	488	508	596	144	170
LdBPK_120015400	257	863	511	702	868	804	989	1032	301	403
LdBPK_120015500	4	11	12	6	15	24	30	17	13	12
LdBPK_120015600	8	16	6	15	26	12	22	17	9	20
LdBPK_120015700	412	1234	623	886	1228	1239	1433	1503	719	1004
LdBPK_120015800	153	613	308	426	889	972	1078	1116	470	537
LdBPK_120015900	20	55	23	41	80	56	75	70	97	77
LdBPK_120016000	6	13	7	11	20	30	25	41	31	23
LdBPK_120016100	18	27	21	22	37	22	28	38	18	6
LdBPK_120016200	79	239	123	239	422	387	488	519	168	190
LdBPK_120016300	39	129	62	88	195	152	148	202	74	85
LdBPK_120016400	212	704	319	574	942	929	903	1046	348	479
LdBPK_120016500	108	404	192	247	405	344	398	473	110	137
LdBPK_120016600	230	699	312	499	1137	1065	1079	1225	335	345
LdBPK_120016700	14	14	6	29	36	26	27	33	26	11
LdBPK_120016800	52	140	73	81	221	182	219	227	146	168
LdBPK_120016900	187	608	269	509	1348	1233	1650	1528	498	548
LdBPK_120017000	55	160	71	125	192	157	193	190	45	26
LdBPK_120017100	28	92	37	80	190	141	169	164	32	53
LdBPK_120017200	87	251	132	172	409	401	467	470	179	249
LdBPK_120017300	5	15	8	13	27	14	24	20	8	7
LdBPK_120017400	147	443	213	327	614	531	522	502	389	431
LdBPK_120017500	38	120	61	83	128	146	170	163	101	124
LdBPK_120017600	33	87	44	95	173	155	187	206	72	90
LdBPK_120017700	325	996	499	761	1001	811	855	1039	460	496
LdBPK_120017800	101	288	140	231	389	343	332	396	130	116
LdBPK_120017900	18	29	19	26	77	34	59	25	22	14
LdBPK_130005000	310	1023	499	713	1363	1609	1474	1690	351	451
LdBPK_130005100	176	666	262	363	913	690	670	993	263	336
LdBPK_130005200	126	452	218	309	1078	1150	1246	1438	157	199
LdBPK_130005300	10	40	11	21	61	55	64	78	7	17
LdBPK_130005400	104	316	144	229	497	368	318	379	188	217
LdBPK_130005500	133	412	142	367	468	339	495	437	157	181
LdBPK_130005600	432	1637	759	1085	1742	1629	1659	2028	586	699
LdBPK_130005700	293	989	438	682	927	997	926	1042	302	347
LdBPK_130005800	938	3553	1760	2570	1757	1610	1652	2102	1192	1534
LdBPK_130005900	87	322	180	248	1015	937	1085	1232	484	547
LdBPK_130006000	588	1931	896	1275	1987	1944	2031	2426	1043	1121
LdBPK_130006100	23	81	35	70	192	170	180	157	524	499
LdBPK_130006200	16	58	30	22	113	95	80	108	23	25
LdBPK_130006300	27	48	18	51	128	76	84	109	26	30
LdBPK_130006400	88	290	128	173	257	238	270	261	83	78
LdBPK_130006500	1549	5317	2448	3417	10025	8405	11110	12687	1281	1634
LdBPK_130006600	37	126	59	90	434	356	366	485	129	138
LdBPK_130006700	62	345	140	230	805	768	966	1016	198	288
LdBPK_130006800	154	498	273	404	1597	1194	1233	1508	397	469
LdBPK_130006900	300	1149	561	815	2911	2721	2964	3158	5039	5760
LdBPK_130007000	121	332	143	241	865	756	649	659	338	371
LdBPK_130007100	106	393	214	279	950	959	1223	1154	190	240
LdBPK_130007200	6	27	13	12	43	39	41	42	17	16
LdBPK_130007300	90	169	79	128	233	199	193	211	40	39
LdBPK_130007400	13	38	10	19	38	34	24	36	8	19
LdBPK_130007500	71	220	123	174	293	171	236	226	108	119
LdBPK_130007600	12	34	14	36	75	30	28	31	22	23
LdBPK_130007700	0	0	0	0	0	0	0	0	0	0
LdBPK_130007800	0	0	0	0	0	0	0	0	0	0
LdBPK_130007900	0	0	1	4	2	1	1	0	0	0
LdBPK_130008000	0	0	0	0	0	0	0	0	0	0
LdBPK_130008100	0	0	0	0	0	0	0	0	0	0
LdBPK_130008200	0	0	0	0	0	0	0	0	0	0
LdBPK_130008300	0	0	0	0	0	0	0	0	0	0
LdBPK_130008400	6	6	7	5	9	6	4	4	0	0
LdBPK_130008500	5	6	9	10	8	6	11	3	0	0
LdBPK_130008600	178	604	281	404	938	718	727	945	406	515
LdBPK_130008700	21	58	22	62	116	119	120	124	51	85
LdBPK_130008800	61	161	66	117	258	166	145	177	115	96
LdBPK_130008900	96	279	88	233	314	179	243	306	67	75
LdBPK_130009000	500	1530	581	1098	3117	1707	2655	2536	951	1148
LdBPK_130009100	2217	8069	3479	4726	7616	7556	6321	7847	1467	1654
LdBPK_130009200	270	786	300	665	1394	874	843	942	173	176
LdBPK_130009300	112	422	162	246	456	323	321	477	190	182
LdBPK_130009400	9	63	27	47	72	60	106	93	63	75
LdBPK_130009500	121	279	124	252	465	443	428	539	169	191
LdBPK_130009600	203	722	364	502	614	603	658	823	231	241
LdBPK_130009700	7	25	17	22	69	32	59	67	27	24
LdBPK_130009800	479	1485	663	1085	1339	958	1123	1379	499	624
LdBPK_130009900	429	1202	570	823	781	642	770	856	319	358
LdBPK_130010000	168	555	217	369	751	566	769	835	276	338
LdBPK_130010100	19	58	20	36	93	72	69	79	44	44
LdBPK_130010200	668	1983	694	1511	2459	1738	2113	2276	39	49
LdBPK_130010300	271	737	310	659	946	977	1023	1031	557	623
LdBPK_130010400	185	658	292	445	873	687	866	803	290	347
LdBPK_130010500	122	457	176	306	555	481	513	604	283	297
LdBPK_130010600	89	243	112	176	356	357	386	340	104	93
LdBPK_130010700	10	30	8	22	73	38	47	66	16	18
LdBPK_130010800	33	127	59	92	127	141	133	112	28	39
LdBPK_130010900	245	730	336	489	1365	1208	1136	1347	527	632
LdBPK_130011000	64	178	89	102	257	215	153	177	125	70
LdBPK_130011100	42	134	78	115	137	132	138	138	103	97
LdBPK_130011200	311	1184	593	813	1155	1011	1178	1301	359	458
LdBPK_130011300	1062	3490	1443	2276	2774	2085	2225	2669	1163	1364
LdBPK_130011400	35	73	32	63	157	78	77	83	22	53
LdBPK_130011500	155	539	261	369	564	576	575	719	88	104
LdBPK_130011600	121	339	224	277	578	635	723	821	298	335
LdBPK_130011700	197	622	284	462	787	811	910	920	438	463
LdBPK_130011800	17	50	18	31	77	54	53	73	13	12
LdBPK_130011900	544	1635	708	1091	2142	2079	2087	2610	1171	1475
LdBPK_130012000	207	594	294	515	818	652	813	831	405	513
LdBPK_130012100	3	5	1	4	6	10	10	15	6	1
LdBPK_130012200	60	173	95	143	315	317	329	345	96	81
LdBPK_130012300	94	244	93	143	410	330	298	434	183	194
LdBPK_130012400	62	190	89	158	361	290	258	301	78	51
LdBPK_130012500	3	12	2	9	26	19	27	22	34	6
LdBPK_130012600	460	1604	736	1011	1783	1696	1540	1714	556	701
LdBPK_130012700	119	405	216	318	671	485	524	579	406	573
LdBPK_130012800	127	414	171	271	643	640	538	607	191	164
LdBPK_130012900	262	711	317	485	1049	888	875	1086	257	336
LdBPK_130013000	17	60	27	39	93	76	92	90	27	38
LdBPK_130013100	46	122	57	114	317	180	203	253	45	39
LdBPK_130013200	30	73	40	56	138	72	96	80	24	30
LdBPK_130013300	1138	3644	1624	2385	2934	2430	2570	3327	664	808
LdBPK_130013400	300	857	344	719	1359	861	1008	1172	1014	1131
LdBPK_130013500	19	51	27	36	69	41	48	55	16	23
LdBPK_130013600	23	88	30	55	85	78	66	115	46	39
LdBPK_130013700	98	267	140	201	445	401	415	576	100	103
LdBPK_130013800	67	155	64	125	327	175	152	252	47	43
LdBPK_130013900	26	65	22	91	149	88	141	98	34	38
LdBPK_130014000	13	41	10	27	49	49	38	45	22	10
LdBPK_130014100	37	132	44	93	228	209	199	215	66	85
LdBPK_130014200	7	25	6	13	42	31	32	32	12	27
LdBPK_130014300	198	639	317	462	650	510	458	631	208	216
LdBPK_130014400	110	280	145	216	489	399	440	545	241	261
LdBPK_130014500	11	5	5	20	40	27	24	27	13	8
LdBPK_130014600	107	253	120	176	401	311	324	386	201	193
LdBPK_130014700	35	111	54	88	121	87	97	119	100	69
LdBPK_130014800	229	694	316	514	1105	971	989	1275	288	384
LdBPK_130014900	31	61	28	33	83	42	55	62	58	41
LdBPK_130015000	52	133	56	111	188	159	172	221	127	93
LdBPK_130015100	114	315	138	273	443	431	575	586	223	249
LdBPK_130015200	322	948	360	528	764	575	688	679	143	177
LdBPK_130015300	1134	4462	1821	2556	2263	2257	2364	2663	949	1164
LdBPK_130015400	94	263	95	190	243	174	193	216	62	79
LdBPK_130015500	120	396	230	285	408	394	431	462	125	157
LdBPK_130015600	326	1043	447	800	979	749	778	963	226	222
LdBPK_130015700	268	933	409	761	594	456	461	569	349	354
LdBPK_130015800	253	704	362	495	640	580	531	646	199	214
LdBPK_130015900	20	61	19	44	78	37	25	52	27	16
LdBPK_130016000	494	1666	813	1056	1555	1298	1688	1737	608	742
LdBPK_130016100	116	290	126	189	452	444	353	501	161	209
LdBPK_130016200	14	49	16	42	69	24	71	62	49	62
LdBPK_130016300	188	623	301	397	999	829	875	989	248	278
LdBPK_130016400	54	184	92	142	258	239	233	272	103	131
LdBPK_130016500	88	274	118	165	227	212	215	256	33	39
LdBPK_130016600	1214	4171	1851	2704	4994	3781	4094	4808	1009	1158
LdBPK_130016700	403	1555	645	1096	1060	1029	1085	1052	441	496
LdBPK_130016800	10757	34274	16260	24412	16280	15564	17525	16758	8468	10189
LdBPK_130016900	130	314	121	236	464	414	507	446	75	94
LdBPK_130017000	814	2288	997	1542	2553	2394	2239	2586	665	653
LdBPK_130017300	240	678	356	566	937	949	906	929	307	323
LdBPK_130017400	90	274	146	220	751	666	539	669	212	186
LdBPK_130017500	168	519	298	419	1253	1199	1161	1312	438	560
LdBPK_130017600	134	423	154	273	533	422	450	566	246	296
LdBPK_130017700	154	406	144	258	592	426	524	514	199	225
LdBPK_130017800	109	404	197	265	586	543	707	782	276	308
LdBPK_130017900	142	387	169	273	648	627	651	663	184	214
LdBPK_130018000	315	1080	675	806	2177	2063	2173	2436	314	438
LdBPK_130018100	396	1327	591	896	2584	2404	2955	3006	676	857
LdBPK_130018200	376	1200	589	949	1730	1363	1353	1715	496	501
LdBPK_130018300	186	495	260	432	693	615	628	731	375	362
LdBPK_130018400	42	66	41	78	112	100	71	89	23	13
LdBPK_130018500	648	2131	1024	1384	1794	1464	1706	2096	580	628
LdBPK_130018600	112	304	153	207	362	296	254	343	86	87
LdBPK_130018700	33	118	39	75	177	115	137	150	46	39
LdBPK_130018800	55	167	67	120	266	319	325	311	104	100
LdBPK_130018900	217	614	257	409	733	644	598	741	293	377
LdBPK_130019000	0	1	0	0	0	0	0	0	0	0
LdBPK_130019100	221	832	338	536	967	815	868	1004	624	716
LdBPK_130019200	64	172	74	137	272	270	281	272	119	157
LdBPK_130019300	13	31	21	33	80	61	58	63	20	25
LdBPK_130019400	12	37	11	33	49	54	42	43	24	28
LdBPK_130019500	183	605	300	391	941	892	955	1107	324	419
LdBPK_130019700	56	217	98	149	325	302	374	357	101	83
LdBPK_130019800	797	2554	1206	1829	3580	3167	3597	4038	1138	1474
LdBPK_130019900	426	1412	629	857	1298	1222	1148	1454	474	533
LdBPK_130020000	54	168	67	126	271	222	262	245	140	87
LdBPK_130020100	109	369	186	310	922	752	851	977	381	384
LdBPK_130020200	196	577	324	376	1596	1433	1689	2064	464	631
LdBPK_130020300	53	110	38	84	159	117	145	180	62	57
LdBPK_130020400	87	244	107	175	525	448	507	618	82	102
LdBPK_130020500	430	1418	681	1086	2814	2467	3077	3221	707	908
LdBPK_130020600	31	82	37	64	117	103	126	133	50	35
LdBPK_130020700	235	660	338	420	952	957	924	995	463	608
LdBPK_130020800	616	2163	985	1375	4666	4243	4541	5196	1340	1382
LdBPK_130020900	223	1018	444	672	2875	3175	3800	3519	1073	1363
LdBPK_130021000	1135	4127	1753	2507	3701	3264	3433	4270	1240	1360
LdBPK_130021100	56	206	70	166	419	314	382	392	98	117
LdBPK_130021200	54	221	123	166	286	276	273	311	58	129
LdBPK_130021300	258	815	412	715	1325	1360	1400	1636	342	449
LdBPK_130021400	1027	3252	1452	2261	2372	1986	2453	2633	920	1301
LdBPK_130021500	77	191	86	158	265	194	227	246	121	95
LdBPK_130021600	43	70	50	58	165	140	162	169	40	48
LdBPK_130021700	124	303	122	223	270	149	193	221	45	85
LdBPK_130021800	59	133	58	125	142	66	85	96	31	38
LdBPK_130021900	2811	7954	3281	5444	8707	9147	11005	9903	1833	2408
LdBPK_130022000	45	153	52	119	90	71	85	86	38	31
LdBPK_130022100	158	540	246	393	1177	834	795	896	238	282
LdBPK_130022200	18	48	12	28	59	47	60	72	11	15
LdBPK_140005000	2	7	2	10	18	23	19	45	13	24
LdBPK_140005100	15	51	11	31	43	33	55	43	25	29
LdBPK_140005200	10	31	12	15	22	13	22	21	9	17
LdBPK_140005300	66	213	98	150	298	233	200	245	135	130
LdBPK_140005400	47	163	78	167	267	193	206	227	107	94
LdBPK_140005500	6	9	5	7	20	7	19	17	7	3
LdBPK_140005600	128	376	156	227	737	841	809	888	314	370
LdBPK_140005700	38	70	30	69	147	81	104	104	90	110
LdBPK_140005800	26	91	52	53	174	145	196	175	38	48
LdBPK_140005900	11	35	9	20	51	37	42	37	11	13
LdBPK_140006000	30	116	47	78	171	152	159	195	68	78
LdBPK_140006100	153	563	206	327	443	382	342	399	221	239
LdBPK_140006200	141	323	160	291	290	242	216	223	87	83
LdBPK_140006300	57	188	64	102	195	169	227	246	64	68
LdBPK_140006400	246	707	260	472	505	370	356	469	197	189
LdBPK_140006500	6	14	7	12	21	14	13	32	4	13
LdBPK_140006600	125	344	144	220	483	397	437	529	273	351
LdBPK_140006700	289	1013	431	605	295	211	202	279	83	108
LdBPK_140006800	90	251	114	174	168	64	67	116	72	91
LdBPK_140006900	69	195	98	128	297	257	235	308	181	125
LdBPK_140007000	47	134	49	69	137	144	166	155	53	63
LdBPK_140007100	301	1095	440	691	1473	1329	1561	1686	738	765
LdBPK_140007200	61	158	81	146	196	197	162	215	86	117
LdBPK_140007300	89	294	153	216	393	308	274	371	232	262
LdBPK_140007400	80	235	91	137	159	107	112	141	201	135
LdBPK_140007500	688	2451	1117	1516	1625	1155	1374	1725	1042	1165
LdBPK_140007600	170	469	212	411	659	456	535	642	175	197
LdBPK_140007700	105	272	133	200	327	342	343	449	197	188
LdBPK_140007800	239	577	295	445	858	723	643	828	522	593
LdBPK_140007900	178	605	255	335	863	762	719	801	290	315
LdBPK_140008000	51	205	94	143	309	341	280	327	165	164
LdBPK_140008100	732	2588	1102	1702	2079	1614	1596	2031	812	812
LdBPK_140008200	672	2307	1118	1476	1892	1746	1802	2201	906	1416
LdBPK_140008300	184	549	273	350	1162	1089	1376	1534	570	779
LdBPK_140008400	241	855	393	576	1273	1226	1427	1675	699	920
LdBPK_140008500	241	674	324	492	835	744	815	904	458	563
LdBPK_140008600	9	22	16	19	40	22	22	44	16	17
LdBPK_140008700	87	301	122	239	492	451	469	548	222	295
LdBPK_140008800	293	945	470	573	1232	1106	1142	1500	757	906
LdBPK_140008900	122	414	198	260	559	531	620	676	374	461
LdBPK_140009000	0	0	0	0	0	0	0	0	0	0
LdBPK_140009100	2	9	6	7	11	9	15	10	1	5
LdBPK_140009200	39	108	51	93	170	125	191	146	59	77
LdBPK_140009300	3	9	0	5	4	12	6	8	8	5
LdBPK_140009400	22	95	49	69	129	148	141	171	47	62
LdBPK_140009500	17	38	17	26	78	41	46	59	19	24
LdBPK_140009600	28	72	31	44	121	79	78	99	34	69
LdBPK_140009700	38	98	38	58	51	81	110	119	57	74
LdBPK_140009800	675	2119	944	1448	2249	2082	2237	2465	630	738
LdBPK_140009900	476	1549	776	1173	2275	1785	2172	2559	550	594
LdBPK_140010000	50	111	61	76	194	237	248	226	126	162
LdBPK_140010100	0	0	0	0	0	0	0	0	0	2
LdBPK_140010200	472	1755	714	1114	1707	1671	1797	1816	1453	1735
LdBPK_140010300	1810	5892	3162	3938	2797	2519	2680	3013	2649	3770
LdBPK_140010400	523	1729	796	1136	2735	3500	3829	3568	1245	1300
LdBPK_140010500	126	397	229	318	823	856	879	1015	265	229
LdBPK_140010600	6	7	1	2	12	7	5	9	6	6
LdBPK_140010700	69	131	51	114	266	140	202	214	148	142
LdBPK_140010800	367	1114	567	781	1241	1112	1384	1462	393	493
LdBPK_140010900	174	589	268	441	1439	1558	1454	1760	277	379
LdBPK_140011000	177	511	297	345	1250	1071	894	1192	239	318
LdBPK_140011100	114	350	141	228	328	225	301	348	241	235
LdBPK_140011200	137	337	141	295	518	359	325	360	222	150
LdBPK_140011300	60	122	54	101	220	138	141	122	162	131
LdBPK_140011400	48	145	81	112	232	160	176	179	59	101
LdBPK_140011500	7	23	10	14	13	19	15	17	19	9
LdBPK_140011600	11	23	14	32	34	32	33	43	3	18
LdBPK_140011700	159	479	245	354	827	796	928	930	268	302
LdBPK_140011800	58	181	96	160	406	404	329	409	107	103
LdBPK_140011900	313	1152	518	686	2547	2518	2124	2847	443	631
LdBPK_140012000	375	1083	429	737	748	671	690	687	354	369
LdBPK_140012100	3928	14418	6212	8633	8428	7632	6826	9014	5894	7379
LdBPK_140012200	303	1102	465	692	1188	1180	1171	1320	418	516
LdBPK_140012300	522	1784	640	1159	588	625	682	661	535	513
LdBPK_140012400	56	152	88	109	1011	1170	1094	1180	97	77
LdBPK_140012500	442	1494	766	861	1056	1045	1195	1331	176	161
LdBPK_140012600	835	2603	1256	1721	1541	1448	1485	1680	788	995
LdBPK_140012700	333	1193	715	957	1649	1548	1679	1747	284	232
LdBPK_140012800	1522	4940	2273	3275	5799	4865	5732	6266	2048	2330
LdBPK_140012900	21	62	35	54	388	376	336	364	86	68
LdBPK_140013000	198	607	363	547	1298	1056	1127	1218	499	613
LdBPK_140013100	172	602	291	365	781	718	805	764	196	265
LdBPK_140013200	439	1163	602	907	1764	1547	1527	1730	330	291
LdBPK_140013300	11	21	11	18	44	33	24	33	20	10
LdBPK_140013400	451	1578	687	908	1221	1184	1253	1514	316	444
LdBPK_140013500	51	208	90	201	399	245	294	362	101	90
LdBPK_140013600	194	562	240	362	539	513	447	542	184	191
LdBPK_140013700	151	490	228	336	734	627	669	747	302	419
LdBPK_140013800	697	2873	1408	2152	2439	2328	2638	2901	1116	1296
LdBPK_140013900	143	439	173	290	649	508	533	711	180	237
LdBPK_140014000	41	157	61	124	202	119	152	188	51	70
LdBPK_140014100	88	251	147	208	481	524	568	599	232	230
LdBPK_140014200	402	1502	680	1036	1918	1730	2000	2288	512	595
LdBPK_140014300	6564	21379	10544	14772	30241	24493	24168	28085	1950	1933
LdBPK_140014400	2502	9377	3879	5948	9667	7908	8808	9900	449	543
LdBPK_140014500	0	0	0	0	0	0	0	0	0	0
LdBPK_140014600	67	264	108	200	406	363	462	455	265	288
LdBPK_140014700	10	60	21	51	65	65	52	66	57	31
LdBPK_140014800	214	644	314	383	833	722	815	795	511	621
LdBPK_140014900	178	634	348	427	1393	1444	1593	1841	371	535
LdBPK_140015000	300	1060	474	715	1377	1230	988	1282	515	572
LdBPK_140015100	510	1553	869	999	1360	1215	1081	1440	531	603
LdBPK_140015200	164	599	302	526	637	474	493	563	144	129
LdBPK_140015300	263	889	443	639	1018	861	957	990	379	546
LdBPK_140015400	557	1638	882	1245	2542	2356	2467	2658	871	1150
LdBPK_140015500	129	344	143	291	393	339	355	364	193	203
LdBPK_140015600	67	257	132	179	338	326	419	383	206	288
LdBPK_140015700	66	299	111	143	247	276	262	260	179	196
LdBPK_140015800	301	1046	474	713	1390	1299	1356	1586	528	716
LdBPK_140015900	763	2427	1104	1383	2477	1841	2128	2591	671	978
LdBPK_140016000	1	9	2	2	3	5	5	3	4	1
LdBPK_140016100	38	112	43	106	164	135	148	198	52	40
LdBPK_140016200	96	219	84	141	284	213	198	229	65	63
LdBPK_140016300	246	776	317	515	808	711	809	822	410	450
LdBPK_140016400	38	132	61	138	180	128	134	144	68	58
LdBPK_140016500	178	491	165	368	803	672	932	915	254	268
LdBPK_140016600	30	61	20	49	136	134	125	132	63	57
LdBPK_140016700	0	0	0	0	0	0	0	0	0	0
LdBPK_140016800	50	124	50	101	229	140	159	176	60	84
LdBPK_140016900	585	1874	841	1248	2473	2204	2248	2720	916	1207
LdBPK_140017000	34	83	48	68	154	155	163	188	67	103
LdBPK_140017100	21	82	38	52	154	182	112	142	27	16
LdBPK_140017200	248	800	425	678	1030	1099	1074	1180	570	626
LdBPK_140017300	20	37	17	17	127	55	45	84	83	75
LdBPK_140017400	114	387	191	401	696	492	529	631	294	371
LdBPK_140017600	206	554	263	439	778	566	695	848	326	399
LdBPK_140017700	46	149	84	129	317	252	301	299	115	148
LdBPK_140017800	114	289	139	245	571	392	392	491	220	237
LdBPK_140017900	74	185	101	153	366	317	350	369	71	62
LdBPK_140018000	2963	9444	4268	6897	11777	9475	10090	12384	1220	1263
LdBPK_140018100	148	481	219	282	945	801	958	1048	369	457
LdBPK_140018200	95	371	176	282	523	442	399	513	294	264
LdBPK_140018300	34	102	42	77	209	164	166	193	89	104
LdBPK_140018400	109	313	140	237	394	318	314	397	98	119
LdBPK_140018500	33	101	36	69	111	109	105	111	48	36
LdBPK_140018600	271	883	357	642	669	409	388	552	273	231
LdBPK_140018700	23	71	32	44	180	141	136	147	62	62
LdBPK_140018800	68	288	101	178	237	146	161	207	77	90
LdBPK_140018900	454	1276	617	928	1850	1653	1499	2006	685	829
LdBPK_140019000	256	665	270	555	899	829	847	1000	295	347
LdBPK_140019100	971	2750	963	1973	3638	2640	3449	3309	81	86
LdBPK_140019200	68	242	114	188	348	329	341	405	696	740
LdBPK_140019300	22	50	26	39	166	148	169	183	85	103
LdBPK_140019400	102	354	168	244	662	505	536	700	177	206
LdBPK_140019500	52	144	60	120	351	301	336	337	78	72
LdBPK_140019600	579	1876	955	1071	1995	1550	1443	2128	471	469
LdBPK_140019700	34	81	29	56	127	135	140	145	13	34
LdBPK_140019800	477	1690	764	992	1218	890	1070	1299	333	478
LdBPK_140019900	79	226	113	157	339	360	310	327	170	170
LdBPK_140020000	928	3139	1344	1989	4606	4978	5516	4991	1843	1834
LdBPK_140020100	220	634	307	457	688	671	614	701	495	489
LdBPK_140020200	92	285	124	197	522	468	486	566	312	401
LdBPK_140020300	18	58	19	42	72	26	51	33	11	11
LdBPK_140020400	79	218	84	127	162	94	128	119	90	124
LdBPK_140020500	39	83	35	69	142	97	118	145	63	75
LdBPK_140020600	19	66	18	50	61	38	59	65	27	54
LdBPK_140020700	39	102	56	68	242	184	214	230	66	49
LdBPK_140020800	63	153	83	145	277	246	195	230	124	108
LdBPK_140020900	62	195	78	164	250	154	189	202	52	53
LdBPK_140021000	2043	6786	2863	3619	3920	3071	3322	4359	1337	1827
LdBPK_140021100	28	107	41	79	94	93	102	124	27	31
LdBPK_140021200	722	2517	1193	1723	2021	1816	1747	2283	1176	1319
LdBPK_140021300	17	28	14	21	50	40	32	52	109	95
LdBPK_140021400	304	993	444	672	1035	991	857	1022	328	277
LdBPK_140021500	132	501	254	361	882	853	890	902	360	405
LdBPK_150005000	4482	13782	6131	8476	3671	2693	2421	2963	1182	1298
LdBPK_150005100	173	573	219	433	749	859	969	1013	210	224
LdBPK_150005200	74	229	106	167	483	435	540	496	151	154
LdBPK_150005300	440	1735	746	1069	902	847	998	970	373	362
LdBPK_150005400	529	1796	830	1353	2416	2563	2921	2690	692	613
LdBPK_150005500	230	723	360	545	866	805	847	1000	244	298
LdBPK_150005600	35	90	45	77	120	104	97	119	59	30
LdBPK_150005700	202	594	261	404	640	517	563	704	205	236
LdBPK_150005800	182	492	244	414	744	589	568	667	162	163
LdBPK_150005900	22	46	28	45	101	62	64	75	28	37
LdBPK_150006000	50	185	71	147	341	257	222	277	61	78
LdBPK_150006100	359	1221	568	786	1965	1915	1977	2395	444	564
LdBPK_150006200	16	65	24	62	194	259	268	221	79	76
LdBPK_150006300	551	1886	919	1298	4545	3960	4526	5096	1542	1898
LdBPK_150006400	300	1194	591	850	2058	1823	1986	2299	374	409
LdBPK_150006500	146	425	193	309	526	525	614	683	161	186
LdBPK_150006600	196	550	250	427	525	426	457	417	202	193
LdBPK_150006700	361	1236	622	789	1602	1484	1605	1940	483	565
LdBPK_150006800	150	504	210	278	512	533	514	534	204	237
LdBPK_150006900	98	331	109	195	528	386	414	495	104	145
LdBPK_150007000	140	465	217	275	642	599	554	709	315	291
LdBPK_150007100	1027	3325	1431	2782	3927	3660	4345	4140	29	37
LdBPK_150007200	50	168	73	144	427	343	359	537	69	91
LdBPK_150007300	3	11	6	12	9	6	14	14	18	23
LdBPK_150007400	190	550	212	440	970	774	931	1010	198	191
LdBPK_150007500	8	16	2	10	21	21	11	22	9	12
LdBPK_150007600	581	2182	948	1437	1195	1050	1282	1414	207	230
LdBPK_150007700	7	15	12	11	23	23	15	18	2	1
LdBPK_150007800	34	111	46	80	180	89	124	146	30	23
LdBPK_150007900	161	576	243	435	835	607	625	715	179	144
LdBPK_150008000	473	1710	754	1142	1227	1099	1190	1392	237	291
LdBPK_150008100	336	1001	443	720	522	364	343	493	101	95
LdBPK_150008200	339	1189	636	888	484	325	397	461	165	187
LdBPK_150008300	169	530	261	375	810	811	931	876	196	220
LdBPK_150008400	37	193	95	145	375	321	324	458	97	118
LdBPK_150008500	43	140	55	106	302	306	387	388	298	449
LdBPK_150008600	410	1287	657	997	5685	6807	6873	7167	878	991
LdBPK_150008700	465	1404	697	990	1565	1438	1859	1998	655	860
LdBPK_150008800	266	784	382	606	1015	897	1035	1222	303	362
LdBPK_150008900	159	505	228	325	523	398	420	484	348	316
LdBPK_150009000	4	20	8	19	54	19	28	38	20	13
LdBPK_150009100	27	81	35	48	89	75	75	82	16	14
LdBPK_150009200	11	15	9	7	14	17	19	16	9	4
LdBPK_150009300	18	47	12	27	86	43	52	62	14	15
LdBPK_150009400	98	280	102	148	277	271	238	299	134	147
LdBPK_150009500	103	298	121	197	271	210	283	358	174	180
LdBPK_150009600	6	16	9	16	14	22	11	11	4	8
LdBPK_150009700	183	652	299	436	931	857	989	1064	295	371
LdBPK_150009800	0	0	0	0	0	0	1	0	0	0
LdBPK_150009900	0	1	0	0	0	0	0	0	0	0
LdBPK_150010000	0	3	2	1	6	5	0	2	0	0
LdBPK_150010200	20	81	29	50	101	127	163	129	11	11
LdBPK_150010300	32	96	34	67	134	74	63	88	33	30
LdBPK_150010400	436	1305	613	925	1359	1156	1035	1256	192	187
LdBPK_150010500	78	292	112	188	351	306	326	349	163	227
LdBPK_150010600	161	517	274	368	1017	913	1046	1099	317	308
LdBPK_150010700	648	2157	1035	1362	2419	2081	2216	2541	370	502
LdBPK_150010800	12	31	19	45	59	45	39	65	31	27
LdBPK_150010900	2	12	7	17	27	19	21	28	21	10
LdBPK_150011000	240	667	279	451	1017	971	1089	1308	251	323
LdBPK_150011100	122	409	166	233	292	223	207	231	66	103
LdBPK_150011200	215	633	300	494	786	676	675	679	220	203
LdBPK_150011300	66	179	79	137	239	161	181	215	44	62
LdBPK_150011400	172	493	219	340	1003	1029	1121	1332	200	277
LdBPK_150011500	867	2811	1282	1907	2209	1700	1892	2340	618	776
LdBPK_150011600	56	146	69	113	192	176	183	193	72	92
LdBPK_150011700	365	1210	609	805	4580	3963	4201	4855	452	559
LdBPK_150012000	191	599	253	485	1326	1112	1484	1426	399	476
LdBPK_150012100	829	2655	1198	1771	3355	3103	3136	3788	784	869
LdBPK_150012200	34	78	40	77	108	94	97	137	53	47
LdBPK_150012300	154	455	171	283	451	379	441	475	90	99
LdBPK_150012400	8	28	15	28	46	24	25	35	27	22
LdBPK_150012500	49	169	114	160	272	305	366	319	91	89
LdBPK_150012600	47	161	89	147	297	237	216	237	82	65
LdBPK_150012700	8	36	18	13	49	52	51	47	24	15
LdBPK_150012800	93	282	116	180	349	304	298	382	170	184
LdBPK_150012900	20	60	29	49	84	68	82	81	19	23
LdBPK_150013000	63	168	44	109	278	212	205	277	26	28
LdBPK_150013100:tRNA	29	83	31	53	217	220	215	247	115	140
LdBPK_150013200:tRNA	0	0	0	0	0	0	0	0	0	0
LdBPK_150013300:rRNA	0	1	0	0	0	0	0	2	0	2
[truncated: 6,689 more rows]

## Sheet: Counttable ILL-seq
gene	IL_LOG1	IL_LOG2	IL_LOG3	IL_LOG4	IL_STAT1	IL_STAT2	IL_STAT3	IL_STAT4
LdBPK_010005000	1569	878	2401	817	1492	2843	1729	2937
LdBPK_010005100	338	173	541	185	352	735	511	744
LdBPK_010005200	336	124	735	203	353	881	521	732
LdBPK_010005300	238	118	390	137	384	821	552	796
LdBPK_010005400	855	477	1121	444	1138	2284	1431	2558
LdBPK_010005500	348	177	525	165	328	588	396	635
LdBPK_010005600	284	140	446	130	327	733	466	709
LdBPK_010005700	183	75	353	99	188	475	319	430
LdBPK_010005800	114	50	276	66	192	593	432	535
LdBPK_010005900	165	66	323	79	201	669	460	621
LdBPK_010006000	362	205	466	171	315	664	417	609
LdBPK_010006100	337	114	563	155	320	817	500	679
LdBPK_010006200	138	47	297	74	118	424	251	338
LdBPK_010006300	88	42	185	44	152	312	203	320
LdBPK_010006400	202	69	293	76	231	682	466	601
LdBPK_010006500	86	25	123	49	81	211	167	190
LdBPK_010006600	473	220	849	259	816	2057	1387	2049
LdBPK_010006700	866	431	1340	370	708	1589	949	1601
LdBPK_010006800	186	177	272	128	181	384	255	386
LdBPK_010006900	107	72	288	66	192	603	450	565
LdBPK_010007000	267	138	632	164	383	1218	891	1144
LdBPK_010007100	564	315	994	305	616	1446	936	1357
LdBPK_010007200	257	118	377	122	202	499	315	506
LdBPK_010007300	421	195	894	213	471	1247	930	1106
LdBPK_010007400	128	52	303	61	144	403	233	274
LdBPK_010007500	190	98	367	93	162	404	288	351
LdBPK_010007600	410	215	523	195	210	456	277	461
LdBPK_010007700	491	252	765	231	534	1129	753	1154
LdBPK_010007800	1096	745	961	493	851	1338	868	1547
LdBPK_010007900	3042	3369	3268	1446	2584	4776	3226	5552
LdBPK_010008000	2255	1651	1989	1115	1757	2804	1881	3497
LdBPK_010008100	525	421	474	247	541	805	540	1039
LdBPK_010008200	1096	772	883	432	619	892	570	1119
LdBPK_010008300	1614	1306	1331	751	1328	1990	1421	2510
LdBPK_010008400	1678	1618	1499	767	1381	2146	1553	2841
LdBPK_010008500	381	172	557	203	263	585	404	555
LdBPK_010008600	499	205	924	233	293	806	540	799
LdBPK_010008700	133	79	302	73	160	522	367	418
LdBPK_010008800	335	203	421	162	375	719	435	754
LdBPK_010008900	361	165	735	186	433	1081	792	1020
LdBPK_010009000	320	148	655	135	332	832	635	760
LdBPK_010009100	67	35	156	27	128	496	356	386
LdBPK_010009200	1178	720	2579	623	1264	3586	2599	3215
LdBPK_010009300	1149	705	2310	595	967	3231	2271	2737
LdBPK_010009400	161	61	353	91	184	642	358	524
LdBPK_010009500	295	128	553	170	413	1002	718	994
LdBPK_010009600	408	216	892	217	479	1283	825	1154
LdBPK_010009700	713	297	1325	345	1007	2225	1675	2144
LdBPK_010009800	837	357	1841	446	779	2039	1340	1716
LdBPK_010009900	914	443	1429	498	604	1201	819	1264
LdBPK_010010000	656	339	1132	327	627	1643	1067	1480
LdBPK_010010100	497	224	1070	249	1774	4468	3038	4106
LdBPK_010010200	162	115	250	91	203	461	265	433
LdBPK_010010300	601	323	1349	325	626	1864	1054	1291
LdBPK_010010400	160	71	500	96	229	800	544	620
LdBPK_010010500	134	71	591	79	253	931	695	708
LdBPK_010010600	100	92	274	65	175	522	392	449
LdBPK_010010700	198	91	460	105	263	726	517	660
LdBPK_010010800	606	472	1063	340	428	1017	697	954
LdBPK_010010900	182	81	410	97	262	772	569	638
LdBPK_010011000	426	199	785	234	503	1463	910	1335
LdBPK_010011100	193	86	604	107	364	1118	819	921
LdBPK_010011200	188	81	275	80	219	587	430	549
LdBPK_010011300	463	278	1511	285	513	1434	1019	1206
LdBPK_010011400	309	134	627	157	314	774	552	722
LdBPK_010011500	241	128	769	134	280	839	611	727
LdBPK_010011600	690	264	1556	338	890	2664	1832	2320
LdBPK_010011700	172	67	611	101	300	824	600	742
LdBPK_010011800	76	26	189	32	160	416	295	345
LdBPK_010011900	254	111	543	131	438	1051	789	1012
LdBPK_010012000	311	166	612	168	487	1432	997	1350
LdBPK_010012100	114	48	243	46	251	671	497	613
LdBPK_010012200	141	69	405	100	177	710	450	517
LdBPK_010012300	112	53	477	46	161	684	493	506
LdBPK_010012400	377	152	781	191	418	1108	811	1036
LdBPK_010012500	214	110	380	118	171	444	347	445
LdBPK_010012600	281	110	708	124	417	1160	858	1068
LdBPK_010012700	76	32	209	41	122	386	282	288
LdBPK_010012800	6	5	13	8	3	26	10	19
LdBPK_010012900	9	10	2	2	7	16	3	9
LdBPK_010013000	311	166	660	170	385	1099	633	889
LdBPK_010013100	129	98	377	68	200	738	485	524
LdBPK_010013200	296	137	673	133	444	1124	804	1004
LdBPK_010013300	290	114	574	107	329	793	543	802
LdBPK_010013400	0	0	0	0	0	0	0	2
LdBPK_010013500	0	0	0	0	0	1	0	0
LdBPK_010013600	0	0	0	0	0	0	0	0
LdBPK_020005000	330	225	482	224	533	832	484	883
LdBPK_020005100	1	0	0	0	0	0	0	0
LdBPK_020005200	21	14	32	12	42	100	69	113
LdBPK_020005300	564	309	693	288	513	909	627	958
LdBPK_020005400	455	336	636	201	321	625	432	674
LdBPK_020005500	156	59	213	61	157	396	228	338
LdBPK_020005600	432	316	522	197	481	829	532	970
LdBPK_020005700	321	170	693	200	388	1012	724	1009
LdBPK_020005800	225	103	284	82	211	455	286	440
LdBPK_020005900	474	256	607	203	443	808	601	924
LdBPK_020006000	645	286	1157	316	514	1157	742	1209
LdBPK_020006100	487	261	680	221	411	881	637	943
LdBPK_020006200	567	215	1284	253	631	1583	1258	1636
LdBPK_020006300	494	441	703	221	288	668	387	678
LdBPK_020006400	296	150	482	154	343	828	566	782
LdBPK_020006500	441	202	899	221	515	1319	924	1214
LdBPK_020006600	75	66	88	40	52	94	63	131
LdBPK_020006700	28	8	27	37	65	105	44	52
LdBPK_020006800	0	0	0	0	0	0	0	0
LdBPK_020006900	5	0	9	1	7	21	17	12
LdBPK_020007000	54	18	159	39	162	401	279	386
LdBPK_020007100	408	184	885	255	845	1809	1242	1909
LdBPK_020007200	9	2	2	1	6	5	3	6
LdBPK_020007300	54	41	60	24	101	121	101	157
LdBPK_020007400	124	73	175	51	129	271	174	281
LdBPK_020007500	472	289	825	261	346	666	412	652
LdBPK_020007600	560	234	919	266	811	1847	1194	1781
LdBPK_020007700	543	258	851	210	747	1454	1000	1534
LdBPK_020007800	367	159	905	165	470	1112	745	1062
LdBPK_020007900	377	209	441	168	320	768	431	683
LdBPK_020008000	350	219	469	165	242	528	316	608
LdBPK_020008100	173	96	282	98	216	467	260	523
LdBPK_020008200	193	71	399	106	186	640	355	522
LdBPK_020008300	1438	617	2375	666	3954	7732	5714	9286
LdBPK_020008400	702	312	1954	349	716	1866	1360	1731
LdBPK_020008500	142	70	406	97	197	522	374	477
LdBPK_020008600	186	89	487	109	258	744	509	645
LdBPK_020008700	166	90	401	101	261	631	470	634
LdBPK_020008800	351	160	715	189	384	986	743	943
LdBPK_020008900	783	407	1076	362	799	1455	959	1646
LdBPK_020009000	520	243	1198	242	454	1056	745	994
LdBPK_020009100	274	159	420	105	295	717	475	690
LdBPK_020009200	210	97	268	82	228	401	249	417
LdBPK_020009300	108	88	97	56	91	158	87	181
LdBPK_020009400	224	115	470	119	305	855	581	744
LdBPK_020009500	401	168	771	203	463	1312	918	1199
LdBPK_020009600	412	198	692	217	600	1251	881	1273
LdBPK_020009700	139	84	279	56	147	496	340	385
LdBPK_020009900	187	82	300	78	111	229	138	238
LdBPK_020010000	1238	1154	1710	645	880	1847	1112	1947
LdBPK_020010100	5236	4128	6078	2606	2306	3475	2222	4449
LdBPK_020010200	864	343	2151	450	1242	3466	2562	3283
LdBPK_020010300	113	72	200	59	111	253	157	216
LdBPK_020010400	222	106	431	109	296	693	505	666
LdBPK_020010500	224	84	593	107	284	703	521	691
LdBPK_020010600	58	43	111	30	106	319	213	217
LdBPK_020010900	649	309	1268	345	957	2078	1412	2224
LdBPK_020011000	618	326	756	292	854	1611	1037	1866
LdBPK_020011100	4333	2804	5955	2208	2559	4455	2989	5004
LdBPK_020011200	395	195	632	162	376	958	715	972
LdBPK_020011300	792	475	833	366	797	1276	712	1508
LdBPK_020011400	0	0	0	0	0	0	0	0
LdBPK_020011500	1390	743	1961	534	1539	2973	2016	3502
LdBPK_020011600	249	102	462	124	299	689	448	636
LdBPK_020011700	83	44	216	42	106	254	210	270
LdBPK_020011800	327	193	416	172	149	327	206	299
LdBPK_020011900	159	82	443	76	207	439	321	458
LdBPK_020012000	160	80	360	89	183	442	329	481
LdBPK_020012100	265	118	678	167	339	874	652	793
LdBPK_020012200	286	203	457	115	281	658	423	671
LdBPK_020012300	256	120	459	127	390	1001	671	836
LdBPK_020012400	573	287	861	270	397	924	589	879
LdBPK_020012500	83	36	215	44	131	332	232	294
LdBPK_020012600	78	33	228	30	102	293	172	236
LdBPK_020012700	41	21	108	20	67	141	111	143
LdBPK_020013000	69	45	172	40	124	376	259	342
LdBPK_020013100	2274	1341	3467	1154	853	1869	1153	2056
LdBPK_020013200	3	3	12	6	11	44	31	19
LdBPK_030005000	659	462	759	306	579	1045	709	1400
LdBPK_030005100	610	462	504	221	522	861	549	1038
LdBPK_030005200	1917	1397	1594	796	1277	1839	1109	2404
LdBPK_030005300	1494	1190	1354	680	899	1182	765	1677
LdBPK_030005400	817	577	848	345	698	1373	938	1447
LdBPK_030005500	506	268	630	236	512	1033	710	1013
LdBPK_030005600	1299	723	1717	681	1436	2795	1861	3116
LdBPK_030005700	586	326	741	291	419	820	482	852
LdBPK_030005800	742	400	851	366	838	1698	1078	1741
LdBPK_030005900	444	181	801	197	410	932	601	830
LdBPK_030006000	378	180	747	210	279	647	496	688
LdBPK_030006100	515	319	697	290	369	775	497	819
LdBPK_030006200	315	225	509	156	270	671	481	820
LdBPK_030006300	574	278	1133	254	538	1360	950	1411
LdBPK_030006400	973	591	1269	465	1088	1909	1211	2024
LdBPK_030006500	398	263	503	218	491	953	638	955
LdBPK_030006600	229	98	350	97	204	489	307	373
LdBPK_030006700	467	236	676	214	380	796	524	760
LdBPK_030006800	3438	2051	5904	1802	1161	2309	1553	2393
LdBPK_030006900	612	314	1018	301	485	1190	794	1135
LdBPK_030007000	330	133	630	147	287	735	471	660
LdBPK_030007100	2143	1093	2676	986	1345	2392	1603	2660
LdBPK_030007200	270	113	389	100	356	821	525	761
LdBPK_030007300	10131	9706	16087	4959	6648	17857	11185	14953
LdBPK_030007400	163	61	303	77	153	461	287	361
LdBPK_030007500	378	147	744	177	378	863	689	841
LdBPK_030007600	287	111	700	139	436	1069	754	1039
LdBPK_030007700	194	84	320	87	229	526	302	509
LdBPK_030007800	284	106	615	135	463	1136	862	1107
LdBPK_030007900	554	259	1138	259	694	1525	1033	1493
LdBPK_030008000	180	77	433	95	271	758	521	717
LdBPK_030008100	83	58	197	60	136	425	294	390
LdBPK_030008200	352	153	689	173	501	1263	886	1191
LdBPK_030008300	376	142	860	174	351	987	689	947
LdBPK_030008400	534	305	634	275	738	1323	959	1473
LdBPK_030008500	460	309	696	254	881	1579	1081	1669
LdBPK_030008600	501	345	764	260	557	1313	829	1236
LdBPK_030008700	290	146	462	163	478	953	645	927
LdBPK_030008800	1131	511	1801	550	722	1562	1184	1652
LdBPK_030008900	452	177	1029	231	487	1387	961	1254
LdBPK_030009000	711	424	977	459	546	1551	940	1467
LdBPK_030009100	1039	718	1660	581	817	2591	1664	2494
LdBPK_030009200	298	113	606	160	478	1299	953	1169
LdBPK_030009300	81	26	189	44	63	218	211	228
LdBPK_030009400	104	88	111	43	113	223	135	227
LdBPK_030009500	300	129	576	148	215	625	451	549
LdBPK_030009600	310	123	729	134	299	897	637	813
LdBPK_030009700	542	264	787	256	900	2005	1372	2101
LdBPK_030009800	151	53	283	70	180	572	385	442
LdBPK_030009900	424	170	929	196	616	1635	1203	1464
LdBPK_030010000	412	244	837	225	411	1029	766	889
LdBPK_030010100	639	267	1448	321	781	2000	1465	1968
LdBPK_030010200	1258	761	1901	651	1017	2020	1368	2333
LdBPK_030010300	820	412	1150	374	907	1990	1368	2140
LdBPK_030010400	140	56	238	65	257	717	469	524
LdBPK_030010500	182	115	381	87	188	570	365	546
LdBPK_030010600	442	329	793	275	387	804	547	790
LdBPK_030010700	379	174	769	188	442	1132	789	1050
LdBPK_030010800	475	336	840	230	377	938	624	976
LdBPK_030010900	389	188	734	180	406	776	461	744
LdBPK_030011000	194	81	384	80	219	501	372	432
LdBPK_030011100	322	172	533	159	411	877	554	826
LdBPK_030011200	370	206	852	208	359	901	603	990
LdBPK_030011300	646	331	962	369	680	1428	920	1544
LdBPK_030011400	719	354	1031	341	663	1375	848	1347
LdBPK_030011500	62	32	152	34	49	197	125	124
LdBPK_030011600	241	195	367	121	162	438	298	413
LdBPK_030011700:tRNA	0	0	0	0	0	1	0	0
LdBPK_030011800	1332	635	2872	663	1002	2188	1664	2436
LdBPK_030011900	482	225	1286	258	741	2030	1529	1871
LdBPK_030012000	263	155	502	143	343	990	614	804
LdBPK_030012100	189	60	506	112	302	909	659	709
LdBPK_030012200	376	185	598	174	338	886	517	771
LdBPK_030012300	327	218	579	161	244	446	309	518
LdBPK_030012400	229	134	643	114	229	748	576	646
LdBPK_030012500	180	93	289	98	222	522	334	451
LdBPK_030012600	191	94	426	95	255	672	498	546
LdBPK_030012700	855	378	1963	365	1055	2963	2278	2869
LdBPK_030012800	154	96	460	93	229	675	470	590
LdBPK_030012900	541	235	1042	261	712	1873	1369	1742
LdBPK_030013000	86	46	322	38	116	358	262	252
LdBPK_030013100	315	113	800	153	419	1206	897	1106
LdBPK_030013200	85	33	221	42	141	389	261	352
LdBPK_030013300	198	87	272	74	223	432	304	513
LdBPK_030013400	106	47	191	42	120	309	197	304
LdBPK_030013500	197	107	476	93	261	818	543	678
LdBPK_030013600	384	144	978	189	470	1439	951	1204
LdBPK_030013700	275	113	738	144	326	948	642	887
LdBPK_030013800	262	127	585	140	209	569	359	540
LdBPK_030013900	355	150	909	174	404	1171	877	1009
LdBPK_030014000	301	117	556	140	316	858	598	777
LdBPK_030014100	358	173	572	168	417	923	655	801
LdBPK_030014200	723	430	1120	361	636	1370	841	1387
LdBPK_030014300	765	399	812	342	719	1099	754	1403
LdBPK_030014400	275	130	567	161	458	1090	785	998
LdBPK_030014500	321	167	413	148	274	735	455	721
LdBPK_030014600	1563	970	1775	714	1191	2266	1393	2633
LdBPK_030014700	5165	4635	5275	2634	2780	4530	3037	5984
LdBPK_030014800	2809	2074	2684	1300	1570	2315	1450	2938
LdBPK_030014900	6293	4945	6179	3091	3945	5272	3487	7567
LdBPK_040005000	4175	2819	3727	1755	2432	3650	2329	4486
LdBPK_040005100	1087	845	1064	472	543	876	501	1034
LdBPK_040005200	1399	853	1626	670	1559	2887	1908	3157
LdBPK_040005300	554	423	535	253	812	1483	1025	1722
LdBPK_040005400	600	384	751	282	385	697	418	721
LdBPK_040005500	406	351	452	172	348	698	456	800
LdBPK_040005600	2112	1238	2986	1099	1944	3308	2151	3860
LdBPK_040005700	628	445	644	320	570	1009	640	1106
LdBPK_040005800	867	560	892	402	672	1248	751	1457
LdBPK_040005900	158	92	393	102	201	653	513	618
LdBPK_040006000	932	450	1748	490	934	2002	1446	2258
LdBPK_040006100	259	136	581	151	209	585	379	530
LdBPK_040006200	399	232	624	185	451	1103	789	1019
LdBPK_040006300	347	168	651	134	453	1275	859	1033
LdBPK_040006400	427	266	728	204	369	771	495	791
LdBPK_040006500	992	540	1082	490	894	1747	1194	1983
LdBPK_040006600	0	0	0	0	0	0	0	0
LdBPK_040006700	0	0	0	0	0	0	0	0
LdBPK_040006800	108	117	186	69	73	112	53	107
LdBPK_040006900	0	0	0	0	0	0	0	0
LdBPK_040007000	387	189	747	241	961	1914	1004	1921
LdBPK_040007100	720	331	1289	395	2489	4769	2706	4751
LdBPK_040007200	1435	685	2600	731	2687	5272	3138	5030
LdBPK_040007300	192	89	476	119	729	1675	940	1414
LdBPK_040007400	630	399	1084	367	976	2196	1233	1990
LdBPK_040007500	862	486	1174	412	773	1433	952	1725
LdBPK_040007600	1128	546	1682	545	1516	3343	2293	3809
LdBPK_040007700	232	84	593	131	271	726	489	630
LdBPK_040007800	270	140	461	156	243	666	473	645
LdBPK_040007900	556	304	954	275	468	1129	713	1000
LdBPK_040008000	1058	492	1935	467	1425	2955	2157	3018
LdBPK_040008100	400	181	721	227	443	1123	730	1158
LdBPK_040008200	509	244	690	235	482	1088	723	1124
LdBPK_040008300	760	335	1413	388	219	554	330	443
LdBPK_040008400	31	15	51	9	24	66	38	62
LdBPK_040008500	448	202	754	199	545	1330	958	1317
LdBPK_040008600	929	658	1128	437	932	1757	1185	1948
LdBPK_040008700	1124	367	2096	430	1840	4319	3149	4580
LdBPK_040008800	284	134	509	156	414	1020	746	925
LdBPK_040008900	278	112	456	117	253	714	473	681
LdBPK_040009000	556	291	737	275	983	1540	999	1981
LdBPK_040009100	447	218	807	237	388	934	572	901
LdBPK_040009200	455	208	968	282	711	1541	1165	1615
LdBPK_040009300	511	272	1131	308	497	1350	913	1242
LdBPK_040009400	1171	454	2632	539	1175	2816	2003	2877
LdBPK_040009500	360	185	808	179	703	1670	1144	1525
LdBPK_040009600	944	518	1419	468	1183	2230	1405	2457
LdBPK_040009700	1555	890	2600	788	1282	2627	1705	2727
LdBPK_040009800	124	49	291	56	194	582	397	542
LdBPK_040009900	6628	5699	8174	3564	4436	10242	6629	10358
LdBPK_040010000	317	130	437	139	309	738	523	730
LdBPK_040010100	470	251	688	227	413	1150	715	1048
LdBPK_040010200	745	236	1331	245	679	1520	1290	1865
LdBPK_040010300	721	355	1292	368	1124	2497	1785	2542
LdBPK_040010400	776	406	1159	332	866	1811	1147	1945
LdBPK_040010500	162	92	333	107	180	476	314	424
LdBPK_040010600	253	158	447	140	350	773	520	735
LdBPK_040010700	740	304	1247	272	751	1735	1162	1672
LdBPK_040010800	395	241	616	203	469	1036	679	1025
LdBPK_040010900	418	141	840	181	592	1458	1011	1269
LdBPK_040011000	1270	944	1812	637	674	1366	881	1403
LdBPK_040011100	402	236	634	230	315	822	515	790
LdBPK_040011200	762	324	1535	373	1487	3331	2453	3470
LdBPK_040011300	117	63	144	47	123	302	194	280
LdBPK_040011400	434	201	737	206	411	1084	738	985
LdBPK_040011500	761	610	643	365	560	864	588	1140
LdBPK_040011600	3626	3018	3178	1772	3576	5607	4002	6835
LdBPK_040011700	9587	8402	8786	4519	8515	14797	10097	16621
LdBPK_040011800	189	77	408	99	205	606	407	613
LdBPK_040011900	479	209	824	195	471	1067	720	992
LdBPK_040012000	77	35	92	39	174	531	336	565
LdBPK_040012100	434	370	626	288	289	622	424	808
LdBPK_040012200	1225	578	1656	595	908	1832	1104	2075
LdBPK_040012300	434	202	933	209	599	1479	1017	1303
LdBPK_040012400	179	108	380	108	199	546	407	533
LdBPK_040012500	170	62	451	85	183	466	341	410
LdBPK_040012600	165	101	488	133	968	2301	1770	2229
LdBPK_040012700	248	112	569	143	385	1081	752	1044
LdBPK_040012800	160	73	460	89	226	563	432	480
LdBPK_040012900	4030	4324	5648	1935	2448	5854	4018	5907
LdBPK_040013000	2833	2629	4923	1565	2766	6436	3963	6385
LdBPK_040013100	867	768	1511	457	795	1683	1104	1717
LdBPK_040013200	366	169	807	202	468	1343	958	1289
LdBPK_040013300	421	194	863	240	645	1644	1221	1467
LdBPK_040013400	638	454	1057	330	713	1640	1016	1622
LdBPK_040013500	1315	713	2350	709	1514	3023	1933	3132
LdBPK_040013600	211	96	428	108	202	600	388	542
LdBPK_040013700	433	196	991	216	590	1536	1135	1443
LdBPK_040013800	238	115	657	112	369	1216	858	1047
LdBPK_040013900	1070	690	1468	538	847	1898	1185	2003
LdBPK_040014000	351	214	754	196	452	1320	992	1244
LdBPK_040014100	478	241	900	223	580	1257	917	1344
LdBPK_040014200	396	210	665	199	342	921	555	869
LdBPK_040014300	687	272	1460	303	1091	2480	1812	2373
LdBPK_040014400	491	217	1253	251	674	1660	1156	1609
LdBPK_040014500	210	133	364	123	291	665	430	639
LdBPK_040014600	174	96	418	104	258	702	475	634
LdBPK_040014700	857	485	1229	473	633	1273	741	1197
LdBPK_040014800	469	210	811	244	304	722	466	676
LdBPK_040014900	1921	1524	3944	1035	1946	5775	3609	5377
LdBPK_040015000	1281	844	2166	609	1184	2656	1742	2850
LdBPK_040015100	278	149	581	136	326	904	613	746
LdBPK_040015200	238	90	491	125	199	519	344	448
LdBPK_040015300	230	88	594	125	244	697	460	560
LdBPK_040015400	1198	766	1829	635	1014	2219	1435	2196
LdBPK_040015500	434	190	852	194	542	1266	792	1230
LdBPK_040015600	344	176	697	192	450	1137	727	937
LdBPK_040015700	3050	1633	5208	1647	582	1347	855	1189
LdBPK_040015800	971	544	1333	466	876	1873	1214	1936
LdBPK_040015900	532	262	868	263	593	1682	1188	1607
LdBPK_040016000	135	64	308	70	238	601	411	519
LdBPK_040016100	109	63	258	47	156	522	345	391
LdBPK_040016200	413	200	829	176	463	1268	863	1093
LdBPK_040016300	339	121	791	168	361	984	687	815
LdBPK_040016400	526	283	490	219	428	854	528	924
LdBPK_040016500	249	108	756	162	419	1154	812	1006
LdBPK_040016600	516	245	968	266	576	1283	813	1115
LdBPK_040016700	606	335	835	294	504	1282	837	1222
LdBPK_040016800	103	43	244	37	221	651	385	490
LdBPK_040016900	352	219	524	176	432	1137	730	978
LdBPK_040017000	1777	902	2091	856	1070	2073	1208	2298
LdBPK_040017100	340	127	535	183	313	759	478	712
LdBPK_040017200	783	332	877	272	592	960	673	1329
LdBPK_040017300	961	473	1529	477	866	1704	1157	1873
LdBPK_040017400	1039	519	1234	477	763	1428	968	1608
LdBPK_040017500	678	388	594	285	455	804	520	752
LdBPK_040017600	1290	788	1217	584	4036	5700	3784	7951
LdBPK_040017700	1432	748	1431	617	944	1709	1100	1808
LdBPK_040017800	9450	6294	11483	4589	5728	9885	6079	11548
LdBPK_050005000	2775	2154	2483	1305	2276	3123	2140	3962
LdBPK_050005100	951	660	957	444	877	1722	1059	2046
LdBPK_050005200	5794	5224	5911	2889	4683	7296	4662	9231
LdBPK_050005300	5835	4031	6590	2885	5726	7631	4849	9600
LdBPK_050005400	1797	958	1863	799	1298	1908	1130	2260
LdBPK_050005500	2683	1577	3567	1398	2655	5383	3541	6108
LdBPK_050005600	2848	2664	2760	1396	2044	2876	1851	3624
LdBPK_050005700	828	589	1051	423	1126	2314	1450	2320
LdBPK_050005800	809	515	731	384	680	1299	761	1348
LdBPK_050005900	2153	1132	2317	962	2133	3308	2223	4176
LdBPK_050006000	681	472	815	314	410	957	600	959
LdBPK_050006100	339	167	724	213	398	1093	696	937
LdBPK_050006200	751	433	882	353	903	1602	1049	1780
LdBPK_050006300	865	413	1366	381	1032	2546	1840	2310
LdBPK_050006400	834	403	1562	411	755	1942	1150	1743
LdBPK_050006500	248	88	422	99	238	555	406	461
LdBPK_050006600	220	134	584	115	290	862	553	694
LdBPK_050006700	613	333	1051	335	511	1149	798	1184
LdBPK_050006800	285	201	621	135	282	680	445	595
LdBPK_050006900	509	244	1129	250	687	1714	1215	1490
LdBPK_050007000	600	214	1226	310	671	1891	1322	1650
LdBPK_050007100	599	277	1158	322	969	2107	1367	2149
LdBPK_050007200	381	206	654	177	551	1826	1247	1483
LdBPK_050007300	807	378	1187	397	640	1323	862	1463
LdBPK_050007400	545	342	675	243	512	993	609	998
LdBPK_050007500	555	276	1068	250	513	1301	894	1197
LdBPK_050007600	624	301	1061	316	540	1129	717	1336
LdBPK_050007700	2744	2489	3566	1420	1791	3511	2186	3781
LdBPK_050007800	308	197	454	159	605	1548	1137	1449
LdBPK_050007900	689	325	1199	366	841	2193	1407	2038
LdBPK_050008000	354	212	888	208	512	1515	1090	1358
LdBPK_050008100	366	185	549	180	357	879	525	872
LdBPK_050008200	66	26	106	39	75	156	96	163
LdBPK_050008300	331	174	810	186	388	1061	770	888
LdBPK_050008400	384	180	774	188	546	1495	1056	1325
LdBPK_050008500	8875	5651	12389	4601	9616	18896	12257	21390
LdBPK_050008600	443	247	634	201	693	1893	1385	1721
LdBPK_050008700	406	296	897	213	379	877	592	815
LdBPK_050008800	2513	1151	3826	1207	2325	4165	3112	5048
LdBPK_050008900	990	436	1831	495	1286	2887	1957	2938
LdBPK_050009000	709	328	1301	361	554	1342	957	1323
LdBPK_050009100	384	197	905	201	297	808	547	754
LdBPK_050009200	428	231	562	192	329	674	406	685
LdBPK_050009300	159	57	395	76	155	570	360	382
LdBPK_050009400	175	77	382	85	178	481	330	404
LdBPK_050009500	10945	9359	9915	5090	6607	8439	5393	11027
LdBPK_050009600	1360	871	1248	579	1073	1820	1177	1818
LdBPK_050009700	345	192	555	184	349	890	588	913
LdBPK_050009800	942	517	1493	438	840	1856	1403	2222
LdBPK_050009900	1045	663	1859	549	591	1385	940	1482
LdBPK_050010000	2	5	1	6	2	0	0	2
LdBPK_050010100	0	0	0	0	0	0	0	0
LdBPK_050010200	340	143	550	144	170	286	188	325
LdBPK_050010300	262	104	650	134	373	1026	767	935
LdBPK_050010400	744	315	1981	398	912	2433	1770	2324
LdBPK_050010500	296	171	409	120	301	709	499	724
LdBPK_050010600	458	235	773	277	345	738	446	755
LdBPK_050010700	222	104	472	116	258	593	452	646
LdBPK_050010800	543	291	958	257	497	1281	792	1191
LdBPK_050010900	1205	617	1916	534	1259	2412	1669	2641
LdBPK_050011000	223	100	663	119	324	1126	801	827
LdBPK_050011100	347	154	612	154	480	1308	857	1141
LdBPK_050011200	256	103	631	129	498	1304	973	1196
LdBPK_050011300	402	160	868	191	391	1098	762	854
LdBPK_050011400	852	396	2034	452	703	1680	1175	1643
LdBPK_050011500	545	233	1655	289	825	2251	1653	2001
LdBPK_050011600	424	196	1092	244	704	1729	1221	1626
LdBPK_050011700	111	47	358	53	144	508	442	396
LdBPK_050011800	584	266	1553	300	1070	3027	2096	2903
LdBPK_050011900	351	232	745	213	305	787	497	683
LdBPK_050012000	415	176	1182	189	418	1232	893	1064
LdBPK_050012100	294	115	760	141	386	1107	859	983
LdBPK_050012200	1459	606	3278	737	1904	5073	3739	4704
LdBPK_050012300	569	302	1292	313	816	2193	1557	2074
LdBPK_050012400	338	151	780	180	690	1780	1328	1759
LdBPK_050012500	615	361	1012	315	585	1460	1013	1513
LdBPK_050012600	924	423	1580	459	1093	2487	1661	2224
LdBPK_050012700	815	336	2286	466	1809	4635	3440	4419
LdBPK_050012800	448	207	909	214	478	1172	857	1153
LdBPK_050012900	1140	666	2168	725	861	2341	1606	2241
LdBPK_050013000	423	182	850	213	430	1124	757	1037
LdBPK_050013100	486	273	751	240	657	1806	1155	1541
LdBPK_050013200	744	523	974	339	1140	2296	1454	2605
LdBPK_050013300	518	271	944	247	585	1331	1016	1247
LdBPK_050013400	2012	1097	4939	1115	778	2120	1439	1926
LdBPK_050013500	830	399	1843	400	862	2268	1601	2255
LdBPK_050013600	461	229	940	240	535	1230	813	1162
LdBPK_050013700	157	87	316	66	126	403	267	323
LdBPK_050013800	419	156	1116	237	467	1494	959	1257
LdBPK_050013900	365	182	720	217	347	1039	676	989
LdBPK_050014000	859	398	2175	418	895	2408	1696	2144
LdBPK_050014100	2193	1244	3800	1302	4658	9385	5205	9915
LdBPK_050014200	759	339	1449	346	879	2458	1591	2072
LdBPK_050014300	1006	435	1854	438	1343	2846	1948	2856
LdBPK_050014400	618	304	824	281	812	1786	1086	1698
LdBPK_050014500	1088	479	2008	490	1372	3144	1998	2982
LdBPK_050014600	1413	741	2374	728	1494	3210	2005	3207
LdBPK_050014700	3386	2102	5211	1684	1548	2987	1986	3352
LdBPK_050014800:tRNA	0	0	0	0	1	1	1	0
LdBPK_050014900:rRNA	0	1	0	0	0	3	0	0
LdBPK_050015000	227	147	327	110	108	281	175	289
LdBPK_050015100	913	446	1719	496	848	2087	1500	2010
LdBPK_050015200	202	96	283	104	103	286	180	292
LdBPK_050015300	390	237	463	194	446	885	634	850
LdBPK_050015400	403	170	724	214	469	1358	931	1144
LdBPK_050015500	2289	1234	2422	959	1774	3030	1868	3363
LdBPK_050015600	2761	2115	2607	1213	1760	3042	2185	3727
LdBPK_050015700	3439	2797	2955	1583	1672	2855	1918	3431
LdBPK_050015800	2285	1784	2121	1110	2138	3622	2254	4440
LdBPK_050015900	3012	2068	4000	1558	1056	2199	1317	2099
LdBPK_050016000	849	524	1753	454	1013	2463	1611	2240
LdBPK_050016100	299	225	514	167	282	606	386	595
LdBPK_050016200	1418	864	1740	654	1150	2237	1465	2479
LdBPK_050016300	3190	1447	6123	1693	2512	5851	3844	5192
LdBPK_050016400	112	98	204	49	216	493	344	459
LdBPK_050016500	86	44	165	33	64	198	153	143
LdBPK_050016600	1111	614	1571	527	900	1848	1135	1882
LdBPK_050016700	346	162	674	181	367	1029	700	862
LdBPK_050016800	306	172	534	187	277	671	436	676
LdBPK_050016900	1423	958	1630	684	973	1700	1047	2041
LdBPK_050017000	727	362	1051	357	712	1631	966	1537
LdBPK_050017100	1186	561	1798	585	957	2025	1388	2217
LdBPK_050017200	1989	1675	1700	920	1137	1663	1090	1952
LdBPK_050017300	2093	1602	1550	870	2130	3387	2213	3960
LdBPK_050017400	2143	1187	2007	841	1881	3131	2057	3815
LdBPK_050017500:snoRNA	0	0	0	0	0	0	0	0
LdBPK_050017600:snoRNA	0	0	0	0	0	0	0	0
LdBPK_050017700:snoRNA	0	0	0	0	0	0	0	0
LdBPK_050017800:snoRNA	2	0	7	2	7	20	12	16
LdBPK_050017900:snoRNA	1	0	6	0	7	39	22	15
LdBPK_050018000:snoRNA	0	0	0	0	0	3	3	4
LdBPK_050018100:snoRNA	0	0	0	0	0	0	0	0
LdBPK_050018200:snoRNA	0	0	0	0	0	0	0	0
LdBPK_050018300:snoRNA	0	0	0	0	0	0	0	0
LdBPK_050018400:snoRNA	0	0	0	0	0	0	0	0
LdBPK_050018500:snoRNA	0	0	0	0	0	0	0	0
LdBPK_050018600:snoRNA	0	0	0	0	0	0	0	0
LdBPK_050018700:snoRNA	0	0	0	0	0	0	0	0
LdBPK_050018800:snoRNA	0	0	0	0	0	0	0	0
LdBPK_050018900:snoRNA	0	0	0	0	0	0	0	0
LdBPK_050019000:snoRNA	0	0	0	0	0	0	0	0
LdBPK_050019100:snoRNA	0	0	0	0	0	0	0	0
LdBPK_050019200:snoRNA	0	0	0	0	0	0	0	0
LdBPK_050019300:snoRNA	0	0	0	0	0	0	0	0
LdBPK_050019400:snoRNA	0	0	0	0	0	0	0	0
LdBPK_050019500:snoRNA	0	0	0	0	0	0	0	0
LdBPK_050019600:snoRNA	0	0	0	0	0	0	0	0
LdBPK_050019700:snoRNA	0	0	0	0	0	0	0	0
LdBPK_050019800:snoRNA	0	0	0	0	0	0	0	0
LdBPK_050019900:snoRNA	2	0	4	3	8	16	19	21
LdBPK_050020000:snoRNA	0	0	0	0	0	0	0	0
LdBPK_050020100:snoRNA	0	0	0	0	0	0	0	0
LdBPK_050020200:snoRNA	0	0	0	0	0	0	0	0
LdBPK_050020300:snoRNA	0	0	0	0	0	0	0	0
LdBPK_050020400:snoRNA	0	0	0	0	0	0	0	0
LdBPK_050020500:snoRNA	0	0	0	0	0	0	0	0
LdBPK_050020600:snoRNA	0	0	0	0	0	0	0	0
LdBPK_050020700:snoRNA	0	0	0	0	0	0	0	0
LdBPK_050020800:snoRNA	0	0	0	0	0	0	0	0
LdBPK_050020900:snoRNA	0	0	0	0	0	0	0	0
LdBPK_050021000:snoRNA	0	0	0	0	0	0	0	0
LdBPK_050021100:snoRNA	0	0	0	0	1	4	3	2
LdBPK_050021200:snoRNA	0	1	5	1	2	22	17	14
LdBPK_050021300	0	0	0	0	0	0	0	0
LdBPK_060005000	20242	19758	29717	12456	11565	23233	14172	23795
LdBPK_060005100	355	208	552	185	687	1311	906	1435
LdBPK_060005200	2937	1645	3036	1480	2261	3539	2462	4537
LdBPK_060005300	577	336	788	271	499	1026	658	966
LdBPK_060005400	1289	694	1521	595	923	1580	947	1830
LdBPK_060005500	279	169	518	145	233	457	283	448
LdBPK_060005600	152	83	257	94	177	428	259	450
LdBPK_060005700	215	92	374	97	254	592	352	623
LdBPK_060005800	164	143	138	77	358	620	326	619
LdBPK_060005900	297	198	295	153	190	302	166	315
LdBPK_060006000	19	17	35	4	14	48	22	43
LdBPK_060006100	0	0	0	0	0	1	0	0
LdBPK_060006200	328	176	736	168	404	1005	704	937
LdBPK_060006300	3662	2371	4752	1969	2784	5121	2832	5563
LdBPK_060006400	469	236	665	234	467	1008	604	1073
LdBPK_060006500	1324	758	1815	707	1059	2239	1267	2297
LdBPK_060006600	148	75	237	75	169	438	285	370
LdBPK_060006700	340	170	643	194	315	878	551	781
LdBPK_060006800	188	148	259	77	193	481	337	448
LdBPK_060006900	167	77	458	88	262	819	576	702
LdBPK_060007000	114	50	303	59	180	484	373	425
LdBPK_060007100	254	124	578	133	286	910	623	747
LdBPK_060007200	153	80	247	79	180	476	302	487
LdBPK_060007300:tRNA	47	23	37	12	53	107	86	146
LdBPK_060007400	249	123	410	120	217	497	295	484
LdBPK_060007500	495	339	792	289	619	1126	785	1229
LdBPK_060007700	485	225	937	237	474	1234	859	1088
LdBPK_060007800	428	288	710	230	565	1181	781	1234
LdBPK_060007900	830	373	1215	353	986	1849	1242	1895
LdBPK_060008000	292	195	607	172	392	1014	663	893
LdBPK_060008100	182	83	411	98	183	508	341	460
LdBPK_060008200	308	136	485	136	314	709	477	690
LdBPK_060008300	564	377	645	261	425	800	488	933
LdBPK_060008400	759	372	1020	387	1351	2412	1608	2880
LdBPK_060008500	965	521	1552	458	868	1671	1193	1943
LdBPK_060008600	440	207	726	194	404	770	545	806
LdBPK_060008700	2276	1600	2475	1052	1220	2103	1364	2454
LdBPK_060008800	3201	2379	2697	1455	1832	2827	1860	3574
LdBPK_060008900	1354	1065	1003	589	1278	1844	1281	2487
LdBPK_060009000	4414	3814	4421	2138	4245	6816	4906	8549
LdBPK_060009100	1146	856	903	458	913	1458	1023	1763
LdBPK_060009200	1668	1063	1785	814	1124	2017	1435	2499
LdBPK_060009300	256	167	319	102	148	340	202	364
LdBPK_060009400	158	109	1241	96	504	1806	1567	1120
LdBPK_060009500	569	350	658	267	582	1082	677	1155
LdBPK_060009600	68	40	612	42	239	1134	970	569
LdBPK_060009700	397	177	665	193	540	1340	884	1203
LdBPK_060009800	329	167	668	172	477	1161	765	1134
LdBPK_060009900	571	302	951	288	750	1538	1087	1496
LdBPK_060010000	520	239	1092	296	1279	3338	2336	2950
LdBPK_060010100	449	220	785	206	634	1542	1025	1466
LdBPK_060010200	389	137	732	171	358	838	600	743
LdBPK_060010300	474	240	680	222	412	988	658	976
LdBPK_060010400	436	202	713	211	449	1155	833	1167
LdBPK_060010500	124	65	342	61	210	587	404	464
LdBPK_060010600	265	133	482	148	545	1307	861	1255
LdBPK_060010700	483	233	1093	288	1365	2921	2140	3326
LdBPK_060010800	151	58	386	91	168	485	324	454
LdBPK_060010900	232	79	537	122	370	1130	767	970
LdBPK_060011000	253	122	606	123	399	1092	714	945
LdBPK_060011100	5584	4554	4921	2814	3535	4958	3364	6608
LdBPK_060011200	1624	1484	2336	834	1200	3205	2046	2904
LdBPK_060011300	5837	4322	7102	2903	3701	8213	5326	8348
LdBPK_060011400	518	212	1059	241	668	1762	1161	1584
LdBPK_060011500	428	162	810	179	454	1233	824	1228
LdBPK_060011600	402	211	643	191	449	971	723	1064
LdBPK_060011700	631	304	1077	287	659	1480	1004	1411
LdBPK_060011800	900	433	2007	465	726	1861	1233	1867
LdBPK_060011900	590	197	1303	277	842	2155	1643	2061
LdBPK_060012000	660	235	1375	299	813	1939	1509	2145
LdBPK_060012100	232	108	428	111	314	906	593	709
LdBPK_060012200	500	179	879	234	861	1966	1348	2014
LdBPK_060012300	231	107	432	101	237	727	438	565
LdBPK_060012400	364	194	543	152	439	1068	696	977
LdBPK_060012500	563	272	1720	303	1168	4114	3106	3211
LdBPK_060012600	211	104	452	102	276	613	460	672
LdBPK_060012700	55	32	173	32	66	196	126	153
LdBPK_060012800	348	155	1062	194	450	1363	992	1243
LdBPK_060012900	381	187	708	186	493	1103	707	1105
LdBPK_060013000	203	97	479	121	236	573	373	478
LdBPK_060013100	165	67	324	78	180	510	342	472
LdBPK_060013200	321	154	699	176	297	795	552	834
LdBPK_060013300	425	142	998	183	701	2034	1401	1798
LdBPK_060013400	954	399	2240	451	1069	2732	1885	2590
LdBPK_060013500	332	160	795	203	350	1014	682	877
LdBPK_060013600	393	172	934	205	507	1266	961	1222
LdBPK_060013700	878	400	1883	388	893	2170	1600	2185
LdBPK_060013800	51	27	127	13	86	315	235	227
LdBPK_060013900	412	155	842	210	483	1298	968	1224
LdBPK_060014000	212	106	545	110	296	757	540	712
LdBPK_060014100	1309	527	2731	589	1475	3531	2536	3553
LdBPK_060014200	1096	606	1663	524	832	1945	1232	1832
LdBPK_060014300	314	135	664	174	367	964	674	912
LdBPK_060014400	469	215	891	241	628	1773	1137	1711
LdBPK_060014500	240	108	551	119	338	931	625	812
LdBPK_060014600	377	191	1043	208	393	1086	837	1016
LdBPK_060014700	116	61	264	53	142	451	284	319
LdBPK_060014800	342	212	414	139	348	638	458	684
LdBPK_060014900	254	117	437	120	245	598	373	498
LdBPK_060015000	225	82	369	96	258	606	393	611
LdBPK_060015100	548	281	866	284	515	1077	700	1152
LdBPK_060015200	1108	748	1336	551	577	1107	751	1186
LdBPK_060015300	395	186	988	191	642	1681	1151	1588
LdBPK_060015400	1327	709	1914	621	822	1628	1000	1777
LdBPK_060015500	312	107	678	144	425	1074	741	991
LdBPK_060015600	78	48	143	52	98	319	258	325
LdBPK_060015700	210	79	364	106	221	531	376	536
LdBPK_060015800	151	55	339	59	185	479	355	503
LdBPK_060015900	299	149	717	151	373	1023	696	962
LdBPK_060016000	353	146	621	152	291	657	423	644
LdBPK_060016100	407	189	728	163	461	1009	643	925
LdBPK_060016200	1563	961	2897	855	791	2102	1210	1556
LdBPK_060016300	331	164	509	172	200	438	273	423
LdBPK_060016400	421	245	755	255	300	598	441	626
LdBPK_060016500	269	154	435	106	240	570	385	527
LdBPK_060016600	237	132	364	136	243	476	309	497
LdBPK_060016700	121	50	303	52	107	293	198	223
LdBPK_060016800	445	176	1164	279	525	1412	1017	1269
LdBPK_060016900	240	129	523	139	250	628	433	578
LdBPK_060017000	159	97	331	110	203	554	355	524
LdBPK_060017100	266	110	478	134	240	670	479	631
LdBPK_060017200	264	146	436	133	326	799	587	776
LdBPK_060017300	257	116	599	137	365	944	735	931
LdBPK_060017400	634	443	874	313	1027	2178	1450	2390
LdBPK_060017500	1056	555	1421	538	998	2176	1418	2231
LdBPK_060017600	754	483	934	386	689	1411	871	1510
LdBPK_060017700	219	145	389	94	190	422	301	404
LdBPK_060017800	75	32	159	35	79	218	138	184
LdBPK_060017900	141	87	170	52	87	214	130	219
LdBPK_060018000	384	190	521	145	477	868	563	891
LdBPK_060018100	363	114	775	168	526	1306	888	1155
LdBPK_060018200	276	132	426	143	312	699	485	769
LdBPK_060018300	426	242	708	232	348	853	584	841
LdBPK_060018400	90	41	209	47	108	305	211	308
LdBPK_060018500	656	389	695	286	548	1029	662	974
LdBPK_060018600	228	112	479	123	239	602	420	567
LdBPK_060018700	7288	4841	9116	3857	5802	10191	6078	10802
LdBPK_060018800	1765	1386	1991	935	804	1195	827	1544
LdBPK_060018900	1059	926	874	522	490	642	449	953
LdBPK_060019000	1315	1332	1111	613	432	562	359	795
LdBPK_060019100	1026	667	1243	466	1054	1894	1274	2278
LdBPK_070005000	415	267	526	167	512	1042	636	1041
LdBPK_070005100	494	491	396	203	519	897	628	993
LdBPK_070005200	4315	2958	3545	2128	1897	2792	1822	3309
LdBPK_070005300	2866	1945	2698	1408	1061	1651	1155	2116
LdBPK_070005400	852	665	821	395	331	549	388	666
LdBPK_070005500	1537	1018	1433	677	1241	2091	1333	2418
LdBPK_070005600	4769	2962	5767	2352	2625	5312	3382	6001
LdBPK_070005700	1309	867	1355	605	590	963	632	1240
LdBPK_070005800	1523	883	1795	727	1386	2433	1467	2788
LdBPK_070005900	2632	1548	3423	1260	2073	3773	2438	4196
LdBPK_070006000	1135	493	1506	530	820	1632	1062	1582
LdBPK_070006100	464	212	678	232	405	880	560	891
LdBPK_070006200	601	222	1252	298	802	1903	1391	1818
LdBPK_070006300	95	44	229	47	125	366	213	269
LdBPK_070006400	243	115	394	109	238	692	428	613
LdBPK_070006500	354	167	605	207	349	742	460	717
LdBPK_070006600	157	100	369	80	286	754	503	723
LdBPK_070006700	69	29	193	37	123	334	235	313
LdBPK_070006800	249	103	700	158	531	1332	1000	1329
LdBPK_070006900	134	58	316	67	204	529	383	474
LdBPK_070007000	503	260	617	239	408	1002	625	904
LdBPK_070007100	394	202	724	183	312	830	520	789
LdBPK_070007200	55	28	154	44	105	320	191	245
LdBPK_070007300	603	343	1158	320	566	1265	920	1275
LdBPK_070007400	135	89	345	85	576	1758	1277	1375
LdBPK_070007500	219	104	497	130	202	637	449	561
LdBPK_070007600	449	183	1115	239	646	1786	1229	1646
LdBPK_070007700	203	109	330	137	322	814	531	723
LdBPK_070007800	624	348	1047	261	325	699	497	758
LdBPK_070007900	902	376	1792	315	1353	3381	2642	3355
LdBPK_070008000	536	291	915	261	339	824	547	764
LdBPK_070008100	377	164	692	166	529	1298	888	1213
LdBPK_070008200	1145	648	2503	661	1222	2560	1734	2616
LdBPK_070008300	903	491	1520	422	981	2166	1370	2247
LdBPK_070008400	286	141	651	156	634	1567	1080	1502
LdBPK_070008500	242	116	393	121	287	744	460	684
LdBPK_070008600	299	150	472	155	266	481	329	532
LdBPK_070008700	1748	1037	2826	927	1658	3004	1886	3037
LdBPK_070008800	664	291	1104	350	635	1341	859	1382
LdBPK_070008900	339	254	421	135	368	748	438	716
LdBPK_070009000	183	73	470	91	230	559	339	509
LdBPK_070009100	739	308	1757	351	1045	2367	1725	2462
LdBPK_070009200	456	211	790	225	426	1052	700	998
LdBPK_070009300	377	179	617	160	272	652	414	618
LdBPK_070009400	323	131	435	141	525	1067	713	1122
LdBPK_070009500	807	564	885	396	631	1134	716	1221
LdBPK_070009600	2831	2632	2779	1485	1629	3056	1822	3469
LdBPK_070009700	607	521	550	277	356	526	347	661
LdBPK_070009800	504	339	609	275	409	790	530	930
LdBPK_070009900	1569	1084	1714	837	1082	1827	1205	2238
LdBPK_070010000	2206	1747	2153	1091	1538	2565	1785	2908
LdBPK_070010100	0	0	0	0	0	0	0	0
LdBPK_070010200	134	119	118	56	224	349	254	473
LdBPK_070010300	2824	1360	3659	1185	3142	4880	3624	6618
LdBPK_070010400	434	283	503	227	497	840	536	886
LdBPK_070010500	1649	1955	2743	893	1224	2792	1966	3298
LdBPK_070010600	1002	1174	2106	563	994	2706	1812	2654
LdBPK_070010700	629	416	746	336	594	1119	757	1184
LdBPK_070010800	389	240	460	198	381	746	455	824
LdBPK_070010900	309	160	573	176	286	757	475	694
LdBPK_070011000	377	153	845	176	451	1250	883	1136
LdBPK_070011100	572	386	635	272	639	1153	736	1182
LdBPK_070011200	318	188	654	162	485	1259	908	1131
LdBPK_070011300	551	255	1365	262	1086	2932	2073	2569
LdBPK_070011400	590	294	979	264	893	1978	1278	1893
LdBPK_070011500	906	438	1300	424	760	1608	1065	1789
LdBPK_070011600	316	159	501	165	396	784	568	784
LdBPK_070011700	265	187	405	126	287	776	551	694
LdBPK_070011800	933	475	1122	474	1119	1954	1261	2228
LdBPK_070011900	397	215	590	206	437	928	644	1068
LdBPK_070012000	1440	823	2245	703	1226	2468	1668	2479
LdBPK_070012100	234	108	376	92	202	367	265	431
LdBPK_070012200	487	250	744	225	590	1358	876	1348
LdBPK_070012300	330	169	355	172	404	810	563	917
LdBPK_070012400	2661	2126	5475	1627	2621	7992	5648	6956
LdBPK_070012500	350	154	743	156	476	1406	1097	1261
LdBPK_070012600	454	196	779	239	561	1413	991	1315
LdBPK_070012700	590	357	1067	330	622	1263	813	1301
LdBPK_070012800	291	138	714	152	288	797	578	752
LdBPK_070012900	427	177	1119	174	531	1634	1192	1314
LdBPK_070013000	212	78	360	117	295	742	522	689
LdBPK_070013100	1204	499	2766	615	1620	3905	2755	3762
LdBPK_070013200	287	143	360	138	331	606	460	699
LdBPK_070013300	137	66	224	81	170	406	270	432
LdBPK_070013400	126	51	319	73	207	528	365	423
LdBPK_070013500	577	207	1019	254	764	1801	1226	1778
LdBPK_070013600	261	123	434	139	347	800	558	764
LdBPK_070013700	294	153	494	126	305	690	432	691
LdBPK_070013800	133	73	216	64	134	373	262	293
LdBPK_070013900	621	293	1412	346	377	993	653	918
LdBPK_070014000:tRNA	2	1	3	5	0	0	2	2
LdBPK_070014100	1222	781	1141	622	1353	2288	1485	2811
LdBPK_070014200	2436	1777	2125	1065	1594	2515	1664	3337
LdBPK_070014300	251	132	453	166	452	979	660	1017
LdBPK_070014400	497	247	734	240	395	817	488	714
LdBPK_070014500	331	143	624	180	229	610	383	607
LdBPK_070014600	470	222	1072	248	300	782	534	805
LdBPK_070014700	947	724	1314	513	945	2090	1354	2172
LdBPK_070014800	412	153	805	191	635	1240	951	1375
LdBPK_070014900	766	461	1383	445	595	1233	814	1262
LdBPK_070015000	468	221	793	240	696	1327	943	1348
LdBPK_070015100	509	244	830	264	753	1772	1246	1776
LdBPK_070015200	1104	607	1693	657	577	946	601	1079
LdBPK_070015300	628	281	1198	317	906	2021	1301	2019
LdBPK_070015400	257	125	323	114	330	755	482	720
LdBPK_070015500	892	363	1754	391	916	2213	1621	2222
LdBPK_070015600	673	363	1210	343	682	1448	930	1325
LdBPK_070015700	576	243	1329	298	745	1813	1308	1774
LdBPK_070015800	735	313	1331	306	942	2076	1633	2202
LdBPK_070015900	317	143	638	143	497	1246	912	1151
LdBPK_070016000	409	188	780	218	500	1200	828	1103
LdBPK_070016100	448	262	503	247	290	477	361	574
LdBPK_070016200	3389	2117	5476	1761	4991	9809	6338	9765
LdBPK_070016300	1357	864	1876	654	1394	2447	1583	2588
LdBPK_070016400	495	312	675	229	519	1225	902	1331
LdBPK_070016500	543	238	1031	225	609	1516	1055	1399
LdBPK_070016600	799	512	1001	392	740	1655	1064	1713
LdBPK_070016700	179	71	338	73	218	655	443	557
LdBPK_070016800	128	69	309	71	202	612	432	484
LdBPK_070016900	207	85	470	95	266	750	553	712
LdBPK_070017000	2637	1418	3612	1273	2360	4314	2814	4780
LdBPK_070017100	274	134	639	167	461	1486	961	1214
LdBPK_070017200	365	214	638	173	408	980	656	896
LdBPK_070017300	469	295	617	210	393	774	485	897
LdBPK_070017400	1084	587	1689	533	936	1709	1087	1811
LdBPK_070017500	1354	837	1609	688	879	1639	1053	1901
LdBPK_070017600	197	115	385	101	369	1030	658	939
LdBPK_070017700	120	53	246	62	154	428	292	414
LdBPK_070017800	1318	999	1783	685	621	1043	637	1151
LdBPK_070017900	1097	675	1725	551	809	1491	974	1716
LdBPK_070018000	780	435	1121	349	606	1374	913	1384
LdBPK_070018100	880	558	1137	400	643	1373	884	1335
LdBPK_070018200	1453	973	1476	703	1832	2847	1934	3495
LdBPK_070018300	1836	890	2608	834	1811	3422	2350	3931
LdBPK_070018400	9883	6600	13418	6440	11473	19013	10562	19114
LdBPK_080005000	3249	2248	3275	1531	1290	1758	1130	2223
LdBPK_080005100	918	648	850	377	446	730	514	841
LdBPK_080005200	1210	821	1207	616	996	1748	1034	2081
LdBPK_080005300	1626	1226	1669	724	1536	2621	1526	2929
LdBPK_080005400	1377	1113	1534	657	1317	2213	1503	2720
LdBPK_080005500	738	552	812	337	388	707	489	811
LdBPK_080005600	823	433	1040	374	681	1290	913	1492
LdBPK_080005700	1312	868	1664	670	941	1456	1060	1815
LdBPK_080005800	1243	598	1615	556	1026	1898	1231	1997
LdBPK_080005900	577	308	865	287	727	1563	992	1423
LdBPK_080006000	598	345	716	272	422	877	588	951
LdBPK_080006100	427	198	575	195	467	1160	788	1247
LdBPK_080006200	500	248	943	201	463	1063	708	1011
LdBPK_080006300	1276	747	1883	651	1892	3889	2608	4326
LdBPK_080006400	533	264	1012	265	500	1216	832	1195
LdBPK_080006500	464	226	583	224	626	1350	931	1441
LdBPK_080006600	394	201	586	210	596	1319	850	1317
LdBPK_080006700	68	44	149	62	130	251	99	134
LdBPK_080006800	361	191	777	202	355	961	678	906
LdBPK_080006900	505	261	849	264	408	945	684	1017
LdBPK_080007000	427	190	626	207	744	1611	1051	1410
LdBPK_080007100	263	100	434	134	275	616	413	583
LdBPK_080007200	387	187	720	189	529	1244	826	1112
LdBPK_080007300	645	323	1034	291	649	1426	954	1464
LdBPK_080007400	318	144	520	154	311	833	505	774
LdBPK_080007500	541	386	652	293	470	1160	746	1254
LdBPK_080007600	110	47	298	53	157	469	329	366
LdBPK_080007700	158	70	461	100	191	555	455	522
LdBPK_080007800	450	252	675	189	387	848	574	766
LdBPK_080007900	2665	1806	3289	1370	1474	2534	1700	2943
LdBPK_080008000	203	105	405	119	217	548	407	549
LdBPK_080008100	337	223	499	168	357	837	566	887
LdBPK_080008200	1168	700	1468	590	1391	3037	1928	3522
LdBPK_080008300	279	199	424	130	253	638	423	541
LdBPK_080008400	933	344	2368	469	966	2255	1744	2360
LdBPK_080008500	201	77	435	74	192	464	340	479
LdBPK_080008600	43	25	79	21	37	114	69	132
LdBPK_080008700	275	139	424	138	237	544	358	542
LdBPK_080008800	555	262	812	302	483	1160	766	1223
LdBPK_080008900	864	424	1962	448	1062	2797	2057	2648
LdBPK_080009000	520	219	1220	253	571	1593	1094	1443
LdBPK_080009100	359	117	771	159	468	1140	802	1056
LdBPK_080009200	744	297	1408	366	669	1412	975	1536
LdBPK_080009300	634	276	1352	308	782	1834	1339	1811
LdBPK_080009400	305	156	801	160	382	1081	705	917
LdBPK_080009500	631	276	1614	332	815	1941	1422	1845
LdBPK_080009600	611	382	648	272	424	837	524	920
LdBPK_080009700	873	469	1265	459	781	1577	921	1555
LdBPK_080009800	338	192	513	144	157	347	211	354
LdBPK_080009900	217	117	401	95	229	742	482	713
LdBPK_080010000	111	65	296	78	135	531	325	404
LdBPK_080010100	82	30	206	37	117	462	361	354
LdBPK_080010200	1052	526	1639	470	1352	2930	2066	3192
LdBPK_080010300	586	196	1210	276	532	1573	1073	1405
LdBPK_080010400	354	162	825	171	479	1216	918	1200
LdBPK_080010500	511	265	747	268	412	945	576	865
LdBPK_080010600	905	527	1089	497	911	1784	1023	1782
LdBPK_080010700	1901	1198	2448	985	949	1891	1212	2064
LdBPK_080010800	447	250	543	193	362	830	630	836
LdBPK_080010900	383	261	532	192	439	806	531	966
LdBPK_080011000	298	160	417	191	221	449	208	363
LdBPK_080011100	191	90	360	90	612	1355	854	1261
LdBPK_080011200	67	46	140	38	231	467	279	463
LdBPK_080011300	327	205	395	149	493	837	513	858
LdBPK_080011400	971	366	1637	383	983	2285	1728	2543
LdBPK_080011500	1017	497	1952	509	1256	2673	1905	2871
LdBPK_080011600	5135	3492	6580	2808	8081	16653	11220	17199
LdBPK_080011700	372	216	680	176	391	994	668	1047
LdBPK_080011800	725	362	1221	406	1112	1969	1345	2451
LdBPK_080011900	0	0	1	0	0	0	0	0
LdBPK_080012000	0	0	0	0	0	0	0	0
LdBPK_080012100	0	0	0	0	0	0	0	0
LdBPK_080012200	69	78	51	28	79	123	58	176
LdBPK_080012300	0	0	0	0	0	0	0	0
LdBPK_080012400	0	0	0	0	0	0	0	0
LdBPK_080012500	0	0	0	0	0	0	0	0
LdBPK_080012600	0	0	0	0	0	0	0	0
LdBPK_080012700	0	0	0	0	0	0	0	0
LdBPK_080012800	0	0	0	0	0	1	0	1
LdBPK_080012900	0	0	0	0	1	0	0	0
LdBPK_080013000	305	265	268	163	462	978	644	1146
LdBPK_080013100	411	198	566	212	456	861	558	966
LdBPK_080013200	385	168	632	184	571	1169	783	1204
LdBPK_080013300	514	238	700	255	358	677	472	739
LdBPK_080013400	293	154	318	140	230	450	305	496
LdBPK_080013500	257	129	275	136	245	445	320	549
LdBPK_080013600	127	94	156	62	139	257	151	307
LdBPK_080013700	170	104	183	96	190	341	216	401
LdBPK_080013800	201	99	212	95	237	477	312	515
LdBPK_080013900	421	253	509	211	518	969	637	1136
LdBPK_080014000	1193	633	1815	706	1799	4005	2728	4211
LdBPK_080014100	727	360	1073	350	1025	2157	1528	2346
LdBPK_080014200	289	153	511	171	324	851	587	863
LdBPK_080014300	651	410	760	313	339	579	382	667
LdBPK_080014400	417	220	602	200	346	663	416	674
LdBPK_080014500	702	325	1291	337	773	1774	1223	1763
LdBPK_080014600	183	101	427	105	219	707	463	631
LdBPK_080014700	194	101	323	103	382	765	545	874
LdBPK_080014800	342	171	657	188	934	1965	1477	2070
LdBPK_080014900	137	46	225	65	209	562	352	433
LdBPK_080015000	181	85	322	84	264	552	403	451
LdBPK_080015100	584	262	1260	299	760	1709	1079	1558
LdBPK_080015200	272	142	576	151	250	700	477	680
LdBPK_080015300	38	16	74	25	51	99	59	78
LdBPK_080015400	171	79	328	94	188	459	286	415
LdBPK_080015500	365	178	615	190	260	587	435	640
LdBPK_080015600	1261	582	2133	619	1595	3282	2441	3637
LdBPK_080015700	289	176	357	177	156	316	169	296
LdBPK_080015800	99	47	242	48	209	477	357	491
LdBPK_080015900	16	3	57	14	36	100	74	91
LdBPK_080016000	24	12	35	14	36	93	73	89
LdBPK_080016100	805	458	906	342	823	1461	978	1629
LdBPK_080016200	766	616	621	334	794	1102	818	1489
LdBPK_080016300	8358	5593	11242	3975	3336	5863	3630	6830
LdBPK_080016400	8007	6054	8459	3977	4926	7113	4711	8767
LdBPK_080016500	1421	817	1696	669	1367	2294	1489	2513
LdBPK_080016600	1574	907	1954	786	1615	3115	2063	3216
LdBPK_080016700	467	213	713	224	439	867	544	886
LdBPK_080016800	610	347	861	275	669	1292	854	1352
LdBPK_080016900	680	329	937	345	461	953	645	963
LdBPK_080017000	356	205	506	193	392	733	457	747
LdBPK_080017100	249	135	360	110	300	672	443	654
LdBPK_080017200	1016	504	1604	447	1255	2511	1726	2590
LdBPK_080017300	480	245	545	238	323	581	334	658
LdBPK_080017400	282	147	517	115	374	1034	667	940
LdBPK_080017500	6	2	19	2	5	31	29	30
LdBPK_080017600	0	0	0	0	0	0	0	0
LdBPK_080017700	453	304	1120	218	265	524	381	533
LdBPK_080017800	70	26	174	34	88	320	229	242
LdBPK_080017900	353	214	589	149	1043	2114	1543	2378
LdBPK_080018000	627	306	881	343	1045	2011	1286	2288
LdBPK_080018100	4343	3569	5569	2304	3772	7556	5269	8985
LdBPK_080018200	6	1	10	2	6	23	17	14
LdBPK_080018300	0	0	0	0	0	0	0	0
LdBPK_080018400	0	1	0	0	0	0	0	0
LdBPK_080018500	0	0	0	0	0	0	0	0
LdBPK_080018600	0	0	0	0	0	0	0	0
LdBPK_090005000	541	470	531	287	601	928	598	1206
LdBPK_090005100	2440	2073	2098	1011	2134	3503	2414	4231
LdBPK_090005200	5949	4293	6461	2997	5553	11747	8102	12127
LdBPK_090005300	1988	1290	1885	779	1112	1950	1286	2201
LdBPK_090005400	1827	1178	1533	735	1791	3192	2148	3747
LdBPK_090005500	1751	1193	1758	912	1464	2366	1634	3055
LdBPK_090005600	2582	1859	2649	1273	1031	1815	1214	2129
LdBPK_090005700	5667	6019	5310	2927	6567	11114	7098	12881
LdBPK_090005800	1557	827	1730	631	1582	2722	1800	3042
LdBPK_090005900	541	223	565	244	521	806	587	1124
LdBPK_090006000	178	62	239	71	208	393	357	541
LdBPK_090006100	1545	832	2059	746	922	1830	1068	1807
LdBPK_090006200	286	141	515	167	323	650	462	696
LdBPK_090006300	388	152	908	187	587	1664	1070	1322
LdBPK_090006400	471	264	794	247	875	1991	1173	1803
LdBPK_090006500	523	253	838	266	592	1308	935	1268
LdBPK_090006600	5	3	22	3	37	125	92	78
LdBPK_090006700	4	0	101	2	131	462	413	246
LdBPK_090006800	9	2	34	0	41	144	108	98
LdBPK_090006900	9	2	13	1	19	34	26	28
LdBPK_090007000	147	69	284	67	170	444	269	392
LdBPK_090007100	555	275	904	267	640	1596	999	1426
LdBPK_090007200	1286	857	1695	634	1267	2491	1581	2789
LdBPK_090007300	1821	989	3012	1023	1513	3318	2170	3400
LdBPK_090007400	1361	652	1855	679	1563	2999	1954	3281
LdBPK_090007500	1019	459	1933	508	1041	2621	1677	2470
LdBPK_090007600	520	213	806	229	415	1096	761	971
LdBPK_090007700	618	574	849	277	433	1050	649	1093
LdBPK_090007800	444	246	927	264	853	1858	1240	1962
LdBPK_090007900	391	164	712	208	399	1068	725	965
LdBPK_090008000	456	201	909	189	382	1035	737	857
LdBPK_090008100	418	212	690	192	459	957	711	1051
LdBPK_090008200	713	326	1320	355	890	1989	1342	1924
LdBPK_090008300	899	465	1509	433	3930	8216	5648	9216
LdBPK_090008400	579	248	732	254	652	1525	1001	1377
LdBPK_090008500	1395	715	1798	635	2476	4650	3084	5171
LdBPK_090008600	93	34	201	59	187	593	391	425
LdBPK_090008700	390	194	891	174	695	1843	1216	1574
LdBPK_090008800	471	205	1034	230	567	1664	1107	1455
LdBPK_090008900	321	145	638	152	356	1039	634	861
LdBPK_090009000	220	107	378	96	157	393	264	375
LdBPK_090009100	128	45	272	74	138	438	287	330
LdBPK_090009200	395	223	717	190	479	1291	839	1100
LdBPK_090009300	659	259	1172	285	776	1944	1381	1962
LdBPK_090009400	234	122	515	116	138	359	247	249
LdBPK_090009500	415	323	401	225	209	372	195	380
LdBPK_090009600	299	113	717	146	394	1151	766	987
LdBPK_090009700	1102	574	1688	535	1071	2329	1484	2292
LdBPK_090009800	385	192	598	192	455	1037	706	1008
LdBPK_090009900	355	158	676	173	399	988	743	917
LdBPK_090010000	852	383	1836	420	1136	2840	2182	2759
LdBPK_090010100	992	427	1339	481	1654	3180	2131	3283
LdBPK_090010200	1051	475	1646	546	806	1818	1089	1813
LdBPK_090010300	514	274	912	267	400	960	599	898
LdBPK_090010400	871	394	1881	498	1218	3031	2146	2921
LdBPK_090010500	697	408	972	291	690	1599	1033	1622
LdBPK_090010600	1403	744	2080	725	1857	3567	2154	3774
LdBPK_090010700	1364	626	2882	717	1749	3827	2698	4257
LdBPK_090010800	1125	529	2241	572	1570	3682	2294	3553
LdBPK_090010900	1111	567	1496	483	1002	1929	1186	2001
LdBPK_090011000	979	471	1761	495	1033	2398	1456	2331
LdBPK_090011100	532	263	831	258	511	1273	893	1284
LdBPK_090011200	356	184	561	190	321	654	442	752
LdBPK_090011300	646	325	1346	318	1158	2542	1845	2645
LdBPK_090011400	2596	1338	4622	1298	3655	7238	4417	7831
LdBPK_090011500	2037	1009	3085	1038	3103	6271	4263	7093
LdBPK_090011600	246	102	411	141	320	922	653	862
LdBPK_090011700	623	253	1176	284	768	1989	1432	1885
LdBPK_090011800	2475	1432	3523	1285	2704	5313	3227	5850
LdBPK_090011900	615	305	939	288	759	1687	1023	1644
LdBPK_090012000	530	227	1060	256	701	1909	1414	1806
LdBPK_090012100	723	421	994	392	530	1057	713	1045
LdBPK_090012200	177	95	378	98	238	786	528	684
LdBPK_090012300	1	3	8	4	1	8	5	7
LdBPK_090012400:rRNA	0	0	0	1	1	1	0	1
LdBPK_090012500:tRNA	0	0	0	0	0	0	0	0
LdBPK_090012600:tRNA	0	0	0	0	0	0	1	0
LdBPK_090012700	858	569	1317	441	806	1752	1153	1831
LdBPK_090012800	414	194	654	200	407	878	627	813
LdBPK_090012900	297	151	565	174	295	754	515	666
LdBPK_090013000	388	208	732	199	405	1075	701	978
LdBPK_090013100	1367	594	2248	614	1829	3959	2645	3979
LdBPK_090013200	663	292	1186	318	794	1903	1244	1808
LdBPK_090013300	1826	703	4343	876	2561	5986	4305	5984
LdBPK_090013400	3486	1781	4764	1627	2131	3989	2614	4817
LdBPK_090013500	982	688	1178	439	1041	1993	1258	2216
LdBPK_090013600	865	341	1737	467	901	2130	1564	2063
LdBPK_090013700	1082	527	1947	588	987	2023	1436	2060
LdBPK_090013800	213	99	338	104	314	704	456	738
LdBPK_090013900	593	276	1151	289	605	1734	1047	1478
LdBPK_090014000	1055	520	1987	524	1054	2584	1919	2577
LdBPK_090014100	703	414	1333	367	652	1912	1277	1592
LdBPK_090014200	208	121	409	115	160	437	306	460
LdBPK_090014300	254	190	427	137	389	943	594	838
LdBPK_090014400	441	234	807	206	586	1380	845	1179
LdBPK_090014500	2358	1267	5222	1403	2776	6575	3977	5506
LdBPK_090014600	2812	1258	4032	1205	3626	6797	4815	7490
LdBPK_090014700	569	450	819	315	662	1427	924	1386
LdBPK_090014800	2132	1477	2227	1094	1281	2256	1418	2696
LdBPK_090014900	1352	984	1643	687	947	1569	1074	2022
LdBPK_090015000	4536	2724	5284	2353	3134	4907	3284	5640
LdBPK_090015100	2166	1175	2495	1106	853	1675	983	1726
LdBPK_090015200	1116	606	1845	558	1164	2434	1639	2527
LdBPK_090015300	203	90	450	114	302	924	651	693
LdBPK_090015400	345	149	850	191	391	1139	807	957
LdBPK_090015500	1312	1072	1223	622	696	880	606	1152
LdBPK_090015600	371	310	600	202	180	332	205	334
LdBPK_090015700	1783	774	3349	888	1849	4016	3013	4166
LdBPK_090015800	3911	1841	5813	1659	3955	6910	5131	8664
LdBPK_090015900	1738	1377	1606	746	2215	3554	2539	4451
LdBPK_090016000:tRNA	0	0	0	0	0	0	0	0
LdBPK_090016100:rRNA	0	0	0	0	0	0	0	0
LdBPK_090016200:tRNA	0	0	0	0	1	0	1	2
LdBPK_090016300:tRNA	1	1	0	0	2	0	1	4
LdBPK_090016400	1032	846	764	413	766	1279	810	1479
LdBPK_090016500	3293	2215	3899	1599	1352	2250	1443	2862
LdBPK_090016600	589	438	1072	310	1871	3577	2235	3838
LdBPK_090016700:tRNA	0	0	1	0	2	2	1	1
LdBPK_090016800:rRNA	0	0	0	0	0	0	1	0
LdBPK_090016900:tRNA	0	0	0	0	0	0	0	1
LdBPK_090017000:tRNA	1	0	1	0	0	2	0	1
LdBPK_090017100:tRNA	1	1	0	0	1	1	0	1
LdBPK_090017200	991	513	1395	481	1825	3776	2440	4157
LdBPK_090017300	226	78	592	123	308	788	576	700
LdBPK_090017400	1879	1105	2531	934	1895	3396	2306	4090
LdBPK_090017500	837	468	1121	409	834	1391	906	1546
LdBPK_090017600	395	214	576	205	534	1404	906	1255
LdBPK_090017700	2767	1595	4226	1402	1788	3541	2211	3841
LdBPK_090017800	183	62	340	82	221	661	430	559
LdBPK_090017900	1048	569	1445	560	714	1422	830	1416
LdBPK_090018000	383	249	638	201	636	1472	965	1471
LdBPK_090018100	1417	787	2171	750	1041	2032	1489	2334
LdBPK_090018200	708	663	994	374	595	1264	887	1602
LdBPK_090018300	1599	1278	2116	833	1186	2557	1537	2579
LdBPK_090018400	300	134	565	154	463	1175	794	1003
LdBPK_090018500	739	364	1232	373	897	2029	1393	1930
LdBPK_090018600	839	558	1468	415	806	1595	1064	1637
LdBPK_090018700	495	243	1012	246	812	1872	1268	1810
LdBPK_090018800	169	89	342	64	202	634	440	563
LdBPK_090018900	343	145	792	173	345	954	641	852
LdBPK_090019000	796	420	1325	405	838	2067	1406	2206
LdBPK_090019100	1154	534	2388	554	1198	2901	1930	2799
LdBPK_090019200	303	170	476	152	362	827	588	826
LdBPK_090019300	767	303	1705	393	875	2128	1611	2147
LdBPK_090019400	305	105	683	140	383	1095	795	900
LdBPK_090019500	332	133	586	134	356	975	646	864
LdBPK_090019600	599	297	1293	272	678	1943	1225	1868
LdBPK_090019700	709	442	1198	346	753	1701	1127	1623
LdBPK_090019800	175	72	435	96	274	851	625	695
LdBPK_090019900	454	291	523	211	432	893	514	833
LdBPK_090020000	466	280	983	248	374	895	591	915
LdBPK_090020100	927	586	1191	393	937	2097	1278	2204
LdBPK_090020200	1571	876	2556	828	1791	3199	2132	3758
LdBPK_090020300	922	513	1147	445	1611	3065	2081	3565
LdBPK_090020400	29016	31963	43660	16315	10115	25738	13587	21783
LdBPK_090020500	503	387	558	262	333	638	423	712
LdBPK_090020600	173	75	276	98	155	368	258	380
LdBPK_090020700	269	148	487	148	304	829	493	727
LdBPK_090020800	344	191	683	165	418	1119	786	1064
LdBPK_090020900	1523	855	2010	792	1131	2041	1297	2310
LdBPK_090021000	1052	569	1570	485	917	2329	1531	2269
LdBPK_090021100	239	88	448	108	246	563	436	543
LdBPK_090021200	1300	962	1547	618	1514	2947	1791	3165
LdBPK_090021300	898	403	1053	442	604	1316	853	1426
LdBPK_090021400	435	237	641	252	326	577	425	773
LdBPK_090021500	745	392	985	369	794	1804	1162	1674
LdBPK_090021600	754	415	923	366	523	930	656	989
LdBPK_090021700	1404	761	1367	658	1307	2284	1590	2787
LdBPK_090021800	1237	755	1621	645	1118	2411	1801	2734
LdBPK_090021900	3548	2077	3772	1578	1995	3343	2066	3900
LdBPK_090022000	1329	1069	1390	729	1134	1968	1330	2358
LdBPK_090022100	899	712	735	391	869	1795	1208	2062
LdBPK_090022200	1207	800	1103	604	799	1251	766	1523
LdBPK_090022300	3835	2018	4617	1577	3266	5604	3525	6066
LdBPK_090022400	1211	798	1426	625	1362	2527	1567	2876
LdBPK_090022500	2027	1641	1743	913	1318	1787	1147	2180
LdBPK_090022600	1543	1042	1244	659	1042	1411	996	1723
LdBPK_090022700	1283	927	1226	647	927	1364	905	1884
LdBPK_100005000	0	0	0	0	0	0	0	0
LdBPK_100005100	320	242	300	136	147	284	167	340
LdBPK_100005200	779	550	851	325	502	884	494	925
LdBPK_100005300	1424	920	1424	586	1046	1780	1159	2083
LdBPK_100005400	1160	621	1323	515	813	1518	1077	1765
LdBPK_100005500	1010	644	1183	467	478	762	474	935
LdBPK_100005600	2479	2661	3964	1364	2323	5333	3791	5555
LdBPK_100005700	1245	825	1481	631	932	1822	1065	1860
LdBPK_100005800	1556	968	2105	867	1725	3155	2059	3582
LdBPK_100005900	364	230	564	174	475	1115	749	1009
LdBPK_100006000	419	170	796	204	511	1376	879	1218
LdBPK_100006100	184	85	246	72	207	413	287	391
LdBPK_100006200	704	346	1126	340	825	1854	1136	1958
LdBPK_100006300	543	319	844	253	757	1577	1062	1532
LdBPK_100006400	476	258	766	257	785	1460	981	1473
LdBPK_100006500	203	104	374	96	282	656	455	684
LdBPK_100006600	1438	754	2086	719	1611	3204	1984	3493
LdBPK_100006700	1134	708	1618	537	630	1086	687	1325
LdBPK_100006800	375	196	496	209	260	400	223	442
LdBPK_100006900	213	91	344	115	257	499	368	503
LdBPK_100007000	487	283	886	237	451	1048	741	1077
LdBPK_100007100	463	182	826	223	620	1300	865	1410
LdBPK_100007200	59	43	183	33	72	225	153	180
LdBPK_100007300	2152	1296	3299	1050	2298	4465	2887	4596
LdBPK_100007400	247	148	513	137	287	956	670	850
LdBPK_100007500	504	231	651	240	479	946	625	1015
LdBPK_100007600	511	225	810	237	386	748	542	963
LdBPK_100007700	658	380	834	344	1462	2625	1664	3133
LdBPK_100007800	507	232	938	274	715	1699	1238	1631
LdBPK_100007900	205	106	385	111	388	1002	703	867
LdBPK_100008000	5468	3367	6935	2747	1855	4049	2261	3629
LdBPK_100008100	318	126	781	173	446	1212	821	1079
LdBPK_100008200	500	236	1038	204	735	1806	1287	1688
LdBPK_100008300	4637	2844	7133	2492	2506	4885	3105	5299
LdBPK_100008400	410	203	638	201	354	696	466	705
LdBPK_100008500	472	173	758	199	518	1025	727	1061
LdBPK_100008600	736	352	1423	357	937	2213	1581	2162
LdBPK_100008700	239	123	634	158	415	1166	844	1032
LdBPK_100008800	624	337	754	313	828	1526	925	1607
LdBPK_100008900	867	444	992	354	664	1146	711	1317
LdBPK_100009000	712	372	1050	418	600	958	611	1165
LdBPK_100009100	197	175	208	288	220	387	87	135
LdBPK_100009200	780	505	932	404	383	642	392	696
LdBPK_100009300	430	224	540	214	443	859	576	953
LdBPK_100009400	2184	1146	2981	1117	1997	3909	2418	4132
LdBPK_100009500	511	276	721	243	767	1524	1020	1788
LdBPK_100009600	281	144	362	98	396	930	579	823
LdBPK_100009700	216	125	309	99	314	554	416	786
LdBPK_100009800	294	147	460	178	447	1047	727	1058
LdBPK_100009900	689	458	773	356	399	718	477	879
LdBPK_100010000	231	135	495	127	3146	7166	5213	7257
LdBPK_100010100	171	62	383	74	2579	5848	4195	5970
LdBPK_100010200	0	0	0	0	0	0	0	0
LdBPK_100010300	0	0	0	0	0	0	0	0
LdBPK_100010400	0	0	0	0	0	0	0	0
LdBPK_100010500	66	23	321	25	15	95	73	65
LdBPK_100010600	0	0	0	0	0	0	0	0
LdBPK_100010700	0	0	0	0	0	0	0	0
LdBPK_100010800	0	0	0	0	0	0	0	0
LdBPK_100010900	127	69	525	77	19	134	67	71
LdBPK_100011000	58	45	283	31	10	66	39	41
LdBPK_100011100	0	0	0	0	0	0	0	0
LdBPK_100011200	0	0	0	0	0	0	0	0
LdBPK_100011300	419	203	790	181	1369	3042	2079	3212
LdBPK_100011400	228	150	218	110	306	615	461	723
LdBPK_100011500	162	77	213	88	123	284	204	329
LdBPK_100011600	1540	850	1742	704	1678	2589	1695	3531
LdBPK_100011700	3761	1517	5860	1318	1798	3419	2291	3727
LdBPK_100011800	404	244	568	206	290	655	437	701
LdBPK_100011900	4	1	3	1	2	3	4	2
LdBPK_100012000	414	201	668	215	436	1086	709	1100
LdBPK_100012100	491	248	870	226	595	1363	986	1363
LdBPK_100012200	1153	617	1676	566	914	1848	1160	1847
LdBPK_100012300	601	325	831	303	545	1201	808	1178
LdBPK_100012400	645	360	854	359	546	1300	799	1365
LdBPK_100012500	441	233	512	146	454	1034	703	919
LdBPK_100012600	837	442	990	357	585	1061	694	1165
LdBPK_100012700	1103	812	998	546	1364	2461	1551	2861
LdBPK_100012800	1496	1110	1379	705	1406	2160	1399	2678
LdBPK_100012900	106	43	335	56	125	404	299	330
LdBPK_100013000	1423	675	1491	615	1361	2311	1395	2512
LdBPK_100013100	1105	614	1163	460	878	1611	1049	1993
LdBPK_100013200	460	242	780	251	467	1061	709	1134
LdBPK_100013300	223	108	457	112	226	616	459	621
LdBPK_100013400	531	218	1245	266	624	1702	1185	1560
LdBPK_100013500	1114	654	1560	563	842	1578	1038	1902
LdBPK_100013600	278	143	332	124	407	908	593	884
LdBPK_100013700	485	188	857	186	532	1438	912	1261
LdBPK_100013800	351	190	791	172	552	1526	980	1286
LdBPK_100013900	19	6	9	4	23	55	16	42
LdBPK_100014000	414	228	319	183	361	402	282	561
LdBPK_100014100	164	84	261	82	235	603	368	529
LdBPK_100014200	1046	545	1548	545	1265	2504	1783	2807
LdBPK_100014300	481	153	916	214	545	1397	1001	1436
LdBPK_100014400	207	88	513	104	319	773	563	797
LdBPK_100014500	267	100	592	128	367	1013	661	877
LdBPK_100014600	1024	557	1273	493	667	1264	783	1216
LdBPK_100014700	1220	681	1710	615	1033	2022	1282	2029
LdBPK_100014800	497	262	907	282	313	795	510	700
LdBPK_100014900	306	121	732	156	398	1048	770	987
LdBPK_100015000	415	249	553	195	436	925	582	936
LdBPK_100015100	604	235	1050	259	841	1963	1479	1939
LdBPK_100015200	315	164	636	166	358	914	601	836
LdBPK_100015300	1759	1171	1983	941	1148	2148	1370	2631
LdBPK_100015400	246	100	354	112	369	723	484	724
LdBPK_100015500	230	68	554	111	84	216	150	154
LdBPK_100015600	472	215	928	229	746	2034	1363	1903
LdBPK_100015700	2067	1490	3106	1219	1172	2526	1600	2785
LdBPK_100015800	533	272	966	247	516	1176	782	1136
LdBPK_100015900	1248	925	1524	666	933	1599	1047	1782
LdBPK_100016000	993	554	1206	455	917	1523	1040	1842
LdBPK_100016100	108	40	312	69	129	342	241	347
LdBPK_100016200	54	41	160	40	71	189	135	173
LdBPK_100016300	39	34	53	27	35	74	30	88
LdBPK_100016400	207	105	262	120	140	348	220	375
LdBPK_100016500	622	294	1319	300	856	2158	1504	2094
LdBPK_100016600	527	370	786	252	458	967	588	999
LdBPK_100016700	498	283	833	284	511	1082	749	1155
LdBPK_100016800	612	315	1016	315	507	1135	735	1042
LdBPK_100016900	14522	16967	23716	7805	8447	18465	9908	16341
LdBPK_100017000	332	148	500	180	673	1334	896	1300
LdBPK_100017100	2008	1108	3264	1086	527	902	623	826
LdBPK_100017200	185	79	302	67	243	545	407	558
LdBPK_100017300	347	225	669	194	335	863	569	844
LdBPK_100017400	267	111	402	124	324	785	460	703
LdBPK_100017500	511	263	759	245	452	1015	733	897
LdBPK_100017600	477	248	889	194	607	1267	884	1207
LdBPK_100017700	218	104	412	127	299	943	654	804
LdBPK_100017800	193	106	360	82	180	493	363	456
LdBPK_100017900	304	209	525	139	260	693	478	701
LdBPK_100018000	1335	759	1356	572	1096	1752	1065	2002
LdBPK_100018100	204	98	409	112	264	829	544	760
LdBPK_100018200	844	464	1209	495	1159	2262	1498	2561
LdBPK_100018300	792	532	1146	451	541	1114	723	1217
LdBPK_100018400	307	213	435	165	316	548	350	550
LdBPK_100018500	571	347	868	268	577	1254	780	1130
LdBPK_100018600	334	163	503	180	362	959	583	951
LdBPK_100018700	533	214	1030	241	733	1731	1227	1650
LdBPK_100018800	627	350	1101	344	850	1883	1188	2006
LdBPK_100018900	767	364	1374	391	855	1616	1097	1471
LdBPK_100019000	813	539	1016	408	919	1783	1062	1941
LdBPK_100019100	532	355	670	267	750	1432	898	1452
LdBPK_100019200	279	127	257	127	135	240	165	255
LdBPK_100019300	1051	565	1772	519	1141	1833	1324	2055
LdBPK_100019400	130	44	217	73	143	290	257	322
LdBPK_100019500	1009	523	1257	459	740	1351	869	1510
LdBPK_100019600	757	379	1123	362	682	1382	970	1524
LdBPK_100019700	1593	1127	1436	661	1653	2791	1999	3455
LdBPK_100019800	939	564	849	411	1027	1916	1266	2106
LdBPK_100019900	612	679	532	339	439	656	448	858
LdBPK_100020000:tRNA	0	0	0	0	0	1	0	2
LdBPK_100020100:tRNA	0	0	0	0	0	0	0	1
LdBPK_100020200:tRNA	0	0	0	0	0	0	0	0
LdBPK_100020300	307	225	273	160	307	464	332	597
LdBPK_100020400	1865	1442	1718	930	1455	2154	1498	2863
LdBPK_100020500	3324	2885	2751	1544	2593	3621	2462	4784
LdBPK_100020600	2154	1596	1781	971	2002	2660	1717	3807
LdBPK_100020700	665	372	722	276	589	1103	725	1231
LdBPK_100020800	765	382	680	299	789	1328	898	1528
LdBPK_100020900	1428	903	1410	718	1349	2236	1371	2567
LdBPK_100021000	985	642	892	452	1163	2021	1202	2459
LdBPK_100021100	641	483	902	318	327	614	344	557
LdBPK_100021200	277	197	281	124	152	273	162	302
LdBPK_100021300	0	0	0	0	0	0	0	0
LdBPK_100021400	2	0	4	0	1	8	5	11
LdBPK_110005000	261	189	257	149	265	376	258	561
LdBPK_110005100	1178	810	959	549	944	1341	894	1671
LdBPK_110005200	1496	1058	1570	649	790	1402	979	1769
LdBPK_110005300	1591	1181	1498	678	2094	3756	2535	4380
LdBPK_110005400	1987	1108	2126	949	2224	3579	2419	4539
LdBPK_110005500	1830	1043	1681	717	2015	3608	2333	4003
LdBPK_110005600	1586	1013	1558	773	1224	1810	1139	2124
LdBPK_110005700	929	597	903	406	942	1416	937	1592
LdBPK_110005800	588	383	766	267	619	1200	753	1301
LdBPK_110005900	2385	1554	2945	1160	1888	2850	1919	3517
LdBPK_110006000	356	224	505	181	391	801	592	821
LdBPK_110006100	413	210	508	197	329	568	366	691
LdBPK_110006200	310	151	437	145	302	647	418	641
LdBPK_110006300	339	148	549	172	407	922	609	926
LdBPK_110006400	377	213	772	204	406	989	576	991
LdBPK_110006500	686	292	908	298	911	1824	1159	1850
LdBPK_110006600	317	207	555	177	351	836	533	756
LdBPK_110006700	648	491	640	330	383	708	401	855
LdBPK_110006800	232	115	442	116	289	669	513	628
LdBPK_110006900	278	127	371	124	268	607	375	611
LdBPK_110007000	1570	987	1817	819	1146	2024	1203	2244
LdBPK_110007100	319	272	547	182	292	674	460	696
LdBPK_110007200	230	85	417	96	364	801	519	836
LdBPK_110007300	2200	1227	3153	1099	1415	2641	1576	2950
LdBPK_110007400	412	182	732	220	639	1377	848	1382
LdBPK_110007500	544	256	1139	298	563	1630	1006	1485
LdBPK_110007600	347	188	496	202	233	397	242	458
LdBPK_110007700	166	85	292	82	133	339	245	384
LdBPK_110007800	505	239	781	210	374	762	447	779
LdBPK_110007900	63	26	119	33	98	340	238	222
LdBPK_110008000	745	311	1207	357	1007	1989	1402	2017
LdBPK_110008100	658	284	1151	326	771	1766	1245	1857
LdBPK_110008200	391	164	603	191	321	653	382	683
LdBPK_110008300	169	68	218	79	241	595	427	613
LdBPK_110008400	5131	3263	6385	2523	3120	4955	3197	5793
LdBPK_110008500	280	135	514	128	370	972	660	893
LdBPK_110008600	507	266	860	247	526	1293	890	1346
LdBPK_110008700	865	396	1187	437	427	919	598	918
LdBPK_110008800	366	205	692	188	461	1087	704	1052
LdBPK_110008900	629	294	996	303	742	1545	972	1513
LdBPK_110009000	790	361	1319	347	1088	2445	1615	2343
LdBPK_110009100	371	148	591	165	327	805	502	745
LdBPK_110009200	668	355	733	296	525	1016	639	1076
LdBPK_110009300	400	193	594	198	291	619	374	642
LdBPK_110009400	692	337	890	307	586	1099	648	1096
LdBPK_110009500	868	496	1039	438	739	1428	943	1507
LdBPK_110009600	532	241	932	265	611	1532	1096	1417
LdBPK_110009700:rRNA	0	0	0	0	0	0	0	0
LdBPK_110009800:tRNA	0	0	0	0	0	0	0	0
LdBPK_110009900:tRNA	0	0	0	0	0	0	0	0
LdBPK_110010000:tRNA	0	0	0	0	1	0	0	0
LdBPK_110010100:tRNA	0	0	0	0	0	0	0	0
LdBPK_110010200:tRNA	0	0	0	0	0	0	0	0
LdBPK_110010300:rRNA	0	0	0	0	0	0	1	1
LdBPK_110010400	1856	1235	1373	771	1405	1893	1176	2432
LdBPK_110010500	897	514	826	352	629	1066	680	1127
LdBPK_110010600	1010	766	886	431	967	1802	1194	2028
LdBPK_110010700	1472	887	1423	660	1469	2362	1589	3046
LdBPK_110010800	2016	1193	2016	978	1405	2184	1375	2708
LdBPK_110010900	450	262	518	202	460	1030	718	938
LdBPK_110011000	1462	813	2089	716	1104	2209	1490	2448
LdBPK_110011100	1847	1008	2507	896	436	886	619	926
LdBPK_110011200	867	405	1338	407	973	2010	1315	2091
LdBPK_110011300	342	155	423	127	227	462	330	468
LdBPK_110011400	980	765	940	467	419	593	422	737
LdBPK_110011500	792	475	1487	425	765	1592	1107	1563
LdBPK_110011600	428	227	695	201	534	1299	839	1182
LdBPK_110011700	162	85	227	110	233	400	191	358
LdBPK_110011800	96	64	118	45	100	189	139	237
LdBPK_110011900	589	333	990	375	234	555	356	515
LdBPK_110012000	686	313	1414	377	657	1603	1053	1568
LdBPK_110012100	311	195	354	219	262	477	213	417
LdBPK_110012200	888	558	1209	443	809	1627	1034	1782
LdBPK_110012300	72	24	100	42	61	119	81	129
LdBPK_110012400	23	13	42	10	41	90	54	95
LdBPK_110012500	493	310	601	238	542	1076	653	1091
LdBPK_110012600	637	406	914	348	674	1509	946	1426
LdBPK_110012700	265	138	502	136	356	660	457	674
LdBPK_110012800	2286	1193	3766	1170	1706	2955	1949	3208
LdBPK_110012900	628	366	1072	316	820	1810	1256	1901
LdBPK_110013000	475	247	824	216	620	1343	838	1314
LdBPK_110013100	505	239	616	233	583	1205	738	1183
LdBPK_110013200	1548	2150	2598	839	1167	3262	2215	3579
LdBPK_110013300	2956	3582	3835	1485	1634	3502	2324	3702
LdBPK_110013400	686	404	851	349	572	1143	703	1274
LdBPK_110013500	216	175	351	115	173	498	338	471
LdBPK_110013600	772	375	1556	373	1085	2472	1615	2446
LdBPK_110013700	205	79	488	94	223	627	477	548
LdBPK_110013800	716	336	1274	330	873	1958	1369	2152
LdBPK_110013900	149	71	353	71	196	409	353	435
LdBPK_110014000	563	301	1162	270	443	1106	759	998
LdBPK_110014100	493	217	960	225	413	890	647	889
LdBPK_110014200	466	203	770	217	547	1310	908	1402
LdBPK_110014300	1945	1312	2475	974	1175	2186	1338	2518
LdBPK_110014400	1326	707	2308	706	921	2287	1389	1953
LdBPK_110014500	1244	616	2084	677	1350	2621	1724	2792
LdBPK_110014600	775	462	1165	414	725	1551	1090	1497
LdBPK_110014700	736	326	1198	338	788	1635	1244	1633
LdBPK_110014800	333	186	526	145	298	687	452	665
LdBPK_110014900:tRNA	0	3	0	1	0	3	0	4
LdBPK_110015000:tRNA	0	0	0	0	0	0	0	0
LdBPK_110015100:rRNA	5	3	5	0	1	6	6	13
LdBPK_110015200	949	676	890	443	981	1478	1001	1683
LdBPK_110015300	585	250	1140	279	773	1725	1215	1762
LdBPK_110015400	207	96	582	122	426	1104	783	1058
LdBPK_110015500	1588	1403	3040	853	1145	3644	2397	3514
LdBPK_110015600	5779	4181	7021	2744	3803	8301	5520	8145
LdBPK_110015700	388	222	678	205	602	1395	898	1349
LdBPK_110015800	441	209	596	184	462	979	663	1063
LdBPK_110015900	5109	2812	8540	2496	3140	6343	4439	7124
LdBPK_110016000	401	187	728	215	535	1301	852	1234
LdBPK_110016100	538	234	883	247	936	1836	1138	1871
LdBPK_110016200	1439	1059	2478	799	990	2085	1357	2366
LdBPK_110016300	94	62	248	91	74	224	93	137
LdBPK_110016400	2769	1773	3415	1435	1945	3562	2213	3993
LdBPK_110016500	89	34	157	57	187	360	299	437
LdBPK_110016600	164	79	292	74	391	730	586	807
LdBPK_110016700	155	63	359	82	352	836	653	909
LdBPK_110016800	80	40	186	46	171	440	334	441
LdBPK_110016900	859	408	1270	471	924	1855	1193	2012
LdBPK_110017000	147	75	261	106	244	519	337	511
LdBPK_110017100	1954	1002	3137	1072	1018	1926	1230	2082
LdBPK_110017200	7	4	124	1	35	202	243	82
LdBPK_110017300	347	136	568	145	451	1136	748	1005
LdBPK_110017400	0	0	42	0	13	123	129	32
LdBPK_110017500	453	183	992	221	469	1245	789	1032
LdBPK_110017600	1894	1090	2594	941	1580	2857	1846	3182
LdBPK_110017700	924	605	1119	396	634	1309	853	1367
LdBPK_110017800	4473	2361	7167	2171	3290	8501	5639	7920
LdBPK_110017900	1065	595	1270	482	906	1696	1082	1824
LdBPK_110018000	2271	1308	2554	1099	2191	3612	2484	4651
LdBPK_110018100	241	162	274	108	316	484	331	636
LdBPK_110018200	0	0	0	0	0	0	0	0
LdBPK_110018300	392	219	632	196	330	755	499	859
LdBPK_110018400	1138	447	1377	449	1470	2797	1868	3271
LdBPK_110018500	0	0	0	0	0	0	0	0
LdBPK_110018600	0	0	0	0	0	0	0	0
LdBPK_110018700	472	280	485	234	362	533	360	692
LdBPK_110018800	1247	655	1531	602	1025	1992	1051	1956
LdBPK_110018900	1479	874	1786	749	1537	2956	1999	3212
LdBPK_110019000	1974	878	2288	792	1413	2459	1644	3169
LdBPK_110019100	425	248	539	203	556	1070	703	1155
LdBPK_110019200	931	525	1159	434	897	1729	1119	1766
LdBPK_110019300	568	338	775	304	374	740	482	784
LdBPK_110019400	1024	506	1775	559	1268	2575	1634	2513
LdBPK_110019500	721	432	690	319	860	1506	1002	1767
LdBPK_110019600	765	435	1124	389	865	1768	1277	1840
LdBPK_110019700	997	570	1090	455	902	1668	1023	1820
LdBPK_110019800	622	309	864	258	505	1199	741	1126
LdBPK_110019900	224	174	275	117	204	386	273	438
LdBPK_110020000	607	323	792	275	505	1034	743	1023
LdBPK_120005000	1343	1247	1137	599	1053	1799	1122	2158
LdBPK_120005100	858	583	671	407	662	966	641	1210
LdBPK_120005200	3102	2803	3181	1447	1999	3345	2315	3955
LdBPK_120005300	1515	933	1445	653	1081	1901	1278	2198
LdBPK_120005400	442	269	410	210	365	535	385	569
LdBPK_120005500	1557	1117	1386	684	1147	1808	1251	2244
LdBPK_120005600	2754	2364	2624	1265	2145	3489	2135	4199
LdBPK_120005700	847	495	1125	406	506	986	580	1026
LdBPK_120005800	99	36	133	52	117	259	147	205
LdBPK_120005900	890	681	907	449	509	786	500	842
LdBPK_120006000	735	401	954	322	637	1026	698	1206
LdBPK_120006100	431	266	422	199	493	892	563	1062
LdBPK_120006200	601	336	839	306	613	1068	703	1074
LdBPK_120006300	500	220	947	242	782	1650	1179	1576
LdBPK_120006400	481	242	801	263	548	941	648	1103
LdBPK_120006500	687	378	810	319	629	1271	732	1362
LdBPK_120006600	487	187	939	236	603	1564	1029	1437
LdBPK_120006700	514	191	769	233	401	860	590	859
LdBPK_120006800	161	58	306	75	245	666	434	528
LdBPK_120006900	306	127	574	151	348	795	547	719
LdBPK_120007000	552	230	1120	287	641	1655	1144	1569
LdBPK_120007100	353	170	710	192	776	1865	1244	1837
LdBPK_120007200	932	481	1490	495	823	1698	1207	1838
LdBPK_120007300	1194	830	1361	544	672	1335	785	1484
LdBPK_120007400	223	74	622	114	266	815	582	697
LdBPK_120007500	354	166	669	149	325	837	547	752
LdBPK_120007600	1641	954	3033	841	955	2041	1292	2192
LdBPK_120007700	449	167	931	213	416	1095	844	1116
LdBPK_120007800	156	58	242	80	204	502	358	439
LdBPK_120007900	843	358	1635	447	593	1260	950	1374
LdBPK_120008000	307	132	713	143	418	1046	762	1008
LdBPK_120008100	549	268	1001	230	685	1704	1108	1504
LdBPK_120008200	246	140	510	129	305	756	495	635
LdBPK_120008300	897	361	1907	446	1313	3271	2388	3097
LdBPK_120008400	261	125	638	157	393	944	658	906
LdBPK_120008500	759	324	1586	373	952	2167	1551	2245
LdBPK_120008600	590	269	845	261	575	1155	776	1230
LdBPK_120008700	535	309	761	272	619	1355	884	1436
LdBPK_120008800	333	173	524	150	289	747	495	700
LdBPK_120008900	495	223	1048	266	690	1474	983	1430
LdBPK_120009000	721	358	1143	355	638	1456	961	1522
LdBPK_120009100	4732	2311	8479	2508	1172	3634	1983	2441
LdBPK_120009200	76	18	167	36	110	313	218	283
LdBPK_120009400	473	273	692	211	298	674	410	737
LdBPK_120009500	225	110	419	109	318	778	577	743
LdBPK_120009600	257	193	501	144	341	962	583	837
LdBPK_120009700	764	338	1484	362	1005	2184	1405	2169
LdBPK_120009800	35	12	94	17	77	157	145	182
LdBPK_120009900	19	23	38	23	52	118	54	79
LdBPK_120010000	7	6	9	6	37	117	57	68
LdBPK_120010100	10	8	18	15	43	75	46	47
LdBPK_120010200	251	108	444	103	214	486	358	581
LdBPK_120010300	138	56	283	82	216	586	368	507
LdBPK_120010400	980	614	962	425	893	1349	901	1663
LdBPK_120010500	1686	1573	1540	873	1021	1541	1074	1837
LdBPK_120010600	5013	3749	4976	2551	5589	8929	5764	11895
LdBPK_120010700	711	392	917	327	568	1103	819	1360
LdBPK_120010800	398	197	458	157	362	675	413	664
LdBPK_120010900	680	317	1178	348	792	1732	1122	1781
LdBPK_120011000	416	154	516	183	603	1178	813	1298
LdBPK_120011100	714	350	1163	324	988	1964	1270	2162
LdBPK_120011200	1086	641	1395	513	800	1494	1087	1615
LdBPK_120011300	193	77	361	106	180	468	286	420
LdBPK_120011400	404	173	764	195	319	767	464	663
LdBPK_120011500	639	318	981	284	941	1816	1263	2074
LdBPK_120011600	398	184	560	198	246	501	333	476
LdBPK_120011700	601	324	1095	321	760	1651	1090	1634
LdBPK_120011800	1169	677	1452	654	1464	2568	1477	2677
LdBPK_120011900	2810	1592	4152	1423	2061	3943	2527	4323
LdBPK_120012000	521	212	806	220	561	1269	870	1186
LdBPK_120012100	961	597	1328	516	739	1561	1009	1699
LdBPK_120012200	823	417	1086	383	912	1706	1039	1694
LdBPK_120012300	708	574	664	388	882	1384	831	1628
LdBPK_120012500	0	0	0	0	0	0	0	0
LdBPK_120012600	10509	5302	19395	5941	33817	71570	50860	80013
LdBPK_120012900	0	0	0	0	0	0	0	0
LdBPK_120013000	0	0	0	0	0	0	0	0
LdBPK_120013200	0	0	0	0	0	1	0	0
LdBPK_120013300	0	0	0	0	0	0	0	0
LdBPK_120013500	247	124	406	121	575	1033	741	1162
LdBPK_120013700	3	0	16	4	2	18	3	12
LdBPK_120013900	0	0	0	0	0	0	0	0
LdBPK_120014300	0	0	0	0	0	0	0	0
LdBPK_120014400	2550	1237	4353	1398	6461	12956	8878	15123
LdBPK_120014500	1	0	0	0	0	0	0	0
LdBPK_120014600	0	0	0	0	0	0	0	0
LdBPK_120014700	28	9	65	17	31	60	36	55
LdBPK_120014800	212	111	654	127	1271	3214	2519	3213
LdBPK_120015000	64	22	174	37	68	178	116	156
LdBPK_120015100	2528	1330	3722	1385	1812	3159	1982	3900
LdBPK_120015200	1543	698	2465	743	1793	3604	2392	4111
LdBPK_120015300	750	455	1392	386	1224	2630	1907	2760
LdBPK_120015400	816	402	1474	393	761	1529	1070	1558
LdBPK_120015500	10	2	18	6	19	65	43	63
LdBPK_120015600	572	290	920	283	516	1090	747	1163
LdBPK_120015700	371	161	635	177	299	687	463	634
LdBPK_120015800	545	249	932	300	658	1506	991	1510
LdBPK_120015900	793	412	1077	360	934	1741	1186	1885
LdBPK_120016000	315	138	426	119	383	993	692	961
LdBPK_120016100	367	211	606	152	406	1065	706	926
LdBPK_120016200	479	226	859	258	608	1337	973	1413
LdBPK_120016300	462	233	676	210	477	888	650	1082
LdBPK_120016400	302	116	571	137	482	1081	695	1090
LdBPK_120016500	425	204	767	181	359	824	560	780
LdBPK_120016600	291	156	462	158	427	993	641	991
LdBPK_120016700	417	186	785	224	548	1205	817	1242
LdBPK_120016800	639	289	1042	292	758	1428	948	1613
LdBPK_120016900	831	518	1272	441	1160	2501	1870	2840
LdBPK_120017000	2751	1990	2726	1232	1739	2923	1965	3325
LdBPK_120017100	462	167	600	164	543	1072	669	1159
LdBPK_120017200	321	170	326	129	385	747	444	738
LdBPK_120017300	699	364	1084	330	653	1247	816	1406
LdBPK_120017400	297	172	413	177	289	652	436	706
LdBPK_120017500	610	310	872	296	567	1040	673	1095
LdBPK_120017600	726	383	1136	383	774	1595	1132	1712
LdBPK_120017700	914	542	947	405	686	1032	701	1296
LdBPK_120017800	175	94	313	95	220	519	310	453
LdBPK_120017900	326	202	407	156	347	777	535	802
LdBPK_130005000	326	162	496	145	526	1104	766	1034
LdBPK_130005100	1382	861	1880	631	1704	3263	2028	3749
LdBPK_130005200	342	141	587	171	621	1560	1133	1648
LdBPK_130005300	962	498	1690	581	1610	3564	2273	3601
LdBPK_130005400	660	293	1078	355	968	2058	1379	2159
LdBPK_130005500	456	300	738	243	501	1230	717	1186
LdBPK_130005600	775	368	1292	438	742	1690	1069	1636
LdBPK_130005700	2109	1075	2997	1011	1541	2684	1726	2942
LdBPK_130005800	5113	3354	6549	2616	2008	3234	2050	4164
LdBPK_130005900	263	135	341	118	555	1152	710	1226
LdBPK_130006000	804	439	1161	412	923	1629	1018	1787
LdBPK_130006100	174	99	215	78	232	535	300	557
LdBPK_130006200	479	230	752	238	519	1020	658	1075
LdBPK_130006300	506	268	838	311	610	1296	892	1270
LdBPK_130006400	424	245	729	211	364	971	628	908
LdBPK_130006500	2893	1761	3832	1475	4505	7383	4909	9214
LdBPK_130006600	572	255	1058	283	1119	2914	1863	2888
LdBPK_130006700	182	97	325	74	226	481	319	466
LdBPK_130006800	261	168	480	158	566	1022	764	1325
LdBPK_130006900	660	387	1019	380	1202	2486	1691	2792
LdBPK_130007000	332	152	467	145	502	1107	758	974
LdBPK_130007100	582	344	860	292	983	1958	1342	2075
LdBPK_130007200	113	55	275	67	209	658	490	589
LdBPK_130007300	909	526	1274	438	1164	2258	1444	2596
LdBPK_130007400	224	96	520	131	270	673	505	624
LdBPK_130007500	649	469	698	345	602	1104	690	1143
LdBPK_130007600	690	316	1336	305	678	1523	1040	1635
LdBPK_130007700	0	0	0	0	0	1	1	3
LdBPK_130007800	0	0	0	0	0	0	0	0
LdBPK_130007900	2	2	2	0	0	0	0	0
LdBPK_130008000	0	0	1	0	0	0	1	0
LdBPK_130008100	0	0	0	0	0	0	0	0
LdBPK_130008200	0	0	0	0	0	0	0	0
LdBPK_130008300	0	0	0	0	0	0	0	0
LdBPK_130008400	3	3	1	0	0	0	1	4
LdBPK_130008500	1142	836	1736	545	535	1014	599	1091
LdBPK_130008600	652	304	1210	343	762	1761	1224	1685
LdBPK_130008700	771	386	1190	376	904	1961	1297	2086
LdBPK_130008800	1861	999	2300	852	1414	2847	1645	3099
LdBPK_130008900	2342	1398	3165	1150	1902	3382	2004	3660
LdBPK_130009000	2315	1513	1871	949	2547	3623	2375	4339
LdBPK_130009100	26770	25778	24787	12484	15791	25679	17886	31854
LdBPK_130009200	12814	12060	10919	5991	11658	16152	11387	21297
LdBPK_130009300	1574	1084	1250	721	1020	1475	874	1739
LdBPK_130009400	2325	1439	2526	1103	1908	3198	2203	3932
LdBPK_130009500	1216	747	1625	567	1245	2488	1822	2951
LdBPK_130009600	2904	1323	3540	1207	2342	4049	2695	4859
LdBPK_130009700	735	346	1035	371	990	2241	1502	2201
LdBPK_130009800	1375	897	1819	726	773	1464	934	1662
LdBPK_130009900	658	324	1060	312	641	1304	882	1434
LdBPK_130010000	643	327	886	312	617	1263	859	1393
LdBPK_130010100	605	342	995	272	856	1734	1145	1727
LdBPK_130010200	6032	7897	7685	2986	3809	9230	5827	9334
LdBPK_130010300	15308	13761	20634	7539	11557	26796	18194	23564
LdBPK_130010400	822	332	1566	375	992	2528	1880	2524
LdBPK_130010500	613	341	1100	307	632	1517	951	1500
LdBPK_130010600	474	246	749	236	470	1123	681	1077
LdBPK_130010700	416	241	690	224	749	1501	1007	1651
LdBPK_130010800	280	129	643	134	295	702	492	676
LdBPK_130010900	288	173	343	131	375	805	498	790
LdBPK_130011000	897	439	1697	458	954	2103	1465	2100
LdBPK_130011100	996	532	1306	509	692	1391	910	1525
LdBPK_130011200	1049	607	1301	503	719	1270	845	1349
LdBPK_130011300	1562	869	2359	834	1192	2238	1413	2670
LdBPK_130011400	304	131	723	172	485	1077	765	1016
LdBPK_130011500	361	138	818	171	257	713	439	585
LdBPK_130011600	99	31	271	39	93	280	197	191
LdBPK_130011700	264	175	426	137	258	618	401	564
LdBPK_130011800	346	182	509	135	368	870	462	866
LdBPK_130011900	1048	452	1906	531	1337	3191	2257	3302
LdBPK_130012000	625	249	1045	273	610	1513	979	1496
LdBPK_130012100	169	84	338	90	310	688	444	664
LdBPK_130012200	974	449	1933	464	1364	3328	2334	3260
LdBPK_130012300	350	180	558	170	423	969	669	973
LdBPK_130012400	2693	1622	3620	1291	2925	5869	3782	6564
LdBPK_130012500	368	159	757	182	425	1108	768	1024
LdBPK_130012600	389	228	543	209	392	811	521	849
LdBPK_130012700	935	377	1505	370	1194	2832	2088	2855
LdBPK_130012800	325	196	635	168	429	1255	844	1063
LdBPK_130012900	885	395	1634	471	1041	2302	1489	2275
LdBPK_130013000	500	223	1038	258	543	1511	977	1430
LdBPK_130013100	605	347	970	328	878	1804	1205	1778
LdBPK_130013200	218	128	528	109	292	886	556	695
LdBPK_130013300	2892	1756	4837	1512	1627	3301	2147	3506
LdBPK_130013400	1605	841	3051	831	2316	5012	3526	5218
LdBPK_130013500	337	178	562	176	391	913	574	909
LdBPK_130013600	586	301	1131	306	757	1771	1244	1784
LdBPK_130013700	969	413	1881	450	1229	3092	2000	3034
LdBPK_130013800	696	308	1339	344	1063	2549	1666	2355
LdBPK_130013900	470	210	680	203	481	1130	723	1045
LdBPK_130014000	415	191	938	194	481	1263	880	1071
LdBPK_130014100	299	198	571	131	392	1043	728	874
LdBPK_130014200	351	140	685	167	380	1021	702	841
LdBPK_130014300	1037	478	1681	480	830	1744	1081	1760
LdBPK_130014400	1068	478	2042	543	1475	3711	2505	3554
LdBPK_130014500	190	75	470	104	389	1199	829	862
LdBPK_130014600	355	147	482	139	410	1107	766	915
LdBPK_130014700	246	157	391	117	165	489	318	491
LdBPK_130014800	1077	484	1803	507	1247	2756	1897	2833
LdBPK_130014900	266	110	389	120	307	719	478	619
LdBPK_130015000	770	314	1463	349	759	1972	1418	2031
LdBPK_130015100	105	50	173	38	82	258	189	229
LdBPK_130015200	960	474	1418	550	736	1613	983	1490
LdBPK_130015300	1438	821	2072	781	818	1574	1027	1788
LdBPK_130015400	2545	1176	5076	1207	1701	3756	2508	3835
LdBPK_130015500	1187	530	1902	491	969	2086	1282	2060
LdBPK_130015600	2163	1357	3122	1143	1928	3717	2364	4010
LdBPK_130015700	3624	1876	5792	1840	2223	4380	2694	4468
LdBPK_130015800	953	596	1617	560	934	1861	1148	1739
LdBPK_130015900	426	403	616	228	279	572	341	608
LdBPK_130016000	623	330	1087	331	681	1441	967	1495
LdBPK_130016100	506	301	903	251	635	1558	1008	1361
LdBPK_130016200	900	612	1251	461	793	1633	1057	1803
LdBPK_130016300	936	670	1244	548	1236	2357	1601	2571
LdBPK_130016400	423	187	892	244	453	1130	846	1086
LdBPK_130016500	1532	1329	1668	711	1013	1489	845	1636
LdBPK_130016600	1671	854	2953	898	1524	3092	2148	3363
LdBPK_130016700	485	252	858	241	523	1271	848	1306
LdBPK_130016800	8499	3915	13013	3663	3903	8896	6702	9371
LdBPK_130016900	1836	1589	3067	1075	2052	5027	3925	4570
LdBPK_130017000	1837	2179	3267	1146	1611	4120	3007	4308
LdBPK_130017300	669	390	1092	352	678	1578	864	1523
LdBPK_130017400	621	376	673	319	945	1541	938	1968
LdBPK_130017500	72	51	111	32	121	240	166	223
LdBPK_130017600	266	150	594	148	342	746	517	765
LdBPK_130017700	763	479	1055	367	830	1823	1162	1881
LdBPK_130017800	516	220	912	256	658	1539	1088	1431
LdBPK_130017900	278	135	284	138	296	595	345	607
LdBPK_130018000	1028	595	1388	573	1491	2466	1331	2645
LdBPK_130018100	682	431	1023	375	1224	2540	1585	2391
LdBPK_130018200	748	372	1557	437	1109	2493	1741	2505
LdBPK_130018300	598	251	1092	273	656	1597	1131	1544
LdBPK_130018400	787	371	1338	364	1044	2226	1457	2027
LdBPK_130018500	732	418	1113	462	797	1442	877	1439
LdBPK_130018600	2237	1433	2506	1060	1290	2324	1529	2663
LdBPK_130018700	2313	1772	1660	929	1966	2643	1835	3654
LdBPK_130018800	442	222	701	220	458	1132	766	1140
LdBPK_130018900	261	129	572	124	273	756	484	678
LdBPK_130019000	105	44	215	45	116	189	125	222
LdBPK_130019100	417	170	893	246	413	850	633	940
LdBPK_130019200	204	91	558	106	242	690	532	654
LdBPK_130019300	158	81	237	73	166	307	199	318
LdBPK_130019400	842	428	1358	408	906	1943	1321	2142
LdBPK_130019500	495	190	1002	225	709	1870	1231	1583
LdBPK_130019700	428	288	684	218	619	1676	1197	1674
LdBPK_130019800	1611	624	3863	800	2350	5976	4180	5698
LdBPK_130019900	2058	1441	2447	1131	1697	2988	1815	3315
LdBPK_130020000	473	189	660	201	397	940	659	1011
LdBPK_130020100	622	286	970	274	976	2113	1371	2128
LdBPK_130020200	239	147	341	118	595	998	739	1105
LdBPK_130020300	608	337	659	246	517	1039	702	1044
LdBPK_130020400	1535	827	2332	786	1623	3173	2113	3330
LdBPK_130020500	1789	1000	1633	786	2171	3343	2303	4261
LdBPK_130020600	689	350	1373	369	852	2039	1368	1936
LdBPK_130020700	660	291	1250	302	651	1497	1028	1502
LdBPK_130020800	1258	745	1684	631	2556	5331	3520	5543
LdBPK_130020900	125	39	175	59	192	392	286	447
LdBPK_130021000	1565	1002	1635	813	1190	2018	1233	2195
LdBPK_130021100	648	305	964	315	1085	2229	1495	2323
LdBPK_130021200	567	253	919	263	440	911	645	976
LdBPK_130021300	819	372	1155	392	990	1896	1188	2003
LdBPK_130021400	1683	946	2137	879	1171	2119	1430	2611
LdBPK_130021500	1844	963	2280	856	1241	2144	1342	2403
LdBPK_130021600	915	565	1319	508	1050	2023	1344	2316
LdBPK_130021700	12495	6815	13913	4789	9597	13033	8615	18105
LdBPK_130021800	3452	2339	3109	1403	1421	2133	1340	2339
LdBPK_130021900	10456	5194	11392	5307	7548	16301	11198	15328
LdBPK_130022000	8527	7788	7948	4504	3224	4948	3234	6581
LdBPK_130022100	2497	1946	2520	1155	2724	4102	2546	4735
LdBPK_130022200	1107	761	1078	469	912	1699	1070	1957
LdBPK_140005000	1035	817	995	471	777	1354	929	1627
LdBPK_140005100	3346	2418	2707	1460	1870	3001	1951	3492
LdBPK_140005200	1070	677	1183	558	699	1328	868	1493
LdBPK_140005300	1467	869	1554	686	1305	2138	1375	2490
LdBPK_140005400	939	443	1051	424	1038	2264	1399	2320
LdBPK_140005500	435	228	529	199	363	840	572	821
LdBPK_140005600	446	256	409	212	643	1219	752	1291
LdBPK_140005700	862	556	857	387	663	1202	725	1306
LdBPK_140005800	705	418	973	335	894	1805	1088	1907
LdBPK_140005900	1401	795	1869	708	1397	2406	1568	2636
LdBPK_140006000	1018	652	1232	470	880	1638	1105	1810
LdBPK_140006100	154	88	274	70	124	346	227	288
LdBPK_140006200	1642	916	2165	855	954	1961	1127	2074
LdBPK_140006300	762	442	960	395	613	1350	773	1517
LdBPK_140006400	841	544	998	415	481	756	489	903
LdBPK_140006500	454	324	576	237	511	893	578	1040
LdBPK_140006600	257	122	395	110	282	606	423	637
LdBPK_140006700	1396	627	3631	733	713	1853	1367	1907
LdBPK_140006800	4498	3110	5530	2176	2185	3916	2426	4269
LdBPK_140006900	196	115	225	92	232	427	254	470
LdBPK_140007000	725	392	1379	371	762	1690	1100	1569
LdBPK_140007100	238	110	337	106	262	660	419	637
LdBPK_140007200	21	12	65	12	19	89	65	66
LdBPK_140007300	736	347	1527	373	811	1935	1362	1979
LdBPK_140007400	874	477	1075	434	510	1064	718	1123
LdBPK_140007500	1082	626	1751	560	722	1401	950	1547
LdBPK_140007600	399	192	758	208	417	1095	702	968
LdBPK_140007700	219	79	356	108	249	570	442	550
LdBPK_140007800	685	320	1365	371	865	2149	1402	1962
LdBPK_140007900	785	461	1310	417	1063	2359	1609	2411
LdBPK_140008000	138	48	278	64	184	561	397	498
LdBPK_140008100	1323	802	2234	703	1056	2227	1389	2320
LdBPK_140008200	1176	577	1596	536	1134	2342	1512	2566
LdBPK_140008300	254	136	317	150	388	836	610	1003
LdBPK_140008400	350	134	589	138	470	1066	747	981
LdBPK_140008500	407	170	781	202	371	949	604	859
LdBPK_140008600	634	264	1308	321	808	1986	1210	1850
LdBPK_140008700	1084	496	1942	540	1148	2294	1586	2454
LdBPK_140008800	649	354	1029	334	740	1542	938	1541
LdBPK_140008900	60	37	71	36	79	135	100	145
LdBPK_140009000	30	10	30	18	35	51	45	62
LdBPK_140009100	1351	883	1377	651	816	1282	756	1513
LdBPK_140009200	370	232	521	198	344	710	507	770
LdBPK_140009300	1483	787	2057	707	1186	2600	1674	2642
LdBPK_140009400	276	96	366	128	280	620	389	594
LdBPK_140009500	325	168	405	144	314	658	463	673
LdBPK_140009600	528	292	634	263	494	893	561	981
LdBPK_140009700	66	25	139	36	72	185	122	150
LdBPK_140009800	2570	1433	3028	1255	2154	4299	2900	4597
LdBPK_140009900	1277	635	1912	650	1424	2585	1802	2969
LdBPK_140010000	16	9	18	10	7	19	7	11
LdBPK_140010100	13	6	10	1	4	19	9	14
LdBPK_140010200	242	164	270	122	196	303	194	320
LdBPK_140010300	641	469	690	366	294	410	240	459
LdBPK_140010400	896	434	1071	433	796	1448	951	1628
LdBPK_140010500	226	126	325	107	275	614	352	621
LdBPK_140010600	101	52	210	64	134	523	329	383
LdBPK_140010700	849	430	1322	412	1018	2142	1386	2103
LdBPK_140010800	1936	1048	2446	901	1325	2676	1710	2908
LdBPK_140010900	267	151	427	130	434	1032	658	981
LdBPK_140011000	341	157	514	165	526	1014	549	885
LdBPK_140011100	673	410	843	355	547	1028	679	1067
LdBPK_140011200	1433	771	2339	704	1679	3899	2596	3874
LdBPK_140011300	287	144	428	124	277	704	475	683
LdBPK_140011400	1004	451	1628	498	803	1622	1132	1847
LdBPK_140011500	633	281	898	292	400	898	636	905
LdBPK_140011600	476	259	611	198	309	655	431	663
LdBPK_140011700	584	321	909	254	865	1842	1226	1819
LdBPK_140011800	630	328	977	265	828	1698	1119	1734
LdBPK_140011900	486	244	587	263	726	1399	753	1377
LdBPK_140012000	3014	2085	3752	1571	1563	2966	1904	3294
LdBPK_140012100	3433	2518	4030	2280	2597	4267	2244	4044
LdBPK_140012200	2356	1736	2746	1098	1680	2954	1835	3372
LdBPK_140012300	3982	2340	4094	1975	849	1534	997	1508
LdBPK_140012400	34	22	28	29	160	298	145	174
LdBPK_140012500	2036	1412	1924	984	855	1352	901	1491
LdBPK_140012600	1404	693	1324	676	687	1095	725	1331
LdBPK_140012700	651	308	1094	342	576	1174	618	1158
LdBPK_140012800	1160	664	1226	533	929	1620	1046	1933
LdBPK_140012900	176	133	252	98	379	790	423	728
LdBPK_140013000	175	95	293	91	166	371	213	325
LdBPK_140013100	265	115	333	118	208	397	203	422
LdBPK_140013200	1154	660	1093	576	972	1478	1074	1954
LdBPK_140013300	697	306	1221	321	778	1810	1300	1766
LdBPK_140013400	844	428	1668	492	691	1636	1179	1613
LdBPK_140013500	440	217	955	280	765	1509	1086	1727
LdBPK_140013600	588	349	718	294	337	712	471	704
LdBPK_140013700	1539	582	3027	617	1545	3654	2946	3852
LdBPK_140013800	602	291	1106	314	585	1253	869	1215
LdBPK_140013900	706	301	1197	322	916	1979	1377	2078
LdBPK_140014000	608	322	1083	296	622	1354	850	1244
LdBPK_140014100	281	122	420	148	355	843	548	799
LdBPK_140014200	1603	854	2675	851	1897	3885	2371	3719
LdBPK_140014300	1811	1426	2327	910	1885	3165	1692	3645
LdBPK_140014400	2223	1943	2938	1061	2390	4410	2452	4863
LdBPK_140014500	295	131	416	127	252	570	358	642
LdBPK_140014600	262	142	552	132	279	743	506	701
LdBPK_140014700	450	195	897	197	557	1475	928	1256
LdBPK_140014800	607	270	916	305	601	1287	886	1303
LdBPK_140014900	328	120	570	141	503	1164	820	1100
LdBPK_140015000	252	145	337	134	222	472	300	450
LdBPK_140015100	6885	4211	10551	3489	5122	9676	6417	10711
LdBPK_140015200	865	410	1234	362	508	886	638	992
LdBPK_140015300	717	339	1337	349	786	1928	1142	1590
LdBPK_140015400	688	268	1274	352	827	2220	1561	1876
LdBPK_140015500	451	234	742	218	451	1057	649	1138
LdBPK_140015600	656	274	1144	330	698	1644	1180	1743
LdBPK_140015700	480	306	716	261	319	661	464	714
LdBPK_140015800	769	408	827	355	737	1249	855	1421
LdBPK_140015900	393	214	785	207	454	1070	640	1027
LdBPK_140016000	375	216	631	203	413	887	553	886
LdBPK_140016100	632	379	963	348	712	1254	876	1415
LdBPK_140016200	787	420	1166	324	722	1700	981	1485
LdBPK_140016300	1178	664	1578	587	934	2066	1334	2087
LdBPK_140016400	1293	1033	1224	669	961	1613	1111	1956
LdBPK_140016500	1246	908	1058	606	787	1390	911	1579
LdBPK_140016600	1189	975	1007	547	1749	3190	2217	3569
LdBPK_140016700	30	27	55	17	44	73	67	112
LdBPK_140016800	2924	1634	3201	1153	3071	4614	3089	5355
LdBPK_140016900	629	343	762	306	683	1163	827	1330
LdBPK_140017000	284	132	424	125	401	1042	766	988
LdBPK_140017100	768	748	910	430	848	1513	997	1703
LdBPK_140017200	381	190	643	212	339	626	400	696
LdBPK_140017300	504	224	1218	212	1403	3391	2864	3565
LdBPK_140017400	991	498	1258	448	793	1405	1001	1639
LdBPK_140017600	291	109	715	165	396	1054	770	1000
LdBPK_140017700	503	263	746	263	512	1359	938	1316
LdBPK_140017800	254	142	350	123	306	643	397	701
LdBPK_140017900	502	253	799	267	653	1701	1139	1609
LdBPK_140018000	8762	6247	15330	4812	9761	21480	16023	23840
LdBPK_140018100	279	129	427	145	427	877	668	892
LdBPK_140018200	523	236	890	257	586	1520	987	1396
LdBPK_140018300	502	265	1010	268	821	2228	1503	2101
LdBPK_140018400	1064	605	1155	472	750	1149	704	1330
LdBPK_140018500	470	260	527	238	347	673	445	702
LdBPK_140018600	988	422	2025	489	889	2028	1345	1964
LdBPK_140018700	459	237	663	230	577	1155	754	1235
LdBPK_140018800	281	215	477	149	257	567	388	537
LdBPK_140018900	1127	631	1521	539	1194	2373	1577	2606
LdBPK_140019000	805	422	934	381	794	1373	858	1503
LdBPK_140019100	8178	4208	13571	4016	7127	19274	12310	16189
LdBPK_140019200	353	201	666	184	422	830	606	865
LdBPK_140019300	213	106	441	114	335	804	557	816
LdBPK_140019400	713	329	1194	390	1086	2354	1673	2587
LdBPK_140019500	184	178	316	99	247	545	342	569
LdBPK_140019600	1762	978	2483	823	1302	2380	1639	3101
LdBPK_140019700	1786	1152	2364	873	1039	2029	1304	2220
LdBPK_140019800	1466	762	1437	706	737	1188	671	1289
LdBPK_140019900	300	148	526	144	337	859	585	791
LdBPK_140020000	3137	2217	4123	1504	3423	7750	5423	7753
LdBPK_140020100	1287	718	1722	578	720	1572	968	1619
LdBPK_140020200	573	267	884	310	908	2147	1478	2242
LdBPK_140020300	1429	920	1731	623	1075	2058	1356	2448
LdBPK_140020400	763	581	959	354	400	843	535	933
LdBPK_140020500	715	342	1432	379	772	1845	1207	1875
LdBPK_140020600	349	214	632	182	268	652	441	746
LdBPK_140020700	581	306	723	268	665	1289	772	1482
LdBPK_140020800	369	183	526	188	427	891	643	874
LdBPK_140020900	2615	1304	3989	1178	2419	4380	2850	4799
LdBPK_140021000	4673	2507	6452	2441	2707	4381	2940	5563
LdBPK_140021100	695	386	935	344	874	1863	1190	2099
LdBPK_140021200	1461	1282	1481	749	790	1252	812	1600
LdBPK_140021300	1056	752	1206	479	1099	1991	1268	2240
LdBPK_140021400	1595	864	1889	770	1381	2415	1527	2662
LdBPK_140021500	897	460	1258	409	985	1932	1259	2070
LdBPK_150005000	7228	5509	10799	4286	1885	4023	2430	3430
LdBPK_150005100	525	231	782	260	590	1389	898	1334
LdBPK_150005200	683	311	739	295	876	1623	1065	1713
LdBPK_150005300	2509	1829	2377	1241	1057	1706	1078	1952
LdBPK_150005400	1216	867	1200	588	1118	1662	1141	2204
LdBPK_150005500	910	457	1202	393	999	2088	1516	2362
LdBPK_150005600	320	134	475	157	346	738	500	738
LdBPK_150005700	581	272	722	287	468	898	573	980
LdBPK_150005800	991	587	1065	496	918	1563	914	1717
LdBPK_150005900	390	197	613	227	432	963	571	1014
LdBPK_150006000	390	165	716	175	554	1219	889	1184
LdBPK_150006100	466	231	635	226	614	1286	782	1407
LdBPK_150006200	223	107	407	109	325	919	625	755
LdBPK_150006300	42	13	75	23	98	288	171	188
LdBPK_150006400	144	57	276	97	228	554	386	514
LdBPK_150006500	436	235	723	224	565	1289	840	1238
LdBPK_150006600	2007	1618	2409	996	1374	2490	1693	2782
LdBPK_150006700	727	369	912	297	806	1574	1027	1626
LdBPK_150006800	414	237	624	186	337	689	458	707
LdBPK_150006900	230	150	377	142	370	666	482	767
LdBPK_150007000	354	186	452	179	425	833	539	940
LdBPK_150007100	4160	3602	5870	2229	2947	7179	4860	7070
LdBPK_150007200	1172	666	1106	529	1113	1925	1310	2389
LdBPK_150007300	1339	1055	1179	576	736	1115	757	1381
LdBPK_150007400	1380	1132	1168	574	1361	2325	1508	2782
LdBPK_150007500	239	213	246	129	206	334	209	466
LdBPK_150007600	6912	5650	7229	3454	2710	4776	3029	5107
LdBPK_150007700	450	242	861	228	468	1187	785	1184
LdBPK_150007800	847	364	1811	418	1050	2453	1689	2398
LdBPK_150007900	499	226	872	251	644	1399	960	1306
LdBPK_150008000	1066	624	1435	552	640	1229	769	1268
LdBPK_150008100	1451	1200	1880	828	558	980	652	1213
LdBPK_150008200	632	527	745	313	214	359	232	473
LdBPK_150008300	279	122	501	138	257	888	580	722
LdBPK_150008400	613	418	883	298	993	1938	1251	2293
LdBPK_150008500	357	202	739	168	503	1291	830	1189
LdBPK_150008600	1829	1158	2901	1003	4938	11508	8290	12703
LdBPK_150008700	362	175	652	164	461	1070	706	933
LdBPK_150008800	496	288	862	246	548	1278	908	1328
LdBPK_150008900	452	228	886	261	559	1330	922	1217
LdBPK_150009000	255	132	529	117	296	742	512	758
LdBPK_150009100	476	260	548	229	365	801	571	726
LdBPK_150009200	404	151	648	192	337	987	642	762
LdBPK_150009300	342	153	580	156	459	924	643	959
LdBPK_150009400	181	74	433	90	331	824	548	805
LdBPK_150009500	589	299	930	293	532	1211	819	1236
LdBPK_150009600	162	111	255	96	145	348	253	354
LdBPK_150009700	130	64	255	70	184	508	361	459
LdBPK_150009800	0	1	3	0	1	10	2	3
LdBPK_150009900	1	2	5	1	8	12	3	5
LdBPK_150010000	1	0	0	0	0	2	2	0
LdBPK_150010200	316	137	525	145	320	902	588	764
LdBPK_150010300	424	212	853	218	474	1159	784	1025
LdBPK_150010400	567	305	846	283	504	972	549	1010
LdBPK_150010500	282	149	571	139	346	880	564	809
LdBPK_150010600	694	334	1045	297	854	2008	1391	1994
LdBPK_150010700	834	401	1493	429	965	1958	1350	1991
LdBPK_150010800	446	188	1112	228	568	1511	1094	1429
LdBPK_150010900	247	112	383	109	260	670	419	633
LdBPK_150011000	368	168	549	203	384	787	503	896
LdBPK_150011100	959	539	1216	495	505	1017	669	1077
LdBPK_150011200	346	189	607	178	348	927	589	819
LdBPK_150011300	408	199	870	212	489	1149	789	1114
LdBPK_150011400	637	306	983	295	917	2055	1407	2221
LdBPK_150011500	1684	856	1827	707	982	1649	1046	2039
LdBPK_150011600	269	165	468	162	318	744	474	759
LdBPK_150011700	495	174	1027	190	1121	2661	2512	3739
LdBPK_150012000	266	126	520	153	501	1261	870	1179
LdBPK_150012100	828	435	1510	454	1112	2762	1865	2454
LdBPK_150012200	378	163	681	152	347	939	661	796
LdBPK_150012300	871	541	1078	465	635	1210	793	1292
LdBPK_150012400	645	425	999	351	488	984	637	1109
LdBPK_150012500	801	422	1278	403	918	2049	1314	2013
LdBPK_150012600	1441	688	2479	683	1392	2739	2038	3093
LdBPK_150012700	537	238	817	279	593	1246	812	1290
LdBPK_150012800	301	138	418	135	335	712	528	737
LdBPK_150012900	340	242	385	183	251	552	314	578
LdBPK_150013000	2406	1859	2379	1122	2534	3994	2717	5205
LdBPK_150013100:tRNA	0	0	1	0	0	3	1	3
LdBPK_150013200:tRNA	0	0	0	0	1	1	1	6
LdBPK_150013300:rRNA	3	4	4	1	6	6	13	18
[truncated: 6,689 more rows]

## Sheet: DESEQ_SL_LOGSTAT
GeneID	baseMean	log2FoldChange	lfcSE	stat	pvalue	padj	Annotation	GeneID_oldref
LdBPK_310032500	1784.05	-3.6365	0.0975343	-37.2844	2.94e-304	2.45e-300	3'-nucleotidase/nucleaseprecursor putative	LdBPK_312380.1
LdBPK_230026000	2888.28	-2.89496	0.0851719	-33.9896	3.18e-253	6.62e-250	Nucleoside2-deoxyribosyltransferase putative	LdBPK_231980.1
LdBPK_290023900	4502.04	-2.80354	0.115437	-24.2862	2.74e-130	8.46e-128	histoneH2A putative	LdBPK_291870.1
LdBPK_290024000	15561.7	-2.7813	0.0904355	-30.7545	1.06e-207	8.07e-205	histoneH2A putative	LdBPK_291870.1
LdBPK_150018000	11753.4	-2.72833	0.0966797	-28.2203	3.3e-175	1.72e-172	nucleosidetransporter1 putative	LdBPK_151260.1
LdBPK_250026700	5633.12	-2.7235	0.0913576	-29.8114	2.78e-195	1.65e-192	2 4-dihydroxyhept-2-ene-1 7-dioicacidaldolase putative	LdBPK_252090.1
LdBPK_210007800	2597.28	-2.66377	0.108214	-24.6157	8.57e-134	2.75e-131	hexokinase putative	LdBPK_210310.1
LdBPK_040015700	1744.61	-2.64292	0.084779	-31.1743	2.38e-213	2.48e-210	COPIassociatedprotein putative	LdBPK_041030.1
LdBPK_230014600	17867.7	-2.54252	0.0793356	-32.0476	2.37e-225	3.95e-222	3-ketoacyl-CoAthiolase putative	LdBPK_230860.1
LdBPK_360027300	108.207	-2.51354	0.206556	-12.1688	4.56e-34	1.45e-32	chaperoninHSP60 mitochondrialprecursor	LdBPK_362130.1
LdBPK_150005000	6605.63	-2.5041	0.0971677	-25.7709	1.88e-146	7.83e-144	histoneH4	LdBPK_150010.1
LdBPK_360033800	5586.1	-2.48818	0.130394	-19.082	3.56e-81	4.37e-79	membrane-boundacidphosphatase2 putative	LdBPK_362720.1
LdBPK_350011500	2231.83	-2.47509	0.0903615	-27.391	3.52e-165	1.72e-162	beta-fructofuranosidase putative	LdBPK_350650.1
LdBPK_330019400	3389.56	-2.42676	0.10121	-23.9776	4.77e-127	1.32e-124	hypotheticalprotein conserved	LdBPK_331200.1
LdBPK_350038000	5031.28	-2.421	0.0779656	-31.0521	1.07e-211	8.9e-209	cystathionegammalyase putative	LdBPK_353280.1
LdBPK_250017200	2033.72	-2.39812	0.0968374	-24.7644	2.17e-135	7.87e-133	aldehydedehydrogenase mitochondrialprecursor	LdBPK_251160.1
LdBPK_330042700	257.231	-2.34223	0.138033	-16.9686	1.4e-64	1.18e-62	h1histone-likeprotein	LdBPK_333390.1
LdBPK_310042200	2352.98	-2.30993	0.120189	-19.2191	2.56e-82	3.24e-80	histoneH4	LdBPK_360020.1
LdBPK_330015800	47.4758	-2.26244	0.244843	-9.24039	2.46e-20	3.89e-19	betatubulin	LdBPK_081290.1
LdBPK_140006700	475.091	-2.23918	0.110208	-20.3178	8.96e-92	1.38e-89	carboxypeptidase putative	LdBPK_140180.1
LdBPK_240012800	531.573	-2.2052	0.119281	-18.4874	2.61e-76	2.98e-74	malicenzyme putative	LdBPK_240780.1
LdBPK_250024200	4970.58	-2.19864	0.0906608	-24.2513	6.41e-130	1.91e-127	enoyl-CoAreductase putative	LdBPK_251850.1
LdBPK_330034900	1056.21	-2.17405	0.10698	-20.322	8.22e-92	1.29e-89	carboxypeptidase putative	LdBPK_332670.1
LdBPK_240027500	7080.74	-2.16383	0.0984344	-21.9825	4.24e-107	7.52e-105	3-hydroxy-3-methylglutaryl-CoAsynthase putative	LdBPK_242200.1
LdBPK_050013400	849.458	-2.16014	0.0959253	-22.519	2.71e-112	5.51e-110	methylthioadenosinephosphorylase putative	LdBPK_050830.1
LdBPK_100010500	534.191	-2.15809	0.109302	-19.7443	8.98e-87	1.23e-84	GP63 leishmanolysin
LdBPK_310019800	1633.23	-2.15771	0.0867891	-24.8616	1.94e-136	7.35e-134	Pyrophosphate-energizedvacuolarmembraneprotonpump1 putative	LdBPK_311240.1
LdBPK_350005100	1207.16	-2.15043	0.107939	-19.9227	2.59e-88	3.66e-86	histoneH4	LdBPK_360020.1
LdBPK_360077000	2171.41	-2.14774	0.0837807	-25.6353	6.17e-145	2.45e-142	hypotheticalprotein conserved	LdBPK_366750.1
LdBPK_050014700	1382.77	-2.13933	0.10029	-21.3313	5.81e-101	9.69e-99	metallo-peptidase ClanM- FamilyM49	LdBPK_050960.1
LdBPK_230007100	5578.29	-2.12186	0.079077	-26.8328	1.34e-158	6.2e-156	endoribonucleaseL-PSP(pb5) putative	LdBPK_230220.1
LdBPK_210016700	1989.23	-2.11997	0.224509	-9.44267	3.63e-21	6.01e-20	histoneH2A putative	LdBPK_211170.1
LdBPK_350017400	588.376	-2.11771	0.105724	-20.0305	2.99e-89	4.45e-87	shortchaindehydrogenase putative	LdBPK_351240.1
LdBPK_180018200	9.59235	-2.10031	0.3931	-5.34293	9.15e-08	4.83e-07	Mitochondrialcarrierprotein putative	LdBPK_181280.1
LdBPK_030006800	1339.15	-2.09636	0.0990748	-21.1594	2.26e-99	3.7e-97	delta-1-pyrroline-5-carboxylatedehydrogenase putative	LdBPK_030190.1
LdBPK_040015600	274.176	-2.06855	0.143403	-14.4247	3.62e-47	1.93e-45	Domainofunknownfunction(DUF947) putative	LdBPK_041020.1
LdBPK_290035700	14672.7	-2.04569	0.102153	-20.0257	3.29e-89	4.81e-87	RNArecognitionmotif.(a.k.a.RRM RBD orRNPdomain)/RNArecognitionmotif(a.k.a.RRM RBD orRNPdomain) putative	LdBPK_292940.1
LdBPK_330015600	39.1405	-2.04244	0.273042	-7.48032	7.41e-14	7.41e-13	betatubulin	LdBPK_081290.1
LdBPK_210014900	264.237	-2.034	0.1161	-17.5194	1.02e-68	9.14e-67	hypoxanthine-guaninephosphoribosyltransferase	LdBPK_210980.1
LdBPK_300014600	3075.97	-2.02798	0.0866215	-23.412	3.23e-121	7.69e-119	adenosinekinase putative	LdBPK_300940.1
LdBPK_360068900	7865.83	-2.00789	0.103349	-19.4283	4.45e-84	5.98e-82	flagellumtargetingproteinkharon1 putative	LdBPK_366110.1
LdBPK_300019600	280.751	-1.94617	0.119283	-16.3155	7.66e-60	5.65e-58	amidohydrolase putative	LdBPK_301440.1
LdBPK_260031600	138.704	-1.94327	0.148203	-13.1122	2.8e-39	1.12e-37	proteinkinase putative	LdBPK_262600.1
LdBPK_120009100	5927.33	-1.93932	0.116232	-16.6848	1.69e-62	1.33e-60	3'-nucleotidase/nuclease putative	LdBPK_120350.1
LdBPK_350005400	771.111	-1.93585	0.10787	-17.9461	5.15e-72	5.11e-70	pyruvatekinase	LdBPK_350030.1
LdBPK_110011900	748.197	-1.9253	0.0896426	-21.4775	2.53e-102	4.3e-100	aminopeptidase putative	LdBPK_110640.1
LdBPK_240018100	9204.34	-1.90704	0.0792834	-24.0534	7.68e-128	2.21e-125	amastin-likesurfaceprotein-likeprotein	LdBPK_241310.1
LdBPK_150008200	656.917	-1.88927	0.107751	-17.5336	7.94e-69	7.2e-67	ribonucleoproteinp18 mitochondrialprecursor putative	LdBPK_150330.1
LdBPK_250014800	6556.36	-1.88554	0.0798473	-23.6144	2.74e-123	6.73e-121	cyclophilintypepeptidyl-prolylcis-transisomerase	LdBPK_250940.1
LdBPK_160011200	71.1917	-1.88421	0.187032	-10.0743	7.18e-24	1.39e-22	CorehistoneH2A/H2B/H3/H4/Histone-liketranscriptionfactor(CBF/NF-Y)andarchaealhistone putative	LdBPK_160610.1
LdBPK_260016100	2092.03	-1.8838	0.0990698	-19.0149	1.28e-80	1.55e-78	hypotheticalprotein conserved	LdBPK_261080.1
LdBPK_310035300	182.193	-1.87625	0.377264	-4.97331	6.58e-07	3.14e-06	calreticulin putative	LdBPK_312670.1
LdBPK_020013100	877.847	-1.87047	0.0815518	-22.936	2.03e-116	4.34e-114	metallo-peptidase ClanMA(E) FamilyM3	LdBPK_020710.1
LdBPK_040008300	156.365	-1.8417	0.154342	-11.9327	8e-33	2.38e-31	beta-fructofuranosidase putative	LdBPK_040310.1
LdBPK_360054200	790.634	-1.83288	0.101954	-17.9776	2.92e-72	2.93e-70	hypotheticalprotein conserved	LdBPK_364680.1
LdBPK_350014900	1502.82	-1.83113	0.103945	-17.6164	1.84e-69	1.71e-67	aldose1-epimerase putative	LdBPK_351000.1
LdBPK_160010800	82.7015	-1.82078	0.180084	-10.1107	4.95e-24	9.65e-23	CorehistoneH2A/H2B/H3/H4/Histone-liketranscriptionfactor(CBF/NF-Y)andarchaealhistone putative	LdBPK_160610.1
LdBPK_290021600	4301.97	-1.78604	0.0798353	-22.3715	7.45e-111	1.45e-108	Nodulin-like putative	LdBPK_291600.1
LdBPK_220017000	89.6847	-1.78499	0.202221	-8.82692	1.08e-18	1.53e-17	Proteinkinasedomaincontainingprotein putative	LdBPK_220970.1
LdBPK_250017900	274.089	-1.78124	0.166746	-10.6823	1.23e-26	2.79e-25	ATPsynthasesubunitbeta mitochondrial putative	LdBPK_251210.1
LdBPK_230009000	3927.28	-1.76523	0.10571	-16.6989	1.34e-62	1.07e-60	NADP-dependentalcoholdehydrogenase putative	LdBPK_230410.1
LdBPK_350018300	481.619	-1.74302	0.110437	-15.7829	4.08e-56	2.6e-54	histoneH4	LdBPK_351320.1
LdBPK_320043600	730.757	-1.72641	0.102438	-16.8532	9.93e-64	8.2e-62	3-hydroxyisobutyryl-coenzymeahydrolase-likeprotein	LdBPK_323820.1
LdBPK_190018700	143.258	-1.72479	0.149795	-11.5144	1.12e-30	3e-29	SPFHdomain/Band7family putative	LdBPK_191270.1
LdBPK_250017800	591.327	-1.72285	0.120023	-14.3543	1e-46	5.15e-45	ATPsynthasesubunitbeta mitochondrial putative	LdBPK_251210.1
LdBPK_240012900	424.366	-1.69829	0.119839	-14.1714	1.38e-45	6.71e-44	malicenzyme putative	LdBPK_240790.1
LdBPK_110011100	1129.46	-1.69434	0.0839347	-20.1864	1.29e-90	1.95e-88	nucleobasetransporter	LdBPK_110520.1
LdBPK_250022500	689.087	-1.69249	0.10898	-15.5302	2.17e-54	1.32e-52	hypotheticalprotein conserved	LdBPK_251680.1
LdBPK_140012300	896.391	-1.66023	0.101665	-16.3305	5.99e-60	4.46e-58	fattyacidelongase putative	LdBPK_140700.1
LdBPK_230021800	1749.22	-1.65462	0.0977778	-16.9222	3.08e-64	2.57e-62	lathosteroloxidase-likeprotein	LdBPK_231560.1
LdBPK_210013200	1726.22	-1.63586	0.0826827	-19.7848	4.03e-87	5.6e-85	ATPsynthasesubunitC putative	LdBPK_240640.1
LdBPK_340041900	164.042	-1.63247	0.152474	-10.7065	9.48e-27	2.17e-25	ruvb-like1DNAhelicase putative	LdBPK_343280.1
LdBPK_210005100	6.65962	-1.6224	0.418022	-3.88114	0.000103968	0.000356829	histoneH4	LdBPK_360020.1
LdBPK_350027100	1115.6	-1.61809	0.086608	-18.6829	6.82e-78	7.9e-76	adenineaminohydrolase	LdBPK_352200.1
LdBPK_340034800	1933.16	-1.61439	0.0726838	-22.2112	2.68e-109	4.96e-107	regulatorysubunitofproteinkinasea-likeprotein	LdBPK_342680.1
LdBPK_160007100	381.682	-1.61047	0.115474	-13.9466	3.3e-44	1.55e-42	mitochondrialornithinetransporter1-likeprotein	LdBPK_160220.1
LdBPK_140006800	142.499	-1.60425	0.187329	-8.56379	1.09e-17	1.44e-16	Thioredoxin-like putative	LdBPK_140190.1
LdBPK_350048000	3147.7	-1.59491	0.0954789	-16.7044	1.22e-62	9.86e-61	hypotheticalprotein conserved
LdBPK_220013000	577.931	-1.5941	0.0957189	-16.654	2.83e-62	2.21e-60	NADH-cytochromeb5reductase putative	LdBPK_220590.1
LdBPK_190017500	913.352	-1.59358	0.0907299	-17.564	4.65e-69	4.26e-67	hypotheticalprotein conserved	LdBPK_191150.1
LdBPK_310035100	73.5338	-1.59198	0.198094	-8.03652	9.24e-16	1.09e-14	ubiquinol-cytochrome-creductase-likeprotein	LdBPK_312650.1
LdBPK_080016300	1020.28	-1.58596	0.0886298	-17.8942	1.31e-71	1.28e-69	hypotheticalprotein conserved	LdBPK_081010.1
LdBPK_250027500	1942.74	-1.58457	0.0942099	-16.8195	1.76e-63	1.44e-61	hypotheticalprotein conserved	LdBPK_252170.1
LdBPK_350042700	4151.42	-1.58133	0.0679507	-23.2717	8.57e-120	1.88e-117	Gim5Aprotein putative	LdBPK_353750.1
LdBPK_360048300	835.916	-1.58092	0.0858657	-18.4116	1.06e-75	1.18e-73	S-adenosylhomocysteinehydrolase	LdBPK_364100.1
LdBPK_150008100	569.422	-1.56575	0.103306	-15.1564	6.87e-52	3.93e-50	ribonucleoproteinp18 mitochondrialprecursor putative	LdBPK_150330.1
LdBPK_340048000	192.349	-1.5628	0.146279	-10.6837	1.21e-26	2.76e-25	hypotheticalprotein conserved	LdBPK_343840.1
LdBPK_340052500	901.133	-1.56269	0.0883754	-17.6825	5.72e-70	5.36e-68	Cyclicnucleotide-bindingdomaincontainingprotein putative	LdBPK_344250.1
LdBPK_210018500	1606.1	-1.5585	0.0827198	-18.8407	3.5e-79	4.17e-77	T-complexprotein1 deltasubunit putative	LdBPK_211330.1
LdBPK_360060900	985.378	-1.55313	0.115959	-13.3937	6.58e-41	2.72e-39	hypotheticalprotein conserved	LdBPK_365330.1
LdBPK_340022300	792.814	-1.54155	0.108688	-14.1832	1.16e-45	5.71e-44	p25-alpha putative	LdBPK_341630.1
LdBPK_090015600	1677.27	-1.53839	0.0802001	-19.1819	5.25e-82	6.53e-80	elongationfactor-1gamma	LdBPK_091030.1
LdBPK_240024600	788.087	-1.53621	0.0852769	-18.0144	1.5e-72	1.55e-70	lysophospholipase putative	LdBPK_241910.1
LdBPK_270027300	506.977	-1.52891	0.113922	-13.4206	4.58e-41	1.92e-39	RNA-bindingprotein putative	LdBPK_272020.1
LdBPK_100008000	7829.68	-1.52737	0.106244	-14.376	7.32e-47	3.81e-45	COPIassociatedprotein putative	LdBPK_100280.1
LdBPK_060016200	1924.78	-1.52252	0.0859423	-17.7156	3.18e-70	3.01e-68	proteindisulfideisomerase	LdBPK_061090.1
LdBPK_330007500	936.525	-1.52243	0.10566	-14.4088	4.56e-47	2.42e-45	thiol-dependentreductase1	LdBPK_330260.1
LdBPK_080017700	417.612	-1.49724	0.148686	-10.0699	7.51e-24	1.44e-22	hypotheticalprotein conserved	LdBPK_081190.1
LdBPK_310029400	200.846	-1.4925	0.130907	-11.4013	4.12e-30	1.06e-28	peptidasem20/m25/m40family-likeprotein	LdBPK_312060.1
LdBPK_310009600	988.509	-1.48263	0.106898	-13.8695	9.7e-44	4.44e-42	cytoskeleton-associatedproteinCAP5.5 putative	LdBPK_310450.1
LdBPK_290020500	2007.78	-1.47535	0.0891132	-16.5559	1.45e-61	1.11e-59	RNAbindingprotein putative	LdBPK_291500.1
LdBPK_140010300	3464.72	-1.463	0.090119	-16.2341	2.9e-59	2.12e-57	hypotheticalprotein conserved	LdBPK_140500.1
LdBPK_020010100	2983.35	-1.46041	0.106917	-13.6592	1.78e-42	7.81e-41	voltage-dependentanion-selectivechannel putative	LdBPK_020430.1
LdBPK_360039400	373.649	-1.45155	0.11385	-12.7497	3.13e-37	1.13e-35	ATPsynthase putative	LdBPK_363250.1
LdBPK_360011900	154.313	-1.45097	0.163106	-8.89588	5.8e-19	8.35e-18	MitochondrialATPsynthaseepsilonchain putative	LdBPK_360680.1
LdBPK_240011400	2398.66	-1.44837	0.0915577	-15.8192	2.29e-56	1.48e-54	ATPasesubunit9 putative	LdBPK_240640.1
LdBPK_080005000	37.6127	-1.44809	0.278113	-5.20684	1.92e-07	9.68e-07	adaptorcomplexprotein(AP)3deltasubunit1 putative	LdBPK_080010.1
LdBPK_290035800	1498.21	-1.42879	0.138211	-10.3377	4.76e-25	9.99e-24	hypotheticalprotein conserved	LdBPK_292950.1
LdBPK_070017800	590.668	-1.42445	0.144266	-9.87377	5.41e-23	9.87e-22	ATPsynthasesubunitC putative	LdBPK_240640.1
LdBPK_090009400	2781.51	-1.42269	0.0761098	-18.6926	5.69e-78	6.68e-76	kinetoplastidkinetochoreprotein10 putative	LdBPK_090460.1
LdBPK_350053500	489.239	-1.41776	0.117215	-12.0954	1.12e-33	3.5e-32	cyclophilin40	LdBPK_354830.1
LdBPK_290013400	759.395	-1.40834	0.091739	-15.3516	3.46e-53	2.07e-51	highmobilitygroupproteinhomologtdp-1 putative	LdBPK_290890.1
LdBPK_320040500	628.964	-1.4072	0.118555	-11.8696	1.7e-32	4.98e-31	dihydrolipoamidedehydrogenase putative	LdBPK_323510.1
LdBPK_100009100	4184.16	-1.40232	0.0867953	-16.1566	1.02e-58	7.33e-57	pteridinetransporter putative	LdBPK_100390.1
LdBPK_160020000	3302.04	-1.40207	0.0821539	-17.0663	2.64e-65	2.25e-63	hypotheticalprotein conserved	LdBPK_161500.1
LdBPK_330033900	1519.97	-1.40049	0.0959403	-14.5975	2.91e-48	1.58e-46	hypotheticalprotein conserved	LdBPK_332570.1
LdBPK_100017100	2.06889	-1.39857	0.462961	-3.02092	0.00252005	0.00651495	histoneH3 putative	LdBPK_101070.1
LdBPK_130016800	20133.5	-1.39488	0.0786543	-17.7342	2.28e-70	2.19e-68	nucleobasetransporter	LdBPK_131110.1
LdBPK_050009900	1462.32	-1.3938	0.0915543	-15.2237	2.46e-52	1.44e-50	hypotheticalprotein conserved	LdBPK_050490.1
LdBPK_100015500	16.3718	-1.38069	0.32594	-4.23603	2.28e-05	8.68e-05	histoneH3 putative	LdBPK_101070.1
LdBPK_160010600	389.277	-1.37827	0.125157	-11.0123	3.33e-28	8.01e-27	hypotheticalprotein conserved	LdBPK_160570.1
LdBPK_340009000	169.69	-1.37826	0.148835	-9.26033	2.04e-20	3.24e-19	hypotheticalprotein conserved	LdBPK_340410.1
LdBPK_330037600	2457.46	-1.37216	0.0760122	-18.0518	7.63e-73	7.96e-71	hypotheticalprotein conserved	LdBPK_332940.1
LdBPK_360040300	605.968	-1.36401	0.136092	-10.0227	1.21e-23	2.3e-22	receptor-typeadenylatecyclasea-likeprotein	LdBPK_363330.1
LdBPK_240006200	34.326	-1.36088	0.253597	-5.3663	8.04e-08	4.28e-07	ankyrin/TPRrepeatprotein	LdBPK_240130.1
LdBPK_360057700	764.553	-1.3587	0.120517	-11.2739	1.77e-29	4.45e-28	paraflagellarrodcomponent putative	LdBPK_365010.1
LdBPK_360068800	2016.62	-1.35762	0.110923	-12.2393	1.92e-34	6.27e-33	kinetoplast-associatedprotein putative	LdBPK_366100.1
LdBPK_360034500	1566.58	-1.35551	0.085273	-15.8962	6.74e-57	4.49e-55	dihydrolipoamideacetyltransferaseprecursor putative	LdBPK_362790.1
LdBPK_290012400	2185.16	-1.35314	0.0884603	-15.2966	8.06e-53	4.8e-51	heatshockprotein90 putative	LdBPK_290790.1
LdBPK_360079200	1167.83	-1.3466	0.121802	-11.0556	2.06e-28	5.01e-27	Cytochromeb5-likeHeme/Steroidbindingdomaincontainingprotein putative	LdBPK_366980.1
LdBPK_350015400	4530.84	-1.3444	0.0928878	-14.4734	1.78e-47	9.6e-46	zincfingerproteinfamilymember putative	LdBPK_351050.1
LdBPK_280031400	465.912	-1.33904	0.103085	-12.9897	1.4e-38	5.38e-37	VacuolarprotonpumpsubunitB putative	LdBPK_282610.1
LdBPK_050015900	100.774	-1.33694	0.160798	-8.31441	9.22e-17	1.15e-15	Legume-likelectinfamily putative	LdBPK_051070.1
LdBPK_320018300	192.323	-1.32586	0.136076	-9.74352	1.97e-22	3.47e-21	CRAL/TRIOdomaincontainingprotein putative	LdBPK_321320.1
LdBPK_210024000	1058.89	-1.32343	0.0846634	-15.6317	4.43e-55	2.76e-53	hypotheticalprotein conserved	LdBPK_211830.1
LdBPK_110017100	1288.44	-1.32339	0.0920216	-14.3813	6.78e-47	3.56e-45	sterol14-alpha-demethylase putative	LdBPK_111100.1
LdBPK_300031500	229.126	-1.32303	0.161936	-8.17006	3.08e-16	3.76e-15	heatshock70-relatedprotein1 mitochondrialprecursor putative	LdBPK_302540.1
LdBPK_090020400	29415.8	-1.32262	0.0953035	-13.878	8.61e-44	3.97e-42	histoneH2B	LdBPK_091410.1
LdBPK_100021100	4086.06	-1.31673	0.0971228	-13.5574	7.16e-42	3.06e-40	phosphate-RepressiblePhosphatePermease-likeprotein	LdBPK_101440.1
LdBPK_310014700	472.114	-1.31244	0.0963088	-13.6275	2.75e-42	1.2e-40	hypotheticalprotein conserved	LdBPK_310840.1
LdBPK_130005800	2072.55	-1.31215	0.0984868	-13.3231	1.7e-40	6.91e-39	carboxypeptidase putative	LdBPK_130090.1
LdBPK_300030300	129.223	-1.31087	0.155817	-8.41288	4e-17	5.07e-16	zinc-fingerprotein conserved	LdBPK_302370.1
LdBPK_340031500	622.972	-1.30565	0.106816	-12.2233	2.33e-34	7.59e-33	Alba putative	LdBPK_342410.1
LdBPK_210023900	1063.87	-1.30499	0.121232	-10.7645	5.07e-27	1.17e-25	ATP-dependentRNAhelicaseSUB2 putative	LdBPK_211820.1
LdBPK_340018400	649	-1.30473	0.101213	-12.891	5.06e-38	1.88e-36	hypotheticalprotein
LdBPK_290022300	189.216	-1.3019	0.133266	-9.76922	1.53e-22	2.73e-21	glutamamylcarboxypeptidase putative	LdBPK_291680.1
LdBPK_290024100	3662	-1.30156	0.0942916	-13.8035	2.43e-43	1.11e-41	histoneH2A putative	LdBPK_291870.1
LdBPK_350027800	6434.38	-1.30009	0.0954493	-13.6208	3.01e-42	1.31e-40	kinetoplastidmembraneprotein-11	LdBPK_352270.1
LdBPK_010010300	1632.62	-1.2998	0.0823047	-15.7925	3.5e-56	2.25e-54	long-chain-fatty-acid-CoAligase putative	LdBPK_010540.1
LdBPK_230020700	879.083	-1.29864	0.1087	-11.947	6.73e-33	2.02e-31	T-complexprotein1 gammasubunit putative	LdBPK_231460.1
LdBPK_110007300	715.347	-1.29762	0.138622	-9.36083	7.91e-21	1.3e-19	proteasomealpha7subunit putative	LdBPK_110240.1
LdBPK_210015000	657.209	-1.29567	0.0853534	-15.1801	4.79e-52	2.78e-50	xanthinephosphoribosyltransferase	LdBPK_210990.1
LdBPK_340008600	474.561	-1.2847	0.148784	-8.63468	5.89e-18	7.91e-17	eukaryotictranslationinitiationfactor5 putative	LdBPK_340370.1
LdBPK_180020300	6043.92	-1.28379	0.0779889	-16.4611	6.98e-61	5.24e-59	P-typeH+-ATPase putative	LdBPK_181510.1
LdBPK_350016100	915.96	-1.28199	0.0895989	-14.3081	1.95e-46	9.78e-45	Rdxfamily putative	LdBPK_351120.1
LdBPK_360020600	431.253	-1.27479	0.124457	-10.2429	1.27e-24	2.62e-23	translationelongationfactor1-beta putative	LdBPK_361490.1
LdBPK_070005300	20.4062	-1.27435	0.299297	-4.25781	2.06e-05	7.92e-05	Peptidasedimerisationdomaincontainingprotein putative	LdBPK_070040.1
LdBPK_340007000	1417.34	-1.27149	0.114991	-11.0574	2.02e-28	4.92e-27	Domainofunknownfunction(DUF1935) putative	LdBPK_340210.1
LdBPK_300018300	1386	-1.26834	0.10501	-12.0784	1.37e-33	4.25e-32	pyridoxalkinase putative	LdBPK_301310.1
LdBPK_190010900	596.326	-1.26371	0.0949779	-13.3053	2.16e-40	8.73e-39	hypotheticalprotein conserved	LdBPK_190520.1
LdBPK_070014900	794.601	-1.26308	0.0859219	-14.7003	6.42e-49	3.5e-47	splicingfactorptsr1-likeprotein	LdBPK_071020.1
LdBPK_230013000	3116.41	-1.26125	0.0940322	-13.4129	5.08e-41	2.11e-39	PAP2superfamily putative	LdBPK_230700.1
LdBPK_170021000	1170.17	-1.25907	0.114989	-10.9495	6.68e-28	1.6e-26	hypotheticalprotein conserved	LdBPK_171380.1
LdBPK_230024400	2337.28	-1.25485	0.0924336	-13.5757	5.58e-42	2.4e-40	hypotheticalprotein conserved	LdBPK_231830.1
LdBPK_150021200	1124.48	-1.2547	0.0814862	-15.3977	1.7e-53	1.02e-51	hypotheticalprotein conserved	LdBPK_151580.1
LdBPK_300037900	622.595	-1.25392	0.0901562	-13.9083	5.64e-44	2.61e-42	homoserinekinase putative	LdBPK_303120.1
LdBPK_070005200	505.964	-1.25045	0.138986	-8.99693	2.32e-19	3.43e-18	histone-lysineN-methyltransferase putative	LdBPK_070030.1
LdBPK_290005100	33.3682	-1.25012	0.247241	-5.0563	4.27e-07	2.08e-06	transcriptionfactor-likeprotein	LdBPK_290020.1
LdBPK_180006100	27.6664	-1.24635	0.264227	-4.71698	2.39e-06	1.07e-05	ARF-like2-bindingprotein putative	LdBPK_180120.1
LdBPK_180013200	2053.49	-1.23907	0.078111	-15.8629	1.14e-56	7.58e-55	ethanolaminephosphotransferase putative	LdBPK_180810.1
LdBPK_100008300	4861.04	-1.23717	0.0809598	-15.2813	1.02e-52	6.03e-51	isocitratedehydrogenase[NADP] mitochondrialprecursor putative	LdBPK_100310.1
LdBPK_250008400	54.3758	-1.23709	0.220846	-5.60161	2.12e-08	1.21e-07	B9domain-containingprotein2	LdBPK_250330.1
LdBPK_330008600	445.308	-1.2311	0.254857	-4.83054	1.36e-06	6.29e-06	ATP-bindingcassettesub-familyFmember1 putative	LdBPK_330340.1
LdBPK_220007900	1559.57	-1.23105	0.0767489	-16.04	6.72e-58	4.67e-56	hypotheticalprotein conserved	LdBPK_220180.1
LdBPK_160011100	13.0301	-1.23085	0.3579	-3.4391	0.000583659	0.00175035	CorehistoneH2A/H2B/H3/H4/Histone-liketranscriptionfactor(CBF/NF-Y)andarchaealhistone putative	LdBPK_160610.1
LdBPK_340031700	416.205	-1.23074	0.119053	-10.3378	4.75e-25	9.99e-24	acyl-CoAbindingprotein putative	LdBPK_342430.1
LdBPK_270016400	607.392	-1.23014	0.106789	-11.5194	1.05e-30	2.84e-29	mitochondrialRNAbindingprotein1	LdBPK_270980.1
LdBPK_320043200	1962.56	-1.23007	0.0826666	-14.8798	4.46e-50	2.44e-48	hypotheticalprotein conserved	LdBPK_323770.1
LdBPK_250023600	1285.86	-1.22962	0.108527	-11.3301	9.31e-30	2.37e-28	pyruvatedehydrogenaseE1betasubunit putative	LdBPK_251790.1
LdBPK_020009000	190.309	-1.22839	0.15456	-7.94764	1.9e-15	2.19e-14	proteasomeregulatorynon-ATPasesubunit6 putative	LdBPK_020340.1
LdBPK_350019000	343.392	-1.22605	0.133648	-9.17378	4.57e-20	7.13e-19	mitochondrialprocessingpeptidase betasubunit putative	LdBPK_351390.1
LdBPK_280037700	225.683	-1.22511	0.120954	-10.1287	4.12e-24	8.09e-23	hypotheticalprotein	LdBPK_283200.1
LdBPK_360005100	2075.49	-1.22272	0.0907767	-13.4695	2.36e-41	9.96e-40	histoneH4	LdBPK_360020.1
LdBPK_360075100:tRNA	1.61831	-1.2178	0.44756	-2.72099	0.00650873	0.0152429
LdBPK_270011400	203.77	-1.2173	0.124562	-9.77257	1.48e-22	2.64e-21	hypotheticalprotein conserved
LdBPK_320042300	231.599	-1.21559	0.132799	-9.15361	5.51e-20	8.57e-19	hypotheticalprotein
LdBPK_340034900	849.69	-1.21267	0.092812	-13.0659	5.16e-39	2.04e-37	selenocysteine-specificelongationfactor putative	LdBPK_342700.1
LdBPK_240013600	726.37	-1.20792	0.0935176	-12.9165	3.63e-38	1.37e-36	dyneinarmlightchain putative	LdBPK_240860.1
LdBPK_360049800	94.7322	-1.20762	0.176943	-6.82491	8.8e-12	7.29e-11	hypotheticalprotein conserved	LdBPK_364240.1
LdBPK_190016200	738.926	-1.20465	0.0836386	-14.4031	4.95e-47	2.61e-45	phenylalanyl-tRNAsynthetase putative	LdBPK_191010.1
LdBPK_280017600	219.94	-1.20461	0.123071	-9.78797	1.27e-22	2.28e-21	copinei-likeprotein	LdBPK_281300.1
LdBPK_230010400	1827.79	-1.20358	0.0945556	-12.7288	4.09e-37	1.46e-35	hypotheticalprotein conserved	LdBPK_230550.1
LdBPK_150020400	164.055	-1.20032	0.129984	-9.2344	2.6e-20	4.1e-19	proliferativecellnuclearantigen(PCNA) putative	LdBPK_151500.1
LdBPK_330011000	79.0829	-1.1999	0.18859	-6.36249	1.99e-10	1.42e-09	DNAmismatchrepairproteinMSH2 putative	LdBPK_330420.1
LdBPK_130015700	568.337	-1.19394	0.0994149	-12.0097	3.16e-33	9.62e-32	leucyl-tRNAsynthetase putative	LdBPK_131000.1
LdBPK_350008400	54.5032	-1.19277	0.2041	-5.84405	5.09e-09	3.11e-08	hypotheticalprotein conserved	LdBPK_350340.1
LdBPK_210005000	445.153	-1.19232	0.102671	-11.6131	3.54e-31	9.8e-30	phosphoglycanbeta1 3galactosyltransferase4
LdBPK_310030900	687.891	-1.19034	0.091731	-12.9764	1.66e-38	6.37e-37	prostaglandinf2-alphasynthase/D-arabinosedehydrogenase	LdBPK_312210.1
LdBPK_350005800	142.432	-1.19007	0.161811	-7.35467	1.91e-13	1.84e-12	prohibitin putative	LdBPK_350070.1
LdBPK_260005300	321.5	-1.19007	0.114018	-10.4375	1.67e-25	3.6e-24	pyridoxalphosphatecontainingglycinedecarboxylase putative	LdBPK_260040.1
LdBPK_350018500	549.949	-1.18803	0.101012	-11.7613	6.18e-32	1.76e-30	Thioredoxin putative	LdBPK_351340.1
LdBPK_300006300	384.689	-1.18724	0.124922	-9.50389	2.02e-21	3.37e-20	alkyldihydroxyacetonephosphatesynthase	LdBPK_300120.1
LdBPK_340021100	6219.4	-1.18346	0.0826233	-14.3235	1.56e-46	7.93e-45	d-isomerspecific2-hydroxyaciddehydrogenase-protein	LdBPK_341510.1
LdBPK_230014800	2450.38	-1.18275	0.0944214	-12.5263	5.36e-36	1.85e-34	acetyl-CoAsynthetase putative	LdBPK_230880.1
LdBPK_350019500	3260.26	-1.17912	0.0743754	-15.8537	1.33e-56	8.71e-55	60SribosomalproteinL2 putative	LdBPK_351450.1
LdBPK_270010300	1088.77	-1.17271	0.0782895	-14.9791	1.01e-50	5.59e-49	Amastinsurfaceglycoprotein putative
LdBPK_180010500	78.7082	-1.17192	0.214667	-5.45926	4.78e-08	2.63e-07	vacuolarATPsynthasesubunitc putative	LdBPK_180560.1
LdBPK_360076900	82.1881	-1.17011	0.216077	-5.41523	6.12e-08	3.31e-07	histidinesecretoryacidphosphatase putative	LdBPK_366770.1
LdBPK_160010700	7.51269	-1.1696	0.411565	-2.84182	0.00448567	0.0109355	CorehistoneH2A/H2B/H3/H4/Histone-liketranscriptionfactor(CBF/NF-Y)andarchaealhistone putative	LdBPK_160610.1
LdBPK_060018800	185.509	-1.16275	0.128913	-9.01964	1.89e-19	2.81e-18	coproporphyrinogenIIIoxidase	LdBPK_061330.1
LdBPK_260017500	2456.04	-1.16083	0.102131	-11.3662	6.16e-30	1.57e-28	heat-shockproteinhsp70 putative	LdBPK_261220.1
LdBPK_340022200	8745.3	-1.16057	0.101398	-11.4457	2.47e-30	6.48e-29	p25-alpha putative	LdBPK_341630.1
LdBPK_280006200	32.9404	-1.16048	0.240304	-4.82921	1.37e-06	6.32e-06	hypotheticalprotein conserved	LdBPK_280130.1
LdBPK_280021000	537.045	-1.15845	0.0922556	-12.557	3.64e-36	1.26e-34	Proteinofunknownfunction(DUF423) putative	LdBPK_281610.1
LdBPK_310005700	265.045	-1.15781	0.23933	-4.83773	1.31e-06	6.07e-06	hypotheticalprotein conserved	LdBPK_310090.1
LdBPK_350053200	2747.9	-1.15692	0.0726941	-15.9149	4.99e-57	3.36e-55	lipoicacidcontainingcarrierprotein putative	LdBPK_354790.1
LdBPK_330024700	5213.44	-1.15301	0.0965205	-11.9458	6.83e-33	2.04e-31	3-ketoacyl-CoAreductase putative	LdBPK_331690.1
LdBPK_110016200	464.885	-1.15081	0.115152	-9.99382	1.62e-23	3.05e-22	hypotheticalprotein conserved	LdBPK_111030.1
LdBPK_070015200	925.189	-1.1508	0.0808459	-14.2345	5.59e-46	2.79e-44	serine/threoninekinase putative	LdBPK_071030.1
LdBPK_350005300	33.1406	-1.15029	0.273471	-4.20628	2.6e-05	9.85e-05	pyruvatekinase	LdBPK_350030.1
LdBPK_340015900	7214.77	-1.14998	0.102973	-11.1678	5.86e-29	1.44e-27	amastin-likeprotein	LdBPK_341040.1
LdBPK_320032300	205.965	-1.14969	0.126034	-9.12207	7.37e-20	1.13e-18	GPItransamidasecomponentTta1 putative	LdBPK_322700.1
LdBPK_300043400	493.901	-1.14822	0.0990546	-11.5918	4.54e-31	1.25e-29	ATPsynthase epsilonchain putative	LdBPK_303660.1
LdBPK_320007300	6736.4	-1.14779	0.0896354	-12.8051	1.53e-37	5.57e-36	dyneinlightchain flagellarouterarm putative	LdBPK_320240.1
LdBPK_030012400	45.5292	-1.14677	0.223417	-5.13285	2.85e-07	1.41e-06	TatDrelatedDNase putative	LdBPK_030730.1
LdBPK_250014900	2210.63	-1.14589	0.119535	-9.58618	9.14e-22	1.55e-20	HistoneRNAhairpin-bindingproteinRNA-bindingdomaincontainingprotein putative	LdBPK_250950.1
LdBPK_160015400	22.2453	-1.14566	0.324521	-3.53031	0.000415075	0.00127598	StealthproteinCR2 conservedregion2/StealthproteinCR3 conservedregion3 putative	LdBPK_161080.1
LdBPK_250020600	46.9612	-1.14398	0.255915	-4.47014	7.82e-06	3.21e-05	hypotheticalprotein
LdBPK_320015700	1153.39	-1.14137	0.0966551	-11.8087	3.52e-32	1.02e-30	chaperonincontainingt-complexprotein putative	LdBPK_321060.1
LdBPK_100009200	1009.19	-1.14081	0.0889272	-12.8286	1.13e-37	4.15e-36	pteridinetransporter putative	LdBPK_100410.1
LdBPK_210009800	2033.73	-1.13918	0.0793585	-14.3549	9.93e-47	5.14e-45	ubiquitin-conjugatingenzyme-likeprotein	LdBPK_210500.1
LdBPK_350008700	3807.47	-1.13859	0.195969	-5.81005	6.25e-09	3.78e-08	ATP-dependentDEAD-boxRNAhelicase putative	LdBPK_350370.1
LdBPK_360007100	8.5735	-1.13856	0.390941	-2.91236	0.00358713	0.00897202	elongationfactor2	LdBPK_360210.1
LdBPK_120005700	13.6511	-1.13789	0.341745	-3.32965	0.000869543	0.002505	hypotheticalprotein conserved	LdBPK_120070.1
LdBPK_350037000	81.8779	-1.13679	0.179613	-6.3291	2.47e-10	1.74e-09	Inositolpolyphosphatekinase putative	LdBPK_353190.1
LdBPK_200005200	687.725	-1.13498	0.099312	-11.4284	3.02e-30	7.86e-29	histone-lysineN-methyltransferase putative	LdBPK_200030.1
LdBPK_320013800	2845.62	-1.13326	0.084981	-13.3355	1.44e-40	5.88e-39	hypotheticalprotein conserved	LdBPK_320890.1
LdBPK_020011400	207.806	-1.13323	0.146754	-7.72201	1.15e-14	1.23e-13	hypotheticalprotein
LdBPK_350009600	947.131	-1.13289	0.0951218	-11.9099	1.05e-32	3.11e-31	Generativecellspecific1protein putative	LdBPK_350450.1
LdBPK_300035900	1913.65	-1.13063	0.0748232	-15.1107	1.38e-51	7.81e-50	aldehydedehydrogenase putative	LdBPK_302920.1
LdBPK_090016500	37.5177	-1.12996	0.226728	-4.98376	6.24e-07	2.99e-06	Presentintheoutermitochondrialmembraneproteome10	LdBPK_091070.1
LdBPK_130022000	88.4037	-1.12684	0.163965	-6.87242	6.31e-12	5.26e-11	pyrroline-5-carboxylatereductase	LdBPK_131420.1
LdBPK_220006700	3996.12	-1.12627	0.104489	-10.7788	4.34e-27	1e-25	hypotheticalprotein conserved	LdBPK_220060.1
LdBPK_020011800	87.9283	-1.12339	0.162423	-6.91645	4.63e-12	3.9e-11	hypotheticalprotein conserved	LdBPK_020580.1
LdBPK_340007600	348.018	-1.12223	0.113079	-9.92434	3.26e-23	6.02e-22	hypotheticalprotein conserved	LdBPK_340270.1
LdBPK_340050000	102.958	-1.12174	0.155585	-7.2098	5.6e-13	5.19e-12	hypotheticalprotein conserved	LdBPK_344040.1
LdBPK_260011300	6166.71	-1.12075	0.0818066	-13.7	1.02e-42	4.53e-41	10kDaheatshockprotein putative	LdBPK_260610.1
LdBPK_050010000	362.309	-1.11985	0.109334	-10.2425	1.28e-24	2.63e-23	ATPsynthaseF1 alphasubunit putative	LdBPK_050510.1
LdBPK_300038300	2115.78	-1.11968	0.0942623	-11.8784	1.53e-32	4.5e-31	S-adenosylmethioninedecarboxylaseproenzyme-like putative	LdBPK_303160.1
LdBPK_360081800	338.998	-1.11679	0.129365	-8.63284	5.98e-18	8.02e-17	T-complexprotein1 thetasubunit putative	LdBPK_367240.1
LdBPK_340052300	1008.2	-1.11637	0.0987506	-11.305	1.24e-29	3.13e-28	1 2-Dihydroxy-3-keto-5-methylthiopentenedioxygenase putative	LdBPK_344230.1
LdBPK_250010300	10575.8	-1.11409	0.102089	-10.913	9.99e-28	2.37e-26	RNA-bindingprotein putative UPB1	LdBPK_250510.1
LdBPK_340050800	29.4204	-1.11331	0.300592	-3.70372	0.00021246	0.000689731	nucleolarproteinfamilya putative	LdBPK_344120.1
LdBPK_290007800	1521.26	-1.11096	0.0911919	-12.1826	3.85e-34	1.23e-32	hypotheticalprotein	LdBPK_290320.1
LdBPK_240022000	2870.02	-1.10784	0.0899996	-12.3094	8.06e-35	2.69e-33	Succinatedehydrogenase[ubiquinone]flavoproteinsubunit mitochondrial	LdBPK_241700.1
LdBPK_280014400	1742.94	-1.10762	0.0785518	-14.1005	3.77e-45	1.81e-43	ribonucleoside-diphosphatereductaselargechain putative	LdBPK_280980.1
LdBPK_350044300	2015.77	-1.10691	0.0892593	-12.401	2.58e-35	8.67e-34	T-complexprotein1 etasubunit putative	LdBPK_353900.1
LdBPK_140018600	527.859	-1.10482	0.119454	-9.24888	2.27e-20	3.6e-19	hypotheticalprotein conserved	LdBPK_141300.1
LdBPK_360019800	1123.32	-1.10264	0.0937049	-11.7672	5.76e-32	1.65e-30	adenylatekinase putative	LdBPK_361410.1
LdBPK_150016100	214.51	-1.10254	0.140539	-7.84507	4.33e-15	4.84e-14	succinatedehydrogenase putative	LdBPK_151050.1
LdBPK_340051800	588.357	-1.09931	0.101788	-10.8	3.44e-27	8.08e-26	celldifferentiationprotein-likeprotein	LdBPK_344180.1
LdBPK_060018900	13.3296	-1.09663	0.335328	-3.27031	0.0010743	0.00303099	protoporphyrinogenoxidase-likeprotein	LdBPK_061340.1
LdBPK_140012600	1613.49	-1.09489	0.0806175	-13.5813	5.17e-42	2.23e-40	fattyacidelongase putative	LdBPK_140740.1
LdBPK_340037300	700.573	-1.09484	0.105	-10.427	1.87e-25	4e-24	Presentintheoutermitochondrialmembraneproteome29	LdBPK_342880.1
LdBPK_060016400	159.386	-1.09474	0.136872	-7.99827	1.26e-15	1.47e-14	deoxyribose-phosphatealdolase putative	LdBPK_061110.1
LdBPK_280028200	18.1952	-1.09043	0.307281	-3.54863	0.00038724	0.00119925	A/G-specificadenineglycosylase putative	LdBPK_282290.1
LdBPK_150005300	972.899	-1.0898	0.0998352	-10.916	9.67e-28	2.3e-26	Possiblelysinedecarboxylase putative	LdBPK_150040.1
LdBPK_320044900	960.112	-1.08822	0.0907759	-11.988	4.11e-33	1.24e-31	cyclin-dependentkinaseregulatorysubunit	LdBPK_323940.1
LdBPK_120005900	35.034	-1.08758	0.246386	-4.41411	1.01e-05	4.09e-05	kinetoplastidkinetochoreprotein6 putative	LdBPK_120080.1
LdBPK_140021000	3814.85	-1.0872	0.0973484	-11.1681	5.84e-29	1.44e-27	C2domaincontainingprotein putative	LdBPK_141540.1
LdBPK_260024900	4613.81	-1.08616	0.0883445	-12.2946	9.68e-35	3.22e-33	hypotheticalprotein conserved	LdBPK_261960.1
LdBPK_260009700	3288.43	-1.08467	0.0940729	-11.5301	9.3e-31	2.52e-29	ATPasesubunit9 putative	LdBPK_240640.1
LdBPK_300035300	1131.44	-1.08356	0.110821	-9.77765	1.4e-22	2.52e-21	hypotheticalprotein conserved	LdBPK_302860.1
LdBPK_210020100	897.642	-1.08133	0.101501	-10.6533	1.68e-26	3.8e-25	thymidinekinase putative	LdBPK_211450.1
LdBPK_140007400	135.714	-1.07937	0.1441	-7.49047	6.86e-14	6.88e-13	ScavengermRNAdecappingenzymeC-termbinding/HITdomaincontainingprotein putative	LdBPK_140240.1
LdBPK_350013500	780.326	-1.07878	0.0828759	-13.0169	9.81e-39	3.82e-37	nucleartransmembraneprotein putative	LdBPK_350860.1
LdBPK_330035000	290.06	-1.07389	0.132638	-8.09641	5.66e-16	6.73e-15	isocitratedehydrogenase putative	LdBPK_332680.1
LdBPK_360080100	1826.24	-1.07079	0.0767504	-13.9515	3.08e-44	1.45e-42	ATPsynthasedelta(OSCP)subunit putative	LdBPK_367070.1
LdBPK_230005800	379.649	-1.06938	0.134576	-7.94623	1.92e-15	2.21e-14	hypotheticalprotein conserved	LdBPK_230090.1
LdBPK_080014300	196.226	-1.06833	0.126088	-8.47283	2.39e-17	3.08e-16	mitochondrialDNApolymerasebeta	LdBPK_080830.1
LdBPK_280031300	2129.99	-1.06646	0.0905626	-11.7759	5.2e-32	1.49e-30	2-oxoglutaratedehydrogenase E2component dihydrolipoamidesuccinyltransferase putative	LdBPK_282600.1
LdBPK_110008400	4495.55	-1.0637	0.0871713	-12.2024	3.02e-34	9.68e-33	14-3-3protein2 putative	LdBPK_110350.1
LdBPK_290007200	3940	-1.0633	0.105561	-10.0728	7.29e-24	1.4e-22	thymine-7-hydroxylase putative	LdBPK_290260.1
LdBPK_210008800	498.622	-1.06305	0.105343	-10.0914	6.03e-24	1.17e-22	mitochondrialprocessingpeptidasealphasubunit putative	LdBPK_210400.1
LdBPK_200005500	266.828	-1.06286	0.113413	-9.37163	7.14e-21	1.17e-19	anti-silencingproteinasf1-likeprotein	LdBPK_200060.1
LdBPK_100015700	173.66	-1.06084	0.167871	-6.31935	2.63e-10	1.85e-09	FKBP-typepeptidyl-prolylcis-transisomerase putative	LdBPK_100940.1
LdBPK_140012100	8213.47	-1.06033	0.0894981	-11.8475	2.22e-32	6.44e-31	fattyacidelongase putative	LdBPK_140670.1
LdBPK_150007600	1269.12	-1.05843	0.0927924	-11.4064	3.89e-30	1.01e-28	lysyl-tRNAsynthetase putative	LdBPK_150270.1
LdBPK_040012100	1269.61	-1.05745	0.0944668	-11.1939	4.37e-29	1.09e-27	hypotheticalprotein conserved	LdBPK_040670.1
LdBPK_360022900	2808.91	-1.0571	0.0773859	-13.6601	1.76e-42	7.75e-41	poly-zincfingerprotein2 putative	LdBPK_361710.1
LdBPK_080010700	473.034	-1.0566	0.113915	-9.27535	1.77e-20	2.83e-19	eukaryotictranslationinitiationfactor2betasubunit putative	LdBPK_080570.1
LdBPK_030007100	705.989	-1.0559	0.0862295	-12.2452	1.78e-34	5.85e-33	long-chain-fatty-acid-CoAligase putative	LdBPK_030220.1
LdBPK_340015000	118.115	-1.05318	0.149624	-7.03884	1.94e-12	1.72e-11	hypotheticalprotein conserved	LdBPK_340960.1
LdBPK_090013400	3022.81	-1.05299	0.0836191	-12.5927	2.32e-36	8.12e-35	oligopeptidaseb	LdBPK_090820.1
LdBPK_030005300	156.647	-1.0511	0.148153	-7.09464	1.3e-12	1.18e-11	2-aminoethylphosphonate:pyruvateaminotransferase-likeprotein	LdBPK_030040.1
LdBPK_070013900	790.847	-1.04947	0.091473	-11.473	1.8e-30	4.77e-29	flavoproteinsubunit-likeprotein	LdBPK_070910.1
LdBPK_250024700	2122.93	-1.04911	0.0920743	-11.3942	4.47e-30	1.15e-28	hypotheticalprotein conserved	LdBPK_251900.1
LdBPK_350045400	975.744	-1.04766	0.0840802	-12.4603	1.23e-35	4.18e-34	proteinkinaseAcatalyticsubunitisoform1	LdBPK_354060.1
LdBPK_130015300	2449.47	-1.04694	0.096289	-10.8729	1.55e-27	3.67e-26	NADH-cytochromeb5reductase putative	LdBPK_130960.1
LdBPK_320008600	3095.6	-1.04585	0.0856118	-12.2161	2.55e-34	8.24e-33	hypotheticalprotein conserved	LdBPK_320370.1
LdBPK_350054600	896.416	-1.04525	0.100635	-10.3865	2.86e-25	6.09e-24	TPRrepeat/Tetratricopeptiderepeat/Uncharacterisedproteinfamily(UPF0121) putative	LdBPK_354940.1
LdBPK_360081200	6.8943	-1.04449	0.425029	-2.45746	0.0139925	0.0298688	RNAligase/AAAdomaincontainingprotein putative	LdBPK_367180.1
LdBPK_290009500	31.0029	-1.04445	0.254967	-4.0964	4.2e-05	0.000153697	hypotheticalprotein conserved	LdBPK_290490.1
LdBPK_160016600	383.385	-1.04384	0.128647	-8.11397	4.9e-16	5.9e-15	Polyketidecyclase/dehydraseandlipidtransport putative	LdBPK_161150.1
LdBPK_190019800	32.0051	-1.04056	0.290492	-3.58206	0.000340894	0.00106601	glyceroluptakeprotein putative	LdBPK_191350.1
LdBPK_290009800	3103.35	-1.03898	0.0806397	-12.8842	5.52e-38	2.05e-36	ADF/Cofilin	LdBPK_290520.1
LdBPK_100005500	23.0401	-1.03861	0.273107	-3.80294	0.00014299	0.000477972	thymidylatekinase-likeprotein	LdBPK_100040.1
LdBPK_050017200	21.2137	-1.03837	0.290885	-3.5697	0.000357396	0.00111302	prefoldinsubunit putative	LdBPK_051190.1
LdBPK_130009900	777.283	-1.03661	0.0868851	-11.9308	8.18e-33	2.43e-31	hypotheticalprotein conserved	LdBPK_130420.1
LdBPK_350048700	603.899	-1.03627	0.113787	-9.10709	8.46e-20	1.29e-18	Presentintheoutermitochondrialmembraneproteome6	LdBPK_354340.1
LdBPK_020009900	38.0282	-1.03498	0.238041	-4.3479	1.37e-05	5.44e-05	hypotheticalprotein
LdBPK_090005600	333.857	-1.03471	0.104792	-9.87394	5.4e-23	9.87e-22	endonucleaseIII putative	LdBPK_090070.1
LdBPK_190009000	144.662	-1.03452	0.160235	-6.45627	1.07e-10	7.9e-10	intraflagellartransportprotein80 putative	LdBPK_190330.1
LdBPK_330018600	2672.59	-1.03295	0.0819838	-12.5995	2.13e-36	7.48e-35	hypotheticalprotein conserved	LdBPK_331130.1
LdBPK_140020400	129.138	-1.03211	0.15442	-6.68381	2.33e-11	1.83e-10	hypotheticalprotein conserved	LdBPK_141490.1
LdBPK_350054000	115.456	-1.02932	0.181441	-5.67302	1.4e-08	8.17e-08	Histidinephosphatasesuperfamily(branch1) putative	LdBPK_354880.1
LdBPK_100011100	0.985948	-1.02848	0.408729	-2.5163	0.0118594	0.025892	GP63 leishmanolysin
LdBPK_210025900	51.2678	-1.02504	0.213624	-4.79834	1.6e-06	7.3e-06	mitochondrialstructurespecificendonucleaseI(SSE-1) putative	LdBPK_212020.1
LdBPK_350027500	3885.34	-1.02465	0.091818	-11.1596	6.43e-29	1.57e-27	RNA-bindingprotein putative	LdBPK_352240.1
LdBPK_360019900	2572.1	-1.02144	0.0785163	-13.0093	1.08e-38	4.2e-37	TransitionalendoplasmicreticulumATPase putative	LdBPK_361420.1
LdBPK_300039000	3703.03	-1.02011	0.0843643	-12.0917	1.17e-33	3.64e-32	3-hydroxy-3-methylglutaryl-CoAreductase	LdBPK_303230.1
LdBPK_280006300	175.881	-1.01989	0.130246	-7.83045	4.86e-15	5.4e-14	pantothenatekinasesubunit putative	LdBPK_280140.1
LdBPK_280010200	801.199	-1.01728	0.0840856	-12.0982	1.08e-33	3.4e-32	proteinkinase putative	LdBPK_280550.1
LdBPK_250020500	1119.4	-1.01606	0.206604	-4.91794	8.75e-07	4.13e-06	hypotheticalprotein conserved	LdBPK_251490.1
LdBPK_150016300	3223.41	-1.01362	0.0975806	-10.3875	2.83e-25	6.04e-24	glutamatedehydrogenase	LdBPK_151070.1
LdBPK_110014000	187.788	-1.01267	0.144821	-6.99252	2.7e-12	2.34e-11	hypotheticalprotein conserved	LdBPK_110850.1
LdBPK_350057200	218.127	-1.01249	0.119697	-8.45877	2.7e-17	3.46e-16	biopterintransporter putative	LdBPK_355120.1
LdBPK_320026100	758.053	-1.01222	0.0905233	-11.1819	5e-29	1.24e-27	Enrichedinsurface-labeledproteomeprotein16	LdBPK_322130.1
LdBPK_140006400	427.205	-1.01049	0.108685	-9.29742	1.44e-20	2.32e-19	60Sribosomalprotein putative	LdBPK_140150.1
LdBPK_260032300	123.827	-1.00789	0.145286	-6.93731	4e-12	3.4e-11	hypotheticalprotein conserved	LdBPK_262670.1
LdBPK_280033800	674.609	-1.00437	0.0867534	-11.5773	5.37e-31	1.47e-29	membrane-boundacidphosphatase putative	LdBPK_282850.1
LdBPK_210009200	1434.1	-1.00431	0.0822356	-12.2126	2.66e-34	8.57e-33	Proteinofunknownfunction(DUF667) putative	LdBPK_210440.1
LdBPK_190020000	656.214	-1.00315	0.103017	-9.73765	2.08e-22	3.67e-21	phosphatidicacidphosphataseprotein-likeprotein	LdBPK_191380.1
LdBPK_250030700	61.1983	-1.00242	0.190495	-5.26217	1.42e-07	7.31e-07	hypotheticalprotein
LdBPK_300009900	844.721	-1.00165	0.0929405	-10.7773	4.4e-27	1.02e-25	aspartyl-tRNAsynthetase putative	LdBPK_300470.1
LdBPK_350006100	2500.16	-1.00131	0.0852749	-11.7422	7.75e-32	2.2e-30	Ubiquinol-cytochromeCreductasecomplex14kDsubunit putative	LdBPK_350100.1
LdBPK_020008400	250.269	-1.00052	0.14974	-6.68171	2.36e-11	1.85e-10	SolubleNSFattachmentprotein SNAP putative	LdBPK_020280.1
LdBPK_220022300	626.52	-0.999119	0.113866	-8.7745	1.72e-18	2.41e-17	hypotheticalprotein conserved	LdBPK_221490.1
LdBPK_250017000	1044.23	-0.995855	0.106889	-9.31674	1.2e-20	1.94e-19	DNAj-likeprotein	LdBPK_251140.1
LdBPK_140007500	1459.57	-0.994586	0.0946905	-10.5035	8.32e-26	1.83e-24	hypotheticalprotein conserved	LdBPK_140250.1
LdBPK_360061400	230.165	-0.991909	0.139126	-7.12958	1.01e-12	9.21e-12	kinesin-likeprotein putative	LdBPK_365380.1
LdBPK_250015400	78.8555	-0.991797	0.173021	-5.73225	9.91e-09	5.88e-08	tubulingammachain	LdBPK_250990.1
LdBPK_010010800	173.691	-0.988647	0.177498	-5.56992	2.55e-08	1.44e-07	tricarboxylatecarrier putative	LdBPK_010590.1
LdBPK_080007900	2849.07	-0.988254	0.0854686	-11.5628	6.36e-31	1.73e-29	ironsuperoxidedismutase	LdBPK_080300.1
LdBPK_350027400	107.696	-0.988216	0.181159	-5.45495	4.9e-08	2.68e-07	60SribosomalproteinL12 putative	LdBPK_352230.1
LdBPK_190018800	313.707	-0.988096	0.109308	-9.03954	1.57e-19	2.36e-18	SPFHdomain/Band7family putative	LdBPK_191280.1
LdBPK_250027000	979.378	-0.987599	0.079363	-12.4441	1.51e-35	5.11e-34	hypotheticalprotein conserved	LdBPK_252120.1
LdBPK_320044700	786.818	-0.98647	0.104328	-9.45549	3.22e-21	5.33e-20	kinetoplast-associatedproteinp18-2 putative	LdBPK_323920.1
LdBPK_270025900	361.106	-0.985149	0.11555	-8.52576	1.52e-17	1.97e-16	smallnuclearribonucleoproteinprotein putative	LdBPK_271890.1
LdBPK_320032800	1083.49	-0.982124	0.0905047	-10.8516	1.96e-27	4.61e-26	hypotheticalprotein conserved	LdBPK_322750.1
LdBPK_350016800	136.861	-0.980959	0.141698	-6.92289	4.43e-12	3.74e-11	Rhodanese-likedomaincontainingprotein putative	LdBPK_351180.1
LdBPK_320016400	94.5769	-0.980383	0.203422	-4.81947	1.44e-06	6.61e-06	smallnuclearribonucleoprotein putative	LdBPK_321130.1
LdBPK_360040700	1442.71	-0.980133	0.0889779	-11.0155	3.22e-28	7.76e-27	14-3-3protein1 putative	LdBPK_363360.1
LdBPK_130021800	97.4721	-0.979793	0.182084	-5.38099	7.41e-08	3.98e-07	chaperoninTCP20 putative	LdBPK_131400.1
LdBPK_360024300	186.529	-0.978232	0.125253	-7.81006	5.72e-15	6.31e-14	hypotheticalprotein conserved	LdBPK_361850.1
LdBPK_240019400	174.495	-0.978166	0.137133	-7.13299	9.82e-13	8.99e-12	Zincfinger C3HC4type(RINGfinger)/Ringfingerdomain/zinc-RINGfingerdomain/SecretedproteinacidicandrichincysteineCabindingregion/EF-handdomainpair/EFhand putative	LdBPK_241430.1
LdBPK_320009900	50.9412	-0.977664	0.211488	-4.62279	3.79e-06	1.64e-05	hypotheticalprotein conserved	LdBPK_320500.1
LdBPK_270026800	17.8727	-0.977326	0.306641	-3.18719	0.0014366	0.00393731	ribonucleoside-diphosphatereductasesmallchain putative	LdBPK_271970.1
LdBPK_340051400	304.059	-0.976391	0.108435	-9.00437	2.17e-19	3.21e-18	quinonoiddihydropteridinereductase	LdBPK_044270.1
LdBPK_290008600	16.9136	-0.975195	0.320485	-3.04288	0.00234329	0.00610147	RNAbindingprotein putative	LdBPK_290400.1
LdBPK_150011100	236.181	-0.972747	0.124796	-7.79471	6.46e-15	7.08e-14	Signalpeptidasesubunit putative	LdBPK_150600.1
LdBPK_330013300	219.408	-0.971922	0.145526	-6.67868	2.41e-11	1.89e-10	IGRproteinmotifcontainingprotein putative	LdBPK_330640.1
LdBPK_360007600	130.294	-0.971555	0.182542	-5.32237	1.02e-07	5.37e-07	peptidyl-prolylcis-transisomerase putative	LdBPK_360250.1
LdBPK_250016600	548.65	-0.971533	0.113271	-8.57703	9.74e-18	1.29e-16	hypotheticalprotein conserved	LdBPK_251100.1
LdBPK_310039700	350.664	-0.97152	0.160149	-6.06637	1.31e-09	8.61e-09	acetyl-CoAcarboxylase putative	LdBPK_313080.1
LdBPK_190007700	89.8602	-0.970617	0.190365	-5.09871	3.42e-07	1.68e-06	ADP ATPcarrierprotein1 mitochondrialprecursor putative	LdBPK_190200.1
LdBPK_360017900	174.095	-0.970507	0.134603	-7.21013	5.59e-13	5.19e-12	GPIalpha-mannosyltransferaseIII	LdBPK_361260.1
LdBPK_240022100	2056.05	-0.969997	0.0852361	-11.3801	5.25e-30	1.34e-28	NADdependentepimerase/dehydratasefamily/Malesterilityprotein putative	LdBPK_241710.1
LdBPK_250010700	3395.72	-0.969727	0.0793357	-12.2231	2.34e-34	7.59e-33	Scd6-likeSmdomaincontainingprotein putative	LdBPK_250550.1
LdBPK_080009800	488.333	-0.969635	0.0990399	-9.79035	1.24e-22	2.24e-21	smallubiquitinprotein putative	LdBPK_080480.1
LdBPK_320040100	495.707	-0.967462	0.0961668	-10.0603	8.28e-24	1.58e-22	chaperoninalphasubunit putative	LdBPK_323470.1
LdBPK_270007300	1056.63	-0.966709	0.0941208	-10.2709	9.53e-25	1.97e-23	kinetoplast-associatedprotein-likeprotein	LdBPK_270240.1
LdBPK_090015500	1117.67	-0.966594	0.111666	-8.65611	4.88e-18	6.61e-17	elongationfactor-1gamma	LdBPK_091030.1
LdBPK_250020700	87.0783	-0.965547	0.1718	-5.62019	1.91e-08	1.09e-07	Presentintheoutermitochondrialmembraneproteome23	LdBPK_251500.1
LdBPK_030014700	223.379	-0.965084	0.283463	-3.40462	0.000662552	0.00196994	hypotheticalprotein conserved	LdBPK_030940.1
LdBPK_140006200	242.053	-0.96338	0.128995	-7.46835	8.12e-14	8.07e-13	inosine-guaninenucleosidehydrolase putative	LdBPK_140130.1
LdBPK_050016800	180.703	-0.96328	0.126581	-7.60999	2.74e-14	2.83e-13	hypotheticalprotein
LdBPK_280024500	255.728	-0.963142	0.117378	-8.20546	2.3e-16	2.82e-15	mitochondrialRNAbindingcomplex1subunit putative	LdBPK_281930.1
LdBPK_360041100	929.813	-0.961987	0.0891276	-10.7934	3.7e-27	8.64e-26	hypotheticalprotein conserved	LdBPK_363400.1
LdBPK_240015500	856.932	-0.961742	0.109047	-8.81953	1.15e-18	1.63e-17	dyneinlightchain putative	LdBPK_241050.1
LdBPK_170009900	980.973	-0.958361	0.0923517	-10.3773	3.15e-25	6.69e-24	histoneH2A putative	LdBPK_170330.1
LdBPK_360014200	4171.85	-0.958157	0.0976941	-9.80772	1.04e-22	1.9e-21	zincfingerproteinfamilymember putative	LdBPK_360900.1
LdBPK_300044200	161.184	-0.956442	0.140285	-6.81787	9.24e-12	7.63e-11	hypotheticalprotein conserved	LdBPK_303740.1
LdBPK_290030700	33.273	-0.955418	0.243477	-3.92406	8.71e-05	0.000302566	hypotheticalprotein conserved	LdBPK_292450.1
LdBPK_230025300	909.013	-0.951738	0.0895198	-10.6316	2.12e-26	4.74e-25	vacuolarprotontranslocatingATPasesubunitA putative	LdBPK_231910.1
LdBPK_360037800	1581.41	-0.950509	0.104781	-9.07141	1.17e-19	1.77e-18	succinyl-CoAligase[GDP-forming]beta-chain putative	LdBPK_363100.1
LdBPK_190022000	418.227	-0.946467	0.0990688	-9.55363	1.25e-21	2.11e-20	FK506-bindingprotein(FKBP)-typepeptidyl-prolylisomerase putative	LdBPK_191560.1
LdBPK_040011000	196.094	-0.945907	0.121	-7.81743	5.39e-15	5.96e-14	spermidinesynthase	LdBPK_040570.1
LdBPK_090017700	55.8303	-0.945804	0.197936	-4.77832	1.77e-06	8.03e-06	eukaryotictranslationinitiationfactor2subunit putative	LdBPK_091130.1
LdBPK_070016100	106.342	-0.945622	0.167537	-5.64427	1.66e-08	9.57e-08	RNAbindingprotein putative
LdBPK_320044800	870.144	-0.94546	0.0913188	-10.3534	4.04e-25	8.55e-24	kinetoplast-associatedprotein3 putative	LdBPK_323930.1
LdBPK_250011200	816.76	-0.945343	0.092865	-10.1798	2.44e-24	4.87e-23	hypotheticalprotein conserved	LdBPK_250600.1
LdBPK_360022700	104.814	-0.9443	0.15684	-6.02078	1.74e-09	1.13e-08	universalminicirclesequencebindingprotein	LdBPK_361690.1
LdBPK_280018500	813.363	-0.942539	0.0950028	-9.92116	3.37e-23	6.2e-22	phenylalanine-4-hydroxylase	LdBPK_281390.1
LdBPK_280007000	1738.86	-0.941154	0.0774642	-12.1495	5.77e-34	1.83e-32	histoneH2Bvariant	LdBPK_280210.1
LdBPK_160020800	4962.69	-0.94081	0.0696366	-13.5103	1.36e-41	5.79e-40	kinesin putative	LdBPK_161570.1
LdBPK_210027100	253.837	-0.937488	0.11717	-8.00111	1.23e-15	1.44e-14	ATPsynthaseF1subunitgammaprotein putative	LdBPK_212140.1
LdBPK_130021700	202.986	-0.934594	0.138322	-6.75664	1.41e-11	1.15e-10	dyneinheavychain putative	LdBPK_131390.1
LdBPK_110011400	848.07	-0.934228	0.0891071	-10.4843	1.02e-25	2.22e-24	cytochromeb5 putative	LdBPK_110490.1
LdBPK_360030900	1675.46	-0.933183	0.0771676	-12.0929	1.15e-33	3.6e-32	tyrosineaminotransferase	LdBPK_362490.1
LdBPK_300016800	1434.36	-0.932345	0.0937505	-9.94496	2.65e-23	4.92e-22	DREVmethyltransferase putative	LdBPK_301160.1
LdBPK_140012000	680.949	-0.93188	0.0913433	-10.202	1.94e-24	3.92e-23	fattyacidelongase putative	LdBPK_140660.1
LdBPK_260006200	17.0618	-0.93076	0.311391	-2.98904	0.00279851	0.00718141	hypotheticalprotein conserved	LdBPK_260100.1
LdBPK_260028600	759.118	-0.929969	0.0873348	-10.6483	1.78e-26	4e-25	hypotheticalprotein conserved	LdBPK_262320.1
LdBPK_300022700	14.4305	-0.929041	0.333683	-2.7842	0.005366	0.0128599	hypotheticalprotein conserved	LdBPK_301640.1
LdBPK_360016100	565.864	-0.92636	0.0982472	-9.42887	4.15e-21	6.85e-20	hypotheticalprotein conserved	LdBPK_361080.1
LdBPK_090022200	12.3353	-0.926221	0.369743	-2.50504	0.0122438	0.026592	hypotheticalprotein conserved	LdBPK_091590.1
LdBPK_350059300	36.958	-0.925054	0.231841	-3.99004	6.61e-05	0.000235052	aminoacidpermease putative	LdBPK_355070.1
LdBPK_020005400	209.677	-0.924586	0.13896	-6.65362	2.86e-11	2.23e-10	cytochromeb-domainprotein putative	LdBPK_020020.1
LdBPK_130008500	8.24087	-0.924389	0.405524	-2.27949	0.0226378	0.0456036	alphatubulin
LdBPK_180019000	268.769	-0.92347	0.119728	-7.71308	1.23e-14	1.31e-13	pyruvatedehydrogenaseE1componentalphasubunit putative	LdBPK_181360.1
LdBPK_360043100	496.474	-0.922512	0.120432	-7.66003	1.86e-14	1.95e-13	vacuolarproteinsorting-associatedprotein-likeprotein	LdBPK_363580.1
LdBPK_350017600	107.166	-0.922463	0.149581	-6.16697	6.96e-10	4.69e-09	hypotheticalprotein conserved	LdBPK_351250.1
LdBPK_120007600	425.368	-0.920236	0.0954074	-9.64533	5.14e-22	8.79e-21	cysteinyl-tRNAsynthetase putative	LdBPK_120255.1
LdBPK_310015000	237.079	-0.920071	0.135402	-6.79511	1.08e-11	8.87e-11	lipaseprecursor-likeprotein	LdBPK_310870.1
LdBPK_250017300	2753.48	-0.919513	0.0852165	-10.7903	3.82e-27	8.91e-26	cytochromeoxidasesubunitVII	LdBPK_251170.1
LdBPK_270009200	395.162	-0.918977	0.108194	-8.49381	2e-17	2.59e-16	hypotheticalprotein conserved	LdBPK_270440.1
LdBPK_340031300	1761.05	-0.917053	0.0896151	-10.2332	1.41e-24	2.86e-23	hypotheticalprotein conserved	LdBPK_342390.1
LdBPK_320010600	841.381	-0.915106	0.0848137	-10.7896	3.85e-27	8.95e-26	SulfiteexporterTauE/SafE putative	LdBPK_320570.1
LdBPK_290030100	708.31	-0.914499	0.0872143	-10.4857	1.01e-25	2.2e-24	Acyltransferase putative	LdBPK_292390.1
LdBPK_250031300	523.271	-0.913257	0.091641	-9.96559	2.16e-23	4.03e-22	aminopeptidaseP1 putative	LdBPK_252540.1
LdBPK_260027900	115.004	-0.912862	0.188006	-4.8555	1.2e-06	5.58e-06	kynureninase putative	LdBPK_262250.1
LdBPK_330018200	336.381	-0.912649	0.120264	-7.58872	3.23e-14	3.32e-13	hypotheticalprotein conserved	LdBPK_331090.1
LdBPK_360027200	93.4347	-0.91152	0.160258	-5.68784	1.29e-08	7.52e-08	hypotheticalprotein conserved	LdBPK_362120.1
LdBPK_340038100	503.16	-0.91134	0.105075	-8.67328	4.2e-18	5.69e-17	lipophosphoglycanbiosyntheticprotein(lpg2)	LdBPK_044290.1
LdBPK_030009000	1170.97	-0.909889	0.114959	-7.9149	2.47e-15	2.82e-14	60SacidicribosomalproteinP2 putative	LdBPK_030420.1
LdBPK_350057100	27.505	-0.908857	0.271267	-3.35042	0.000806891	0.00234476	hypotheticalprotein conserved	LdBPK_355110.1
LdBPK_250017600	317.199	-0.905866	0.108059	-8.38304	5.16e-17	6.49e-16	alpha-tubulinN-acetyltransferase putative	LdBPK_251190.1
LdBPK_180005800	602.492	-0.90247	0.0973017	-9.27496	1.78e-20	2.83e-19	alphaglucosidaseIIsubunit putative	LdBPK_180090.1
LdBPK_360011100	223.648	-0.901822	0.116167	-7.76312	8.29e-15	9e-14	cdc2-relatedkinase3 putative	LdBPK_360600.1
LdBPK_230005300	218.548	-0.901426	0.167749	-5.37366	7.72e-08	4.12e-07	betapropellerprotein putative	LdBPK_230040.1
LdBPK_070005400	47.7909	-0.901127	0.21603	-4.17131	3.03e-05	0.000113366	hypotheticalprotein conserved	LdBPK_070050.1
LdBPK_360041300	34.7675	-0.900905	0.260664	-3.45619	0.000547864	0.00164834	hypotheticalprotein conserved	LdBPK_363420.1
LdBPK_160017500	197.223	-0.900407	0.145785	-6.17625	6.56e-10	4.43e-09	coatomerdeltasubunit-likeprotein	LdBPK_161230.1
LdBPK_340026400	1206.67	-0.899845	0.0910535	-9.88259	4.95e-23	9.1e-22	hypotheticalprotein conserved	LdBPK_341890.1
LdBPK_290035400	213.225	-0.89974	0.127043	-7.08214	1.42e-12	1.28e-11	inosine-adenosine-guanosine-nucleosidehydrolase putative	LdBPK_292910.1
LdBPK_220007600	1527.14	-0.898936	0.093056	-9.66016	4.45e-22	7.65e-21	hypotheticalprotein conserved	LdBPK_220150.1
LdBPK_270024300	34.8486	-0.894299	0.240081	-3.725	0.000195318	0.000637806	GTPbindingprotein putative	LdBPK_271730.1
LdBPK_360022800	2506.64	-0.89289	0.083877	-10.6452	1.84e-26	4.12e-25	clathrinheavychain putative	LdBPK_361700.1
LdBPK_170017100	141.276	-0.892572	0.141595	-6.3037	2.91e-10	2.03e-09	Acyltransferase putative	LdBPK_171010.1
LdBPK_300008100	116.702	-0.891023	0.14823	-6.01108	1.84e-09	1.19e-08	hypotheticalprotein conserved	LdBPK_300300.1
LdBPK_350050700	1435.49	-0.890892	0.101299	-8.79465	1.43e-18	2.03e-17	CSdomaincontainingprotein putative	LdBPK_354540.1
LdBPK_350054300	1790.11	-0.889239	0.0788977	-11.2708	1.83e-29	4.6e-28	proteasomealpha1subunit putative	LdBPK_354910.1
LdBPK_230020400	139.601	-0.887278	0.134501	-6.59681	4.2e-11	3.24e-10	membrane-boundacidphosphatase2	LdBPK_231430.1
LdBPK_170009600	1200.71	-0.887078	0.0837933	-10.5865	3.44e-26	7.63e-25	cystathioninebeta-synthase	LdBPK_170300.1
LdBPK_160010200	598.334	-0.885548	0.100625	-8.80044	1.36e-18	1.93e-17	hypotheticalprotein conserved	LdBPK_160530.1
LdBPK_290018200	1213.21	-0.885418	0.0844494	-10.4846	1.02e-25	2.22e-24	Hsp70protein/TPRrepeat/Tetratricopeptiderepeat putative	LdBPK_291330.1
LdBPK_280015000	76.7805	-0.884698	0.206261	-4.28923	1.79e-05	6.96e-05	Tctex-1family putative	LdBPK_281040.1
LdBPK_280019200	369.491	-0.883617	0.09914	-8.91282	4.97e-19	7.23e-18	haloaciddehalogenase-likehydrolase-likeprotein	LdBPK_281460.1
LdBPK_350034200	10.671	-0.88344	0.366789	-2.40858	0.0160147	0.033677	Alb1 putative	LdBPK_352910.1
LdBPK_310009500	925.624	-0.881865	0.103164	-8.54822	1.25e-17	1.63e-16	calpain-likecysteinepeptidase putative	LdBPK_310440.1
LdBPK_010007600	112.735	-0.880533	0.150228	-5.86131	4.59e-09	2.82e-08	thioredoxin putative	LdBPK_010270.1
LdBPK_070014400	1022.09	-0.880185	0.0787947	-11.1706	5.68e-29	1.41e-27	hypotheticalprotein conserved	LdBPK_070980.1
LdBPK_100018500	210.807	-0.878959	0.130103	-6.75587	1.42e-11	1.16e-10	PAB1-bindingprotein putative	LdBPK_101200.1
LdBPK_340006100	139.9	-0.878677	0.141057	-6.22924	4.69e-10	3.2e-09	adenylatekinase putative	LdBPK_340120.1
LdBPK_320037600	102.846	-0.877871	0.158431	-5.54104	3.01e-08	1.69e-07	50Sribosome-bindingGTPase putative	LdBPK_323210.1
LdBPK_190008900	266.755	-0.87772	0.114671	-7.65424	1.94e-14	2.04e-13	intraflagellartransportprotein52 putative	LdBPK_190320.1
LdBPK_100016900	9349.8	-0.876243	0.128903	-6.79769	1.06e-11	8.73e-11	histoneH3 putative	LdBPK_100920.1
LdBPK_320013900	487.665	-0.876045	0.100819	-8.68925	3.65e-18	4.98e-17	RNArecognitionmotif.(a.k.a.RRM RBD orRNPdomain) putative	LdBPK_320900.1
LdBPK_100014600	456.176	-0.87533	0.109746	-7.97599	1.51e-15	1.75e-14	WDdomain G-betarepeat/EukaryotictranslationinitiationfactoreIF2A putative	LdBPK_100830.1
LdBPK_350058300	463.651	-0.874627	0.107438	-8.14074	3.93e-16	4.75e-15	hypotheticalprotein conserved	LdBPK_355230.1
LdBPK_310006400	168.785	-0.874051	0.144524	-6.0478	1.47e-09	9.62e-09	ubiquitincarboxyl-terminalhydrolase putative	LdBPK_310150.1
LdBPK_350054400	232.191	-0.873105	0.136768	-6.38382	1.73e-10	1.24e-09	Archaictranslocaseoutermitochondrialmembrane40 putative	LdBPK_354920.1
LdBPK_360027400	5665.21	-0.872616	0.0833525	-10.469	1.2e-25	2.6e-24	chaperoninHSP60 mitochondrialprecursor	LdBPK_362140.1
LdBPK_110015900	4745.59	-0.869835	0.111246	-7.81901	5.32e-15	5.9e-14	pyruvatephosphatedikinase putative	LdBPK_111000.1
LdBPK_340006400	1014.67	-0.868162	0.0947501	-9.16266	5.06e-20	7.89e-19	malatedehydrogenase	LdBPK_340170.1
LdBPK_050008800	3932.31	-0.868096	0.0974397	-8.90906	5.15e-19	7.45e-18	microtubule-associatedprotein putative	LdBPK_050380.1
LdBPK_300012200	804.155	-0.865788	0.263382	-3.2872	0.0010119	0.00287147	40SribosomalproteinS30 putative	LdBPK_300710.1
LdBPK_240006400	92.5389	-0.865407	0.176083	-4.91477	8.89e-07	4.19e-06	hypotheticalprotein conserved	LdBPK_240150.1
LdBPK_110016300	1574.9	-0.86521	0.112597	-7.68415	1.54e-14	1.64e-13	hypotheticalprotein conserved	LdBPK_111040.1
LdBPK_330033400	516.983	-0.865103	0.108117	-8.00151	1.23e-15	1.44e-14	heatshockprotein putative	LdBPK_332520.1
LdBPK_360080000	598.282	-0.86449	0.0990215	-8.73033	2.54e-18	3.52e-17	serinepeptidaseclanSC familyS9A putative	LdBPK_367060.1
LdBPK_100005700	25.7194	-0.863494	0.280311	-3.08048	0.00206665	0.00544577	hypotheticalprotein conserved	LdBPK_100060.1
LdBPK_070012000	1154.51	-0.861979	0.0765296	-11.2633	1.99e-29	4.97e-28	hypotheticalprotein conserved	LdBPK_070710.1
LdBPK_300032700	731.095	-0.85951	0.100702	-8.53518	1.4e-17	1.82e-16	RNA-bindingprotein putative	LdBPK_302600.1
LdBPK_330032400	207.553	-0.858337	0.127936	-6.70911	1.96e-11	1.56e-10	udp-glc4'-epimerase putative	LdBPK_332430.1
LdBPK_280028500	100.13	-0.85738	0.167335	-5.12375	3e-07	1.48e-06	MitochondrialimportreceptorsubunitATOM69 putative	LdBPK_282320.1
LdBPK_340046300	460.984	-0.856135	0.107841	-7.93885	2.04e-15	2.34e-14	smallnuclearribonucleoprotein putative	LdBPK_343670.1
LdBPK_180017400	280.205	-0.855377	0.142109	-6.01918	1.75e-09	1.14e-08	prolyl-tRNAsynthetase putative	LdBPK_181220.1
LdBPK_220020200	167.243	-0.855026	0.163806	-5.21976	1.79e-07	9.09e-07	cyclophilin6 putative	LdBPK_221300.1
LdBPK_240012600	132.532	-0.854414	0.177701	-4.80814	1.52e-06	6.99e-06	hypotheticalprotein conserved	LdBPK_240760.1
LdBPK_040015200	50.4227	-0.854341	0.256104	-3.33592	0.000850189	0.00245179	hypotheticalprotein conserved	LdBPK_040980.1
LdBPK_270031100	3227.8	-0.853973	0.0885212	-9.6471	5.06e-22	8.66e-21	heatshockproteinDNAJ putative	LdBPK_272350.1
LdBPK_320005400	128.798	-0.852018	0.144298	-5.90459	3.54e-09	2.2e-08	proteintransportproteinSEC13 putative	LdBPK_320050.1
LdBPK_030012300	119.745	-0.849865	0.150837	-5.63433	1.76e-08	1.01e-07	cytochromecoxidasecopperchaperone putative	LdBPK_030720.1
LdBPK_050009500	380.769	-0.849036	0.129168	-6.57313	4.93e-11	3.77e-10	Skp1family dimerisationdomaincontainingprotein putative	LdBPK_050450.1
LdBPK_100006700	1354.15	-0.848966	0.0947966	-8.95566	3.38e-19	4.97e-18	leucine-richrepeatprotein putative	LdBPK_100160.1
LdBPK_360048000	395.751	-0.84859	0.106528	-7.96593	1.64e-15	1.9e-14	eukaryotictranslationinitiationfactor3subunit2 putative	LdBPK_364070.1
LdBPK_010011500	65.2152	-0.848445	0.211443	-4.01264	6e-05	0.000215477	HSP70-likeprotein	LdBPK_010660.1
LdBPK_360040900	38.0939	-0.84819	0.231283	-3.66733	0.000245094	0.000788614	oxidoreductase putative	LdBPK_363380.1
LdBPK_270006800	698.75	-0.846977	0.0959895	-8.82365	1.11e-18	1.58e-17	proteasomealpha7subunit putative	LdBPK_270190.1
LdBPK_320040600	709.46	-0.845552	0.0925617	-9.135	6.54e-20	1.01e-18	cyclin6 putative	LdBPK_323520.1
LdBPK_280023700	1011.27	-0.844766	0.0873395	-9.67221	3.96e-22	6.88e-21	proteasomeregulatorynon-ATP-asesubunit2 putative	LdBPK_281850.1
LdBPK_110005200	58.3041	-0.843203	0.199294	-4.23095	2.33e-05	8.86e-05	Bacterialtransferasehexapeptide(sixrepeats) putative	LdBPK_110030.1
LdBPK_300040300	458.937	-0.841846	0.114472	-7.35416	1.92e-13	1.85e-12	MORNrepeat-containingprotein1	LdBPK_303360.1
LdBPK_260028200	136.021	-0.841185	0.146721	-5.73323	9.85e-09	5.86e-08	Mitochondrial28SribosomalproteinS34 putative	LdBPK_262280.1
LdBPK_310038700	496.378	-0.840706	0.0981156	-8.56852	1.05e-17	1.38e-16	aldehydereductase putative	LdBPK_312980.1
LdBPK_080009600	66.4322	-0.840149	0.187811	-4.47338	7.7e-06	3.17e-05	signalpeptidasetypeI putative	LdBPK_080460.1
LdBPK_360036100	264.785	-0.838892	0.111644	-7.514	5.73e-14	5.79e-13	hypotheticalprotein conserved	LdBPK_362940.1
LdBPK_200020700	1848.17	-0.838062	0.0916485	-9.14431	6e-20	9.3e-19	SuppressorofG2alleleofSKP1 putative	LdBPK_201610.1
LdBPK_040006800	310.615	-0.837444	0.131999	-6.34433	2.23e-10	1.58e-09	hypotheticalprotein conserved	LdBPK_040160.1
LdBPK_210013900	733.74	-0.836717	0.0914355	-9.1509	5.65e-20	8.77e-19	methionyl-tRNAsynthetase	LdBPK_210890.1
LdBPK_320044500	52.4098	-0.835133	0.205426	-4.06537	4.8e-05	0.000174498	MethyltransferaseTYW3 putative	LdBPK_323900.1
LdBPK_140019800	1033.23	-0.832585	0.0973296	-8.55428	1.19e-17	1.55e-16	delta-4fattyaciddesaturase	LdBPK_141420.1
LdBPK_250005800	129.754	-0.831132	0.146609	-5.66905	1.44e-08	8.34e-08	poly(A)-bindingprotein3	LdBPK_250080.1
LdBPK_320028300	76.4209	-0.829349	0.18187	-4.56012	5.11e-06	2.18e-05	NADH-ubiquinoneoxidoreductasecomplexIsubunit putative	LdBPK_322360.1
LdBPK_240010200	77.5993	-0.828883	0.178765	-4.63672	3.54e-06	1.54e-05	hypotheticalprotein conserved	LdBPK_240540.1
LdBPK_210024500	397.538	-0.828814	0.130439	-6.35402	2.1e-10	1.49e-09	Microtubule-bindingproteinMIP-T3 putative	LdBPK_211880.1
LdBPK_230010300	343.707	-0.828369	0.117644	-7.04133	1.9e-12	1.69e-11	hypotheticalprotein conserved	LdBPK_230540.1
LdBPK_230015300	1225.34	-0.828274	0.0859291	-9.63904	5.47e-22	9.33e-21	mitochondrialRNAbindingprotein putative	LdBPK_230930.1
LdBPK_240028300	12.2212	-0.826928	0.360476	-2.29399	0.0217912	0.0441756	hypotheticalprotein conserved	LdBPK_242280.1
LdBPK_320040000	577.895	-0.826917	0.103172	-8.01493	1.1e-15	1.3e-14	glucosamine-6-phosphateisomerase putative	LdBPK_323460.1
LdBPK_350019300	172.997	-0.823716	0.145512	-5.66081	1.51e-08	8.74e-08	threonyl-tRNAsynthetase putative	LdBPK_351420.1
LdBPK_070007800	62.6802	-0.823262	0.187998	-4.3791	1.19e-05	4.75e-05	acetylornithinedeacetylase-likeprotein	LdBPK_070430.1
LdBPK_350021400	57.1643	-0.822329	0.197203	-4.16997	3.05e-05	0.000113986	hypotheticalprotein conserved	LdBPK_351630.1
LdBPK_230007700	5871.33	-0.822325	0.0811161	-10.1376	3.76e-24	7.41e-23	terbinafineresistancelocusprotein(yip1)	LdBPK_230280.1
LdBPK_050014600	1988.92	-0.821989	0.0706166	-11.6402	2.57e-31	7.18e-30	glutaminylcyclase putative	LdBPK_050950.1
LdBPK_270011700	439.522	-0.821559	0.108975	-7.53899	4.74e-14	4.82e-13	aminoacidtransporter putative	LdBPK_310340.1
LdBPK_290012600	1313.15	-0.820712	0.0943102	-8.70225	3.25e-18	4.49e-17	U-boxdomainprotein putative	LdBPK_290810.1
LdBPK_300042900	512.454	-0.820133	0.101083	-8.11342	4.92e-16	5.92e-15	cytochromep450-likeprotein	LdBPK_303610.1
LdBPK_180018900	2507.75	-0.819842	0.0773887	-10.5938	3.18e-26	7.08e-25	heatshockprotein110 putative	LdBPK_181350.1
LdBPK_250015600	2242.44	-0.819071	0.110495	-7.41272	1.24e-13	1.21e-12	dyneinheavychain putative	LdBPK_251010.1
LdBPK_340008900	554.18	-0.818338	0.0954555	-8.57298	1.01e-17	1.33e-16	hypotheticalprotein conserved	LdBPK_340400.1
LdBPK_260008400	141.257	-0.817359	0.16437	-4.97269	6.6e-07	3.15e-06	mitoticcyclin putative	LdBPK_260320.1
LdBPK_350034100	427.666	-0.817352	0.131853	-6.19897	5.68e-10	3.87e-09	RNApolymerase-associatedproteinLEO1 putative	LdBPK_352900.1
LdBPK_090021900	205.64	-0.815746	0.140354	-5.81205	6.17e-09	3.74e-08	DNAJ-bindingprotein putative	LdBPK_091560.1
LdBPK_320011500	767.681	-0.815644	0.0970608	-8.40343	4.34e-17	5.48e-16	AMMECR1 putative	LdBPK_320660.1
LdBPK_300037500	743.543	-0.81538	0.10658	-7.65041	2e-14	2.1e-13	eukaryotictranslationinitiationfactor3subunit7-likeprotein	LdBPK_303080.1
LdBPK_240029500	12.7262	-0.814405	0.34171	-2.38332	0.0171572	0.0358355	hypotheticalprotein conserved	LdBPK_242400.1
LdBPK_360063700	20.4538	-0.813735	0.285159	-2.85362	0.00432248	0.0105748	hypotheticalprotein conserved	LdBPK_365600.1
LdBPK_040017700	1091.56	-0.813189	0.104679	-7.76841	7.95e-15	8.64e-14	hypotheticalprotein conserved	LdBPK_041240.1
LdBPK_250005900	164.907	-0.812883	0.159158	-5.10738	3.27e-07	1.61e-06	hypotheticalprotein
LdBPK_160005100	425.383	-0.81179	0.115573	-7.02407	2.15e-12	1.9e-11	RibosomalproteinL18e/L15 putative	LdBPK_160020.1
LdBPK_340035100	551.873	-0.811592	0.0892242	-9.0961	9.36e-20	1.43e-18	hypotheticalprotein conserved	LdBPK_342720.1
LdBPK_250018800	110.032	-0.807262	0.154702	-5.21817	1.81e-07	9.16e-07	NPL4family putative	LdBPK_251320.1
LdBPK_280021100	555.094	-0.807048	0.124309	-6.49226	8.46e-11	6.31e-10	Proteinofunknownfunction(DUF423) putative	LdBPK_281620.1
LdBPK_050011900	75.4326	-0.80599	0.184745	-4.36272	1.28e-05	5.1e-05	sre-2/carboxylatecarrier-likeprotein	LdBPK_050680.1
LdBPK_360081400	22.4656	-0.805785	0.281348	-2.86402	0.00418305	0.0102698	EVEdomaincontainingprotein putative	LdBPK_367200.1
LdBPK_200018100	8756.1	-0.803896	0.0840957	-9.55931	1.19e-21	2e-20	smallmyristoylatedprotein-1	LdBPK_201350.1
LdBPK_320033400	17284.4	-0.803538	0.109161	-7.36103	1.82e-13	1.76e-12	L-Lysinetransportprotein putative	LdBPK_322800.1
LdBPK_240005800	148.63	-0.802586	0.154319	-5.20081	1.98e-07	9.99e-07	hypotheticalprotein conserved	LdBPK_240090.1
LdBPK_260008300	657.426	-0.801968	0.0899452	-8.91619	4.83e-19	7.02e-18	C-1-tetrahydrofolatesynthase cytoplasmic putative	LdBPK_260310.1
LdBPK_020011100	4456.82	-0.801967	0.0791154	-10.1367	3.8e-24	7.47e-23	hypotheticalprotein conserved	LdBPK_020520.1
LdBPK_240019500	26.9926	-0.801794	0.308384	-2.59998	0.00932285	0.0209237	hypotheticalprotein conserved	LdBPK_241440.1
LdBPK_290007500	123.501	-0.800856	0.1519	-5.27226	1.35e-07	6.95e-07	D-lactatedehydrogenase-likeprotein	LdBPK_290290.1
LdBPK_120011900	1113.71	-0.800848	0.0957652	-8.36263	6.13e-17	7.67e-16	cytochromeoxidasesubunitIV putative	LdBPK_120620.1
LdBPK_360033700	580.43	-0.800121	0.104988	-7.62107	2.52e-14	2.61e-13	relatedtomultifunctionalcyclin-dependentkinasepho85-likeprotein	LdBPK_362710.1
LdBPK_090014200	203.934	-0.799877	0.150513	-5.31433	1.07e-07	5.59e-07	rasfamilyprotein-likeprotein	LdBPK_090900.1
LdBPK_320008500	352.834	-0.799428	0.131552	-6.07692	1.23e-09	8.08e-09	hypotheticalprotein conserved	LdBPK_320360.1
LdBPK_060016700	361.83	-0.79847	0.113905	-7.01	2.38e-12	2.09e-11	hypotheticalprotein conserved	LdBPK_061140.1
LdBPK_260020900	479.255	-0.797994	0.112526	-7.09166	1.33e-12	1.2e-11	thimetoligopeptidase putative	LdBPK_261550.1
LdBPK_360061200	1209.6	-0.797966	0.079185	-10.0772	6.97e-24	1.35e-22	hypotheticalprotein conserved	LdBPK_365360.1
LdBPK_280018100	1663.04	-0.797856	0.088365	-9.02909	1.73e-19	2.58e-18	p450reductase putative	LdBPK_281350.1
LdBPK_250010200	5718.4	-0.797017	0.0753	-10.5845	3.51e-26	7.78e-25	RNArecognitionmotif(a.k.a.RRM RBD orRNPdomain)/RNArecognitionmotif.(a.k.a.RRM RBD orRNPdomain) putative	LdBPK_250510.1
LdBPK_100015300	249.184	-0.796143	0.113282	-7.02797	2.1e-12	1.85e-11	nucleartransportfactor2 putative	LdBPK_100900.1
LdBPK_220009900	110.269	-0.796073	0.170897	-4.65822	3.19e-06	1.4e-05	PutativetRNAbindingdomaincontainingprotein putative	LdBPK_220350.1
LdBPK_030006700	109.701	-0.795996	0.158269	-5.02939	4.92e-07	2.38e-06	U2splicingauxiliaryfactor putative	LdBPK_030180.1
LdBPK_090009500	600.325	-0.795634	0.0983752	-8.08774	6.08e-16	7.22e-15	kinetoplastidkinetochoreprotein10 putative	LdBPK_090460.1
LdBPK_360049200	895.303	-0.795591	0.0885575	-8.98389	2.61e-19	3.86e-18	hslVUcomplexproteolyticsubunit threoninepeptidase ClanT(1) familyT1B	LdBPK_364180.1
LdBPK_130016700	964.673	-0.79265	0.0962979	-8.23122	1.85e-16	2.29e-15	hypotheticalprotein conserved	LdBPK_131100.1
LdBPK_180019300	717	-0.792473	0.0913264	-8.67736	4.05e-18	5.51e-17	hypotheticalprotein conserved	LdBPK_181390.1
LdBPK_270017700	24.7662	-0.792467	0.27211	-2.9123	0.00358773	0.00897202	hypotheticalprotein	LdBPK_271070.1
LdBPK_360054100	219.233	-0.792101	0.148569	-5.33155	9.74e-08	5.11e-07	mitochondrialintermediatepeptidase putative	LdBPK_364670.1
LdBPK_010011300	856.679	-0.791258	0.0932379	-8.48643	2.13e-17	2.75e-16	hypotheticalprotein conserved	LdBPK_010640.1
LdBPK_030007300	2945.93	-0.790062	0.117776	-6.70816	1.97e-11	1.57e-10	ribosomalproteinL38 putative	LdBPK_262230.1
LdBPK_310041100	203.544	-0.789636	0.143864	-5.48876	4.05e-08	2.24e-07	phosphoglycanbeta1 3galactosyltransferase5	LdBPK_313210.1
LdBPK_280030000	901.759	-0.789098	0.122237	-6.45547	1.08e-10	7.93e-10	eukaryotictranslationinitiationfactor putative	LdBPK_282480.1
LdBPK_130021400	2142.99	-0.788257	0.0765988	-10.2907	7.76e-25	1.61e-23	squalenemonooxygenase-likeprotein	LdBPK_131360.1
LdBPK_330042100	125.597	-0.787631	0.139468	-5.64741	1.63e-08	9.41e-08	smallnuclearribonucleoproteinSmD2	LdBPK_333340.1
LdBPK_150011500	1841.17	-0.787379	0.0775279	-10.1561	3.11e-24	6.18e-23	CRAL/TRIOdomaincontainingprotein putative	LdBPK_150640.1
LdBPK_060016600	86.0627	-0.787304	0.167025	-4.71369	2.43e-06	1.08e-05	hypotheticalprotein conserved	LdBPK_061130.1
LdBPK_230017700	591.529	-0.785571	0.102283	-7.68035	1.59e-14	1.68e-13	cytosolicleucylaminopeptidase	LdBPK_231120.1
LdBPK_310032300	1627.09	-0.785103	0.0881193	-8.90955	5.12e-19	7.43e-18	phosphatidylethanolaminen-methyltransferase-likeprotein	LdBPK_312360.1
LdBPK_130011300	2203.33	-0.784487	0.0761078	-10.3076	6.51e-25	1.35e-23	mannose-specificlectin putative	LdBPK_130560.1
LdBPK_290031800	1180.75	-0.783968	0.0798079	-9.82319	8.95e-23	1.63e-21	heatshockprotein20 putative	LdBPK_292560.1
LdBPK_360082600	65.3189	-0.783131	0.186587	-4.19713	2.7e-05	0.000102196	eukaryotictranslationinitiationfactor3subunit8 putative	LdBPK_367320.1
LdBPK_290036100	99.3326	-0.782985	0.173336	-4.51714	6.27e-06	2.63e-05	hypotheticalprotein conserved	LdBPK_292980.1
LdBPK_180008500	111.798	-0.780563	0.164082	-4.75716	1.96e-06	8.85e-06	GPI-anchortransamidasesubunit8(GPI8) putative	LdBPK_180360.1
LdBPK_310041500	161.758	-0.778831	0.13643	-5.70865	1.14e-08	6.71e-08	phosphatidylethanolaminen-methyltransferase-likeprotein	LdBPK_313250.1
LdBPK_010007100	126.088	-0.777857	0.158626	-4.90372	9.4e-07	4.42e-06	cyclophilin12 putative	LdBPK_010220.1
LdBPK_030012000	30.5105	-0.777403	0.257878	-3.01461	0.00257306	0.00663758	Aminoacyl-tRNAeditingdomaincontainingprotein putative	LdBPK_030690.1
LdBPK_350012500	2012.83	-0.776676	0.101173	-7.67673	1.63e-14	1.73e-13	proteasomeactivatorproteinpa26 putative	LdBPK_350770.1
LdBPK_320037500	627.335	-0.776315	0.0968839	-8.01284	1.12e-15	1.32e-14	leucine-richrepeatprotein putative	LdBPK_323200.1
LdBPK_360043300	554.232	-0.77529	0.103225	-7.51069	5.88e-14	5.93e-13	class-Evacuolarprotein-sortingprotein24(Vps24p) putative	LdBPK_363600.1
LdBPK_330043000	1900.99	-0.774753	0.0886984	-8.73469	2.44e-18	3.4e-17	delta-12fattyaciddesaturase	LdBPK_333420.1
LdBPK_210011000	112.386	-0.774056	0.175988	-4.39834	1.09e-05	4.38e-05	laRNAbindingprotein putative	LdBPK_210600.1
LdBPK_210027700	1938.73	-0.77387	0.0792816	-9.76103	1.65e-22	2.94e-21	proteasomesubunitalphatype-5 putative	LdBPK_212200.1
LdBPK_160022200	163.672	-0.773651	0.137298	-5.63481	1.75e-08	1.01e-07	prohibitin	LdBPK_161710.1
LdBPK_350040300	46.3665	-0.773623	0.214375	-3.60874	0.000307686	0.000970537	Peroxidase putative	LdBPK_353510.1
LdBPK_330040800	824.649	-0.772167	0.0886151	-8.71372	2.94e-18	4.07e-17	46kDvirulencefactor
LdBPK_160020300	798.119	-0.772133	0.0996269	-7.75024	9.17e-15	9.92e-14	paraflagellarrodprotein1D putative	LdBPK_161510.1
LdBPK_250024400	420.327	-0.772003	0.116696	-6.61553	3.7e-11	2.86e-10	hypotheticalprotein conserved	LdBPK_251870.1
LdBPK_360005800	831.389	-0.770881	0.0891385	-8.64813	5.23e-18	7.04e-17	leucinecarboxylmethyltransferase putative	LdBPK_360090.1
LdBPK_120010900	622.048	-0.768813	0.0910522	-8.44365	3.08e-17	3.93e-16	hypotheticalprotein conserved	LdBPK_120520.1
LdBPK_240010600	429.648	-0.767882	0.103191	-7.44135	9.97e-14	9.84e-13	hypotheticalprotein conserved	LdBPK_240580.1
LdBPK_190015400	893.176	-0.767446	0.102717	-7.47144	7.93e-14	7.89e-13	peptidyl-prolylcis-transisomerase macrophageinfectivitypotentiatorprecursor putative	LdBPK_190920.1
LdBPK_240026200	3310.44	-0.767377	0.0873453	-8.78555	1.56e-18	2.18e-17	STOPaxonemalprotein putative	LdBPK_242060.1
LdBPK_330018300	235.117	-0.766994	0.120815	-6.34848	2.17e-10	1.54e-09	hypotheticalprotein conserved	LdBPK_331100.1
LdBPK_170016600	336.787	-0.765922	0.116368	-6.58191	4.64e-11	3.56e-10	hypotheticalprotein conserved	LdBPK_170960.1
LdBPK_340027200	333.433	-0.765687	0.105388	-7.26542	3.72e-13	3.51e-12	hypotheticalprotein
LdBPK_350055100	884.87	-0.765563	0.129836	-5.89638	3.72e-09	2.31e-08	hypotheticalprotein conserved	LdBPK_354990.1
LdBPK_190012700	266.518	-0.764855	0.129871	-5.88934	3.88e-09	2.4e-08	kinesin putative	LdBPK_190700.1
LdBPK_320007100	519.214	-0.763094	0.106074	-7.194	6.29e-13	5.8e-12	Structure-specificrecognitionprotein(SSRP1)/HistonechaperoneRttp106-like putative	LdBPK_320220.1
LdBPK_320032100	51.3911	-0.763035	0.197525	-3.86298	0.000112013	0.000381768	HDdomaincontainingprotein putative	LdBPK_322680.1
LdBPK_250030800	460.379	-0.762809	0.11434	-6.67143	2.53e-11	1.98e-10	hypotheticalprotein conserved	LdBPK_252490.1
LdBPK_340028300	54.8262	-0.762725	0.20632	-3.69681	0.000218324	0.000707665	hypotheticalprotein conserved	LdBPK_342080.1
LdBPK_160014800	187.558	-0.762572	0.134482	-5.67044	1.42e-08	8.28e-08	Methyltransferasedomain/ubiE/COQ5methyltransferasefamily putative	LdBPK_160970.1
LdBPK_310032400	636.315	-0.762351	0.113304	-6.72837	1.72e-11	1.38e-10	3'-nucleotidase/nuclease putative
LdBPK_050015200	591.709	-0.762157	0.115013	-6.6267	3.43e-11	2.67e-10	hypotheticalprotein conserved	LdBPK_050990.1
LdBPK_360057900	58.7074	-0.761827	0.196972	-3.8677	0.000109866	0.000375064	hypotheticalprotein conserved	LdBPK_365030.1
LdBPK_260018300	139.317	-0.761805	0.160242	-4.75411	1.99e-06	8.97e-06	hypotheticalprotein conserved	LdBPK_261300.1
LdBPK_340043400	939.172	-0.761505	0.0996846	-7.63914	2.19e-14	2.28e-13	adenosinekinase-likeprotein	LdBPK_343380.1
LdBPK_360042700	398.029	-0.760865	0.113517	-6.70266	2.05e-11	1.63e-10	hypotheticalprotein conserved	LdBPK_363540.1
LdBPK_060008700	38.2264	-0.760195	0.236946	-3.20831	0.00133516	0.00368838	serinepeptidase clanSC familyS9A-likeprotein	LdBPK_060340.1
LdBPK_190017100	1127.28	-0.756859	0.0964791	-7.8448	4.34e-15	4.84e-14	proteasomeregulatorynon-ATP-asesubunit9 putative	LdBPK_191100.1
LdBPK_040014700	131.466	-0.756844	0.143212	-5.28478	1.26e-07	6.52e-07	hypotheticalprotein conserved	LdBPK_040930.1
LdBPK_230013200	3603.21	-0.756558	0.0783388	-9.65751	4.57e-22	7.84e-21	kinesin putative	LdBPK_230720.1
LdBPK_140008100	1633.02	-0.756166	0.083453	-9.06099	1.29e-19	1.94e-18	proteasomealpha3subunit putative	LdBPK_140310.1
LdBPK_360024100	1015.18	-0.755443	0.101628	-7.43344	1.06e-13	1.04e-12	hypotheticalprotein conserved	LdBPK_361830.1
LdBPK_310018100	370.379	-0.754939	0.10846	-6.96055	3.39e-12	2.91e-11	biotin/lipoateproteinligase-likeprotein	LdBPK_311070.1
LdBPK_300017900	33.4406	-0.754883	0.263803	-2.86154	0.00421586	0.0103382	smallnuclearribonucleoproteinpolypeptidee putative	LdBPK_301270.1
LdBPK_080016400	756.887	-0.754499	0.0971925	-7.76294	8.3e-15	9e-14	stress-inducedproteinsti1	LdBPK_081020.1
LdBPK_310017900	536.84	-0.754261	0.111063	-6.79131	1.11e-11	9.09e-11	hypotheticalprotein conserved	LdBPK_311050.1
LdBPK_300032600	594.884	-0.754222	0.0989109	-7.62527	2.44e-14	2.54e-13	formate--tetrahydrofolateligase	LdBPK_302590.1
LdBPK_360017300	357.824	-0.753658	0.117732	-6.40148	1.54e-10	1.11e-09	shortchain3-hydroxyacyl-CoAdehydrogenase putative	LdBPK_361200.1
LdBPK_190013700	925.743	-0.751839	0.0944892	-7.95688	1.76e-15	2.04e-14	ABCtransportsystemATP-bindingprotein putative	LdBPK_190800.1
LdBPK_360061000	37.0197	-0.75142	0.236654	-3.17519	0.00149739	0.00408367	Domainofunknownfunction(DUF4496) putative	LdBPK_365340.1
LdBPK_350037300	1411.36	-0.751179	0.0825988	-9.09431	9.52e-20	1.45e-18	riboflavinkinase/fmnadenylyltransferase-likeprotein	LdBPK_353210.1
LdBPK_240020600	59.3258	-0.751117	0.196587	-3.82079	0.000133027	0.000447536	WDdomain G-betarepeat putative	LdBPK_241550.1
LdBPK_220014300	467.806	-0.750586	0.0984046	-7.62755	2.39e-14	2.49e-13	hypotheticalprotein conserved	LdBPK_220720.1
LdBPK_060005900	557.707	-0.750484	0.0959981	-7.81769	5.38e-15	5.96e-14	ATP-bindingcassetteproteinsubfamilyG member1 putative	LdBPK_060090.1
LdBPK_220017300	86.4474	-0.748886	0.173758	-4.30994	1.63e-05	6.39e-05	hypotheticalprotein conserved	LdBPK_221000.1
LdBPK_300015500	456.259	-0.747482	0.0950092	-7.86746	3.62e-15	4.06e-14	p22proteinprecursor putative	LdBPK_301030.1
LdBPK_160019400	243.651	-0.747327	0.121681	-6.14167	8.17e-10	5.48e-09	hypotheticalprotein conserved	LdBPK_161440.1
LdBPK_270026600	728.785	-0.746193	0.101962	-7.31835	2.51e-13	2.4e-12	branched-chainaminoacidaminotransferase putative	LdBPK_271950.1
LdBPK_090009000	415.369	-0.74608	0.102656	-7.26776	3.65e-13	3.45e-12	CHCH-CHCH-likeCx9C IMSimportdisulfiderelay-system putative	LdBPK_090350.1
LdBPK_250024600	227.886	-0.74499	0.123931	-6.01132	1.84e-09	1.19e-08	cytochromecoxidaseassemblyprotein putative	LdBPK_251890.1
LdBPK_270018700	2442.43	-0.744699	0.0829026	-8.98282	2.64e-19	3.89e-18	KHdomain/HelicaseconservedC-terminaldomaincontainingprotein putative	LdBPK_271220.1
LdBPK_350044400	85.8538	-0.743871	0.189969	-3.91576	9.01e-05	0.000312645	nucleosidediphosphatekinase putative	LdBPK_353910.1
LdBPK_150008000	1091.46	-0.743805	0.0848713	-8.76392	1.89e-18	2.63e-17	replicationFactorA28kDasubunit putative	LdBPK_150310.1
LdBPK_250016000	1160.85	-0.743701	0.0881361	-8.43809	3.23e-17	4.11e-16	proteintransportproteinSec61gammasubunit putative	LdBPK_251050.1
LdBPK_350016700	734.75	-0.743653	0.0917855	-8.10207	5.4e-16	6.46e-15	oligosaccharyltransferasesubunit putative	LdBPK_351170.1
LdBPK_280037900	847.849	-0.74357	0.0912509	-8.14863	3.68e-16	4.47e-15	hypotheticalprotein conserved	LdBPK_283220.1
LdBPK_260015000	33.0641	-0.743377	0.257083	-2.89159	0.00383301	0.00950843	GlucosidaseIIbetasubunit-likeprotein putative	LdBPK_260970.1
LdBPK_100015900	1403.46	-0.743169	0.0777044	-9.56405	1.13e-21	1.91e-20	smallGTP-bindingproteinRab11 putative	LdBPK_100960.1
LdBPK_360074800	56.6947	-0.742722	0.194589	-3.81687	0.000135154	0.000454145	hypotheticalprotein
LdBPK_330033100	16.3638	-0.742483	0.321677	-2.30816	0.02099	0.0427592	hypotheticalprotein conserved	LdBPK_332500.1
LdBPK_320024500	474.235	-0.741908	0.100026	-7.41714	1.2e-13	1.17e-12	Cationeffluxfamily putative	LdBPK_321960.1
LdBPK_140005200	18.0544	-0.740542	0.301113	-2.45935	0.0139189	0.0297345	hypotheticalprotein conserved	LdBPK_140030.1
LdBPK_190007200	796.276	-0.740197	0.101319	-7.30558	2.76e-13	2.63e-12	metallo-peptidase ClanMG FamilyM24	LdBPK_190150.1
LdBPK_120009400	124.852	-0.739646	0.15817	-4.67627	2.92e-06	1.28e-05	hypotheticalprotein conserved	LdBPK_120380.1
LdBPK_220020300	221.835	-0.739594	0.12524	-5.90541	3.52e-09	2.19e-08	i/6autoantigen-likeprotein	LdBPK_221310.1
LdBPK_100015800	37.1834	-0.739233	0.268057	-2.75775	0.00582009	0.0138408	hypotheticalprotein conserved	LdBPK_100950.1
LdBPK_140018800	164.945	-0.738811	0.142712	-5.17693	2.26e-07	1.13e-06	hypotheticalprotein conserved	LdBPK_141320.1
LdBPK_320036400	179.671	-0.737462	0.137514	-5.36283	8.19e-08	4.36e-07	hypotheticalprotein conserved	LdBPK_323090.1
LdBPK_300044500	518.077	-0.73736	0.10844	-6.79968	1.05e-11	8.62e-11	CPSF-domainprotein putative	LdBPK_303770.1
LdBPK_070014500	773.196	-0.73672	0.109606	-6.72155	1.8e-11	1.44e-10	hypotheticalprotein conserved	LdBPK_070990.1
LdBPK_180007000	446.956	-0.73514	0.10902	-6.74317	1.55e-11	1.25e-10	ActivatorofHsp90ATPase N-terminal/ActivatorofHsp90ATPasehomolog1-likeprotein putative	LdBPK_180210.1
LdBPK_050010600	485.79	-0.734533	0.0956503	-7.67936	1.6e-14	1.69e-13	cdc2-relatedkinase putative	LdBPK_050550.1
LdBPK_290022900	209.915	-0.732832	0.146353	-5.00728	5.52e-07	2.66e-06	hypotheticalprotein
LdBPK_200021900	76.9944	-0.732655	0.178106	-4.11358	3.9e-05	0.000143382	amidohydrolase putative	LdBPK_201740.1
LdBPK_060014200	219.217	-0.732524	0.135681	-5.39888	6.71e-08	3.61e-07	dihydrofolatereductase-thymidylatesynthase	LdBPK_060890.1
LdBPK_250031100	1551.09	-0.732095	0.0820617	-8.92128	4.61e-19	6.72e-18	hypotheticalprotein conserved	LdBPK_252520.1
LdBPK_360059700	1333.74	-0.731997	0.0902681	-8.10914	5.1e-16	6.11e-15	hypotheticalprotein conserved	LdBPK_365210.1
LdBPK_230005400	5248.76	-0.731966	0.0752656	-9.72512	2.36e-22	4.15e-21	peroxidoxin	LdBPK_230050.1
LdBPK_180010400	86.9289	-0.731896	0.162076	-4.51577	6.31e-06	2.65e-05	hypotheticalprotein conserved	LdBPK_180550.1
LdBPK_280013300	219.401	-0.731201	0.128349	-5.69695	1.22e-08	7.14e-08	RNApolymeraseBsubunitRPB8 putative	LdBPK_280870.1
LdBPK_210028100	173.843	-0.730603	0.138365	-5.28025	1.29e-07	6.66e-07	betatubulin	LdBPK_212240.1
LdBPK_340037200	420.707	-0.729464	0.119066	-6.12654	8.98e-10	6.02e-09	hypotheticalprotein conserved	LdBPK_342870.1
LdBPK_220007500	98.9419	-0.72938	0.157751	-4.62361	3.77e-06	1.64e-05	Tim10/DDPfamilyzincfingercontainingprotein putative	LdBPK_220140.1
LdBPK_280017700	2726.26	-0.729179	0.0792486	-9.20117	3.54e-20	5.55e-19	heat-shockproteinhsp70 putative	LdBPK_281310.1
LdBPK_300009400	54.2403	-0.729157	0.228313	-3.19367	0.00140478	0.00385899	WD-40repeatprotein	LdBPK_300420.1
LdBPK_210016200	60.7257	-0.72569	0.189768	-3.82408	0.000131259	0.000442126	Adenylatecyclaseassociated(CAP)Nterminal/Adenylatecyclaseassociated(CAP)Cterminal putative	LdBPK_211110.1
LdBPK_290006100	53.482	-0.725209	0.198551	-3.65251	0.000259688	0.000830444	RNApolymerasesubunit putative	LdBPK_290140.1
LdBPK_260025300	238.978	-0.724855	0.129542	-5.59551	2.2e-08	1.25e-07	Presentintheoutermitochondrialmembraneproteome1	LdBPK_262000.1
LdBPK_050006800	45.4528	-0.724473	0.209842	-3.45247	0.000555477	0.00167004	Fip1motif/ZincfingerC-x8-C-x5-C-x3-Htype(andsimilar) putative	LdBPK_050190.1
LdBPK_360028800	211.778	-0.724149	0.135608	-5.34	9.29e-08	4.9e-07	transmembraneemp24domain-containingprotein	LdBPK_362280.1
LdBPK_230020000	141.661	-0.72401	0.158136	-4.57839	4.69e-06	2.01e-05	hypotheticalprotein conserved	LdBPK_231390.1
LdBPK_090014800	1145.5	-0.723831	0.0887771	-8.15335	3.54e-16	4.3e-15	ef-handprotein5 putative	LdBPK_090960.1
LdBPK_210019900	203.125	-0.723658	0.118901	-6.08621	1.16e-09	7.64e-09	DNArepairandrecombinationhelicaseproteinPIF6 putative	LdBPK_211430.1
LdBPK_010007900	947.457	-0.723102	0.132534	-5.45598	4.87e-08	2.67e-07	4F5proteinfamily putative	LdBPK_010300.1
LdBPK_080008000	54.4473	-0.722357	0.196257	-3.68067	0.000232623	0.000751095	Isochorismatasefamily putative	LdBPK_080310.1
LdBPK_300036800	29.5998	-0.721525	0.273754	-2.63567	0.00839702	0.0190044	Proteinofunknownfunction(DUF2817)/Succinylglutamatedesuccinylase/Aspartoacylasefamily putative	LdBPK_303010.1
LdBPK_080006000	90.1977	-0.720272	0.177999	-4.04649	5.2e-05	0.000188281	hypotheticalprotein conserved	LdBPK_080110.1
LdBPK_260008100	603.961	-0.719757	0.0949573	-7.5798	3.46e-14	3.55e-13	aminopeptidase-likeprotein	LdBPK_260290.1
LdBPK_120007300	408.926	-0.719638	0.106904	-6.73164	1.68e-11	1.35e-10	glyoxalaseII putative	LdBPK_120200.1
LdBPK_300034800	572.212	-0.719291	0.0868715	-8.27995	1.23e-16	1.53e-15	hypotheticalprotein conserved	LdBPK_302810.1
LdBPK_340015200	92.4798	-0.719204	0.211169	-3.40582	0.000659667	0.00196276	hypotheticalprotein conserved	LdBPK_340980.1
LdBPK_110016400	558.323	-0.718717	0.0977454	-7.35295	1.94e-13	1.86e-12	pretranslocationprotein alphasubunit putative	LdBPK_111050.1
LdBPK_340006200	95.4562	-0.718321	0.195522	-3.67387	0.000238908	0.000770196	adenylatekinase2	LdBPK_340130.1
LdBPK_120005200	44.6088	-0.718223	0.226205	-3.1751	0.00149784	0.00408367	proteasomebeta-1subunit putative	LdBPK_120030.1
LdBPK_210009300	319.244	-0.717978	0.114785	-6.25499	3.98e-10	2.74e-09	hypotheticalprotein conserved	LdBPK_210450.1
LdBPK_210016500	18.0407	-0.717936	0.309419	-2.32027	0.0203262	0.0416308	hypotheticalprotein conserved	LdBPK_211140.1
LdBPK_320023300	139.571	-0.717435	0.160515	-4.46959	7.84e-06	3.22e-05	hypotheticalprotein conserved	LdBPK_321840.1
LdBPK_330030800	692.948	-0.716226	0.109499	-6.54093	6.11e-11	4.64e-10	hypotheticalprotein conserved	LdBPK_332270.1
LdBPK_350006500	385.987	-0.716065	0.114493	-6.25424	3.99e-10	2.75e-09	hypotheticalprotein conserved	LdBPK_350140.1
LdBPK_350035600	106.357	-0.716027	0.157159	-4.55607	5.21e-06	2.22e-05	hypotheticalprotein conserved	LdBPK_353050.1
LdBPK_280018200	209.072	-0.715968	0.122453	-5.84689	5.01e-09	3.06e-08	hypotheticalprotein conserved	LdBPK_281360.1
LdBPK_350020500	4690.77	-0.715464	0.077896	-9.18486	4.12e-20	6.45e-19	rieskeiron-sulfurprotein mitochondrialprecursor putative	LdBPK_351540.1
LdBPK_210011100	819.52	-0.715299	0.0894771	-7.99422	1.3e-15	1.52e-14	dihydrolipoamideacetyltransferaseprecursorlikeprotein	LdBPK_210610.1
LdBPK_330029900	488.107	-0.714061	0.100332	-7.11702	1.1e-12	1.01e-11	hypotheticalprotein conserved	LdBPK_332180.1
LdBPK_280007100	321.735	-0.713685	0.103242	-6.91273	4.75e-12	4e-11	palmitoylacyltransferase9 putative	LdBPK_280220.1
LdBPK_070005600	3429.01	-0.712833	0.0981463	-7.26296	3.79e-13	3.57e-12	cytochromec1 hemeprotein mitochondrial putative	LdBPK_070210.1
LdBPK_360022400	144.599	-0.712749	0.161536	-4.41233	1.02e-05	4.12e-05	hypotheticalprotein conserved	LdBPK_361660.1
LdBPK_250007700	508.112	-0.711636	0.0915322	-7.7747	7.56e-15	8.26e-14	Dyneinlightchain1 cytoplasmic putative	LdBPK_250260.1
LdBPK_300030200	514.024	-0.711431	0.108477	-6.55835	5.44e-11	4.16e-10	sphingosine1-phosphatelyase	LdBPK_302360.1
LdBPK_110013300	831.179	-0.71133	0.120168	-5.91945	3.23e-09	2.02e-08	40SribosomalproteinS21 putative	LdBPK_110780.1
LdBPK_350059000	539.604	-0.711097	0.101604	-6.99868	2.58e-12	2.25e-11	isopentenyl-diphosphatedelta-isomerase(typeII) putative	LdBPK_355300.1
LdBPK_330020900	25.4878	-0.710736	0.279038	-2.54709	0.0108624	0.0239726	Thioredoxin putative	LdBPK_331350.1
LdBPK_360007800	664.249	-0.710385	0.135092	-5.25854	1.45e-07	7.44e-07	eukaryotictranslationinitiationfactor3subunitL putative	LdBPK_360270.1
LdBPK_350006600	38.7989	-0.710051	0.252126	-2.81626	0.00485869	0.0117864	hypotheticalprotein conserved	LdBPK_350150.1
LdBPK_320010700	28.7255	-0.709512	0.256798	-2.76292	0.00572873	0.0136468	hypotheticalprotein conserved	LdBPK_320580.1
LdBPK_110014600	221.229	-0.709253	0.123829	-5.72769	1.02e-08	6.03e-08	60SribosomalproteinL24 putative	LdBPK_110900.1
LdBPK_110007000	22.3923	-0.709241	0.297566	-2.38347	0.0171501	0.0358295	acidocalcisomalpyrophosphatase	LdBPK_110210.1
LdBPK_350006900	20.6962	-0.708941	0.309194	-2.29286	0.0218559	0.0442529	hypotheticalprotein conserved	LdBPK_350180.1
LdBPK_220015400	1254.66	-0.708733	0.0831045	-8.52822	1.49e-17	1.93e-16	hypotheticalprotein conserved	LdBPK_220800.1
LdBPK_210010400	243.472	-0.707275	0.11733	-6.0281	1.66e-09	1.08e-08	hypotheticalprotein conserved	LdBPK_210560.1
LdBPK_230009100	2967.11	-0.707118	0.072931	-9.69571	3.14e-22	5.49e-21	cytochromecoxidasesubunit10 putative	LdBPK_230420.1
LdBPK_350039100	7638.45	-0.706515	0.085937	-8.22131	2.01e-16	2.48e-15	6-phosphogluconatedehydrogenase decarboxylating putative	LdBPK_353390.1
LdBPK_210006600	326.563	-0.70651	0.107249	-6.58755	4.47e-11	3.43e-10	DNAtopoisomerase1A	LdBPK_210180.1
LdBPK_340044200	1056.53	-0.706215	0.0789777	-8.94196	3.82e-19	5.61e-18	vacuolarATPsynthasecatalyticsubunitA putative	LdBPK_343460.1
LdBPK_070014200	127.553	-0.70361	0.171194	-4.11002	3.96e-05	0.000145353	N-acetylglucosamine-phosphatemutase putative	LdBPK_070930.1
LdBPK_320027400	54.3553	-0.703226	0.199065	-3.53265	0.00041142	0.00126567	RNArecognitionmotif.(a.k.a.RRM RBD orRNPdomain) putative	LdBPK_322260.1
LdBPK_270017200	162.626	-0.703212	0.144212	-4.87625	1.08e-06	5.05e-06	hypotheticalprotein	LdBPK_271070.1
LdBPK_210023000	1749.52	-0.70296	0.0890061	-7.89789	2.84e-15	3.21e-14	hypotheticalprotein conserved	LdBPK_211720.1
LdBPK_220015100	1111.07	-0.702924	0.111253	-6.31826	2.65e-10	1.86e-09	proteinkinase putative	LdBPK_220770.1
LdBPK_260007500	607.568	-0.702844	0.0890365	-7.89389	2.93e-15	3.31e-14	Eukaryotictranslationinitiationfactor4Etype6 putative	LdBPK_260230.1
LdBPK_130015200	593.65	-0.702624	0.10547	-6.66183	2.7e-11	2.11e-10	Dpy-30motifcontainingprotein putative	LdBPK_130950.1
LdBPK_310012300	2665.31	-0.702432	0.0951917	-7.37913	1.59e-13	1.55e-12	aminoacidtransporteraATP11 putative	LdBPK_310610.1
LdBPK_290006200	615.584	-0.701775	0.0935969	-7.49785	6.49e-14	6.53e-13	PutativeintraflagellartransportproteinB2	LdBPK_290160.1
LdBPK_150020300	394.662	-0.701526	0.1118	-6.27483	3.5e-10	2.42e-09	glutaminyl-tRNAsynthetase putative	LdBPK_151490.1
LdBPK_090015100	82.8091	-0.700837	0.176593	-3.96866	7.23e-05	0.000254881	calmodulin putative	LdBPK_090980.1
LdBPK_100019900	30.5286	-0.700661	0.261369	-2.68073	0.00734617	0.0169433	hypotheticalprotein conserved	LdBPK_101350.1
LdBPK_360066500	1518.8	-0.700186	0.0767536	-9.12251	7.34e-20	1.13e-18	isoleucyl-tRNAsynthetase putative	LdBPK_365870.1
LdBPK_270008400	1224.93	-0.698338	0.0842923	-8.28473	1.18e-16	1.47e-15	RNArecognitionmotif.(a.k.a.RRM RBD orRNPdomain)/RNArecognitionmotif(a.k.a.RRM RBD orRNPdomain) putative	LdBPK_270360.1
LdBPK_280024900	51.5133	-0.698228	0.210321	-3.31982	0.000900766	0.00258691	C-terminalmotorkinesin putative	LdBPK_281970.1
LdBPK_210018000	428.811	-0.697809	0.100724	-6.9279	4.27e-12	3.61e-11	kinesin putative	LdBPK_211280.1
LdBPK_290031900	1188.32	-0.69758	0.109955	-6.34423	2.24e-10	1.58e-09	60SribosomalproteinL13 putative	LdBPK_292580.1
LdBPK_290018700	139.35	-0.697098	0.145272	-4.79856	1.6e-06	7.3e-06	hypotheticalprotein conserved	LdBPK_291380.1
LdBPK_090015000	12073.6	-0.697068	0.0997273	-6.98974	2.75e-12	2.39e-11	calmodulin putative	LdBPK_090980.1
LdBPK_320014200	281.771	-0.696021	0.13396	-5.19574	2.04e-07	1.03e-06	phenylalanyl-tRNAsynthetasealphachain putative	LdBPK_320920.1
LdBPK_360047200	800.176	-0.695613	0.119402	-5.82581	5.68e-09	3.45e-08	aminomethyltransferase mitochondrial putative	LdBPK_364000.1
LdBPK_360023100	1060.09	-0.695297	0.0904083	-7.69063	1.46e-14	1.56e-13	proteasomesubunitbetatype-5 putative	LdBPK_361730.1
LdBPK_270007800	364.649	-0.693851	0.12335	-5.62504	1.85e-08	1.06e-07	Acylcarrierprotein mitochondrial putative	LdBPK_270300.1
LdBPK_340047900	27.8742	-0.69219	0.257601	-2.68707	0.00720824	0.0166621	PeptidasefamilyC78 putative	LdBPK_343830.1
LdBPK_300038000	1595.46	-0.690099	0.0914883	-7.54303	4.59e-14	4.68e-13	RNA-bindingprotein42(RNA-bindingmotifprotein42) putative	LdBPK_303130.1
LdBPK_200018700	1374.88	-0.689708	0.0920343	-7.49403	6.68e-14	6.7e-13	pumilioprotein9 putative	LdBPK_201410.1
LdBPK_180012400	42.5712	-0.689636	0.215643	-3.19805	0.00138362	0.00380837	dyneinlightchainTctex-type putative	LdBPK_180730.1
LdBPK_110014400	757.366	-0.68927	0.0832502	-8.2795	1.24e-16	1.53e-15	hypotheticalprotein
LdBPK_210009700	691.519	-0.688943	0.0946897	-7.2758	3.44e-13	3.26e-12	hypotheticalprotein conserved	LdBPK_210490.1
LdBPK_210005500	88.7972	-0.687881	0.170059	-4.04496	5.23e-05	0.00018935	hypotheticalprotein conserved	LdBPK_210060.1
LdBPK_040005100	75.6155	-0.687732	0.20484	-3.35742	0.000786734	0.00229258	BT1family putative
LdBPK_280013600	873.552	-0.68742	0.0948903	-7.24437	4.34e-13	4.07e-12	RNAbindingproteinrbp16 putative	LdBPK_280900.1
LdBPK_330013900	798.666	-0.686382	0.0788116	-8.70915	3.06e-18	4.23e-17	hypotheticalprotein conserved	LdBPK_330700.1
LdBPK_340032700	684.596	-0.686174	0.0989214	-6.93656	4.02e-12	3.41e-11	RNArecognitionmotif.(a.k.a.RRM RBD orRNPdomain)/RNArecognitionmotif(a.k.a.RRM RBD orRNPdomain) putative	LdBPK_342530.1
LdBPK_200017600	1735.46	-0.684609	0.0968032	-7.07217	1.53e-12	1.36e-11	hypotheticalprotein conserved	LdBPK_201300.1
LdBPK_320019900	30.6886	-0.684054	0.25736	-2.65796	0.00786145	0.0179432	hypotheticalprotein conserved	LdBPK_321480.1
LdBPK_210005700	105.44	-0.683823	0.152511	-4.48377	7.33e-06	3.04e-05	Qb-SNAREprotein putative	LdBPK_210080.1
LdBPK_140015100	1108.48	-0.683482	0.105409	-6.48409	8.93e-11	6.65e-10	glutathionesynthetase putative	LdBPK_140970.1
LdBPK_330042300	1037.05	-0.683326	0.0891037	-7.66888	1.73e-14	1.83e-13	betaprimecopprotein putative	LdBPK_333360.1
LdBPK_360040800	207.379	-0.683223	0.14114	-4.84075	1.29e-06	5.99e-06	hypotheticalprotein conserved	LdBPK_363370.1
LdBPK_260017100	40.784	-0.683067	0.239696	-2.84972	0.0043758	0.0106896	DnaJdomaincontainingprotein putative	LdBPK_261180.1
LdBPK_150017300	515.741	-0.682641	0.0890178	-7.66859	1.74e-14	1.84e-13	hypotheticalprotein conserved	LdBPK_151170.1
LdBPK_030014800	44.3709	-0.682554	0.22325	-3.05735	0.00223303	0.00583807	MORNrepeat putative	LdBPK_030950.1
LdBPK_360042100	446.359	-0.681702	0.0962573	-7.08208	1.42e-12	1.28e-11	hypotheticalprotein conserved	LdBPK_363490.1
LdBPK_270005300	575.523	-0.681617	0.0957801	-7.11648	1.11e-12	1.01e-11	CAAXprenylprotease1 putative	LdBPK_270040.1
LdBPK_350015300	1949.74	-0.681119	0.103043	-6.61005	3.84e-11	2.96e-10	ZincfingerC-x8-C-x5-C-x3-Htype(andsimilar) putative	LdBPK_351040.1
LdBPK_320023000	379.233	-0.680969	0.146687	-4.64233	3.45e-06	1.5e-05	coatomersubunitepsilon	LdBPK_321810.1
LdBPK_280006100	253.815	-0.680902	0.141268	-4.81994	1.44e-06	6.6e-06	DNA-direcetdRNApolymeraseII subunit9 putative	LdBPK_280120.1
LdBPK_010009800	904.187	-0.679704	0.0925579	-7.34356	2.08e-13	2e-12	long-chain-fatty-acid-CoAligase putative	LdBPK_010490.1
LdBPK_310037300	731.965	-0.67924	0.0894339	-7.59489	3.08e-14	3.17e-13	kinetoplastidkinetochoreprotein8 putative	LdBPK_312840.1
LdBPK_350049500	807.951	-0.679226	0.0990876	-6.85481	7.14e-12	5.94e-11	PGAP1-likeprotein putative	LdBPK_354420.1
LdBPK_330014300	299.028	-0.678172	0.111017	-6.10873	1e-09	6.66e-09	hypotheticalprotein conserved	LdBPK_330740.1
LdBPK_230014100	2462.18	-0.677265	0.103452	-6.54665	5.88e-11	4.47e-10	hypotheticalprotein conserved	LdBPK_230810.1
LdBPK_330026700	84.7847	-0.676329	0.213489	-3.16799	0.00153499	0.00417814	HistonemethylationproteinDOT1 putative	LdBPK_331890.1
LdBPK_130013300	2428.71	-0.676319	0.0784337	-8.62282	6.53e-18	8.73e-17	mitochondrialprocessingpeptidasealphasubunit putative	LdBPK_130760.1
LdBPK_150006600	396.739	-0.675381	0.104513	-6.46215	1.03e-10	7.61e-10	proteinphosphatase2C putative	LdBPK_150170.1
LdBPK_330032100	837.163	-0.675317	0.097383	-6.93466	4.07e-12	3.45e-11	hypotheticalprotein conserved	LdBPK_332400.1
LdBPK_070009700	70.3736	-0.673946	0.179857	-3.74713	0.000178872	0.000588014	3-hydroxyacyl-ACPdehydratase putative	LdBPK_070170.1
LdBPK_360079000	3611.96	-0.673859	0.0864487	-7.7949	6.45e-15	7.08e-14	2 3-bisphosphoglycerate-independentphosphoglyceratemutase	LdBPK_366960.1
LdBPK_280014200	308.315	-0.673408	0.112069	-6.00887	1.87e-09	1.21e-08	hypotheticalprotein conserved	LdBPK_280960.1
LdBPK_250012700	1676.03	-0.672486	0.0967774	-6.9488	3.68e-12	3.15e-11	hypotheticalprotein conserved	LdBPK_250730.1
LdBPK_350019800	4171.93	-0.672252	0.0848646	-7.92147	2.35e-15	2.68e-14	hypotheticalprotein conserved	LdBPK_351470.1
LdBPK_070005700	632.075	-0.672073	0.112632	-5.96699	2.42e-09	1.54e-08	hypotheticalprotein conserved	LdBPK_070220.1
LdBPK_260015500	1421.36	-0.671335	0.0962877	-6.97217	3.12e-12	2.69e-11	hypotheticalprotein conserved	LdBPK_261020.1
LdBPK_360053900	233.922	-0.670775	0.116054	-5.77985	7.48e-09	4.5e-08	asparaginase-likeprotein	LdBPK_364650.1
LdBPK_210016000	393.872	-0.670249	0.106459	-6.29583	3.06e-10	2.13e-09	Domainofunknownfunction(DUF4499) putative	LdBPK_211090.1
LdBPK_040017800	333.108	-0.670205	0.120137	-5.57867	2.42e-08	1.37e-07	actin	LdBPK_041250.1
LdBPK_310028000	142.099	-0.670135	0.136859	-4.89654	9.75e-07	4.58e-06	peptidasem20/m25/m40family-likeprotein	LdBPK_312060.1
LdBPK_040017000	1723.23	-0.669483	0.084519	-7.92109	2.35e-15	2.69e-14	fructose-1 6-bisphosphatase	LdBPK_041170.1
LdBPK_280014800	278.977	-0.668673	0.120285	-5.55906	2.71e-08	1.53e-07	Archaictranslocaseoutermitochondrialmembrane46kDasubunit putative	LdBPK_281020.1
LdBPK_110017500	413.225	-0.668616	0.105878	-6.31497	2.7e-10	1.9e-09	proteintransportproteinSEC31 putative	LdBPK_111150.1
LdBPK_270014000	638.576	-0.6684	0.0846476	-7.89626	2.87e-15	3.25e-14	2-oxoglutaratedehydrogenasesubunit putative	LdBPK_270740.1
LdBPK_140021200	1693.81	-0.668212	0.0864121	-7.73286	1.05e-14	1.13e-13	mitochondrialpyruvatecarrierprotein2 putative	LdBPK_141560.1
LdBPK_210022500	485.541	-0.667961	0.0911869	-7.32518	2.39e-13	2.28e-12	2-oxoisovaleratedehydrogenasealphasubunit putative	LdBPK_211670.1
LdBPK_140006100	337.181	-0.667943	0.112427	-5.94113	2.83e-09	1.79e-08	hypotheticalprotein conserved	LdBPK_140120.1
LdBPK_260022800	1950.33	-0.667078	0.0903205	-7.38567	1.52e-13	1.48e-12	hypotheticalprotein conserved	LdBPK_261750.1
LdBPK_310013300	621.536	-0.666666	0.112282	-5.93745	2.89e-09	1.82e-08	C2domaincontainingprotein putative	LdBPK_310710.1
LdBPK_210013000	2135.3	-0.665754	0.215964	-3.0827	0.00205131	0.00540877	60SribosomalproteinL36 putative	LdBPK_210800.1
LdBPK_130009800	1028.13	-0.665459	0.0841841	-7.9048	2.68e-15	3.05e-14	Proteinofunknownfunction(DUF1014) putative	LdBPK_130410.1
LdBPK_150019800	518.473	-0.664921	0.10333	-6.4349	1.24e-10	8.99e-10	TMEM164family putative	LdBPK_151440.1
LdBPK_070012700	553.086	-0.66481	0.0990427	-6.71236	1.92e-11	1.53e-10	centrin putative	LdBPK_070790.1
LdBPK_320045300	485.605	-0.66447	0.0908974	-7.31011	2.67e-13	2.54e-12	Cornichonprotein putative	LdBPK_323980.1
LdBPK_210017400	969.373	-0.664397	0.09434	-7.04258	1.89e-12	1.68e-11	intraflagellartransportprotein172 putative	LdBPK_211220.1
LdBPK_100005200	895.181	-0.664357	0.0784619	-8.46725	2.51e-17	3.22e-16	phosphate-RepressiblePhosphatePermease-likeprotein	LdBPK_101440.1
LdBPK_240025500	80.1406	-0.664034	0.200052	-3.3193	0.000902426	0.0025899	hypotheticalprotein conserved	LdBPK_241990.1
LdBPK_310017300	65.0487	-0.663206	0.19935	-3.32685	0.000878333	0.00252683	hypotheticalprotein conserved	LdBPK_310990.1
LdBPK_030009500	148.388	-0.663062	0.140187	-4.72983	2.25e-06	1e-05	hypotheticalprotein conserved	LdBPK_030450.1
LdBPK_260005400	84.2948	-0.662966	0.173841	-3.81363	0.000136942	0.000459411	proteinkinase putative	LdBPK_260050.1
LdBPK_200008200	713.259	-0.662812	0.0972642	-6.81455	9.46e-12	7.8e-11	hypotheticalprotein conserved	LdBPK_200340.1
LdBPK_240027000	1593.24	-0.661844	0.0774895	-8.54108	1.33e-17	1.74e-16	transketolase	LdBPK_242150.1
LdBPK_150014100	70.3086	-0.660531	0.213948	-3.08735	0.00201952	0.00533506	Peroxisomalmembraneprotein(Pex16) putative	LdBPK_150850.1
LdBPK_130015400	177.544	-0.659164	0.127901	-5.15371	2.55e-07	1.27e-06	hypotheticalprotein conserved	LdBPK_130970.1
LdBPK_260011500	1473.8	-0.658927	0.100919	-6.52929	6.61e-11	4.97e-10	10kDaheatshockprotein putative	LdBPK_260610.1
LdBPK_050012900	2563.35	-0.658131	0.0845593	-7.78308	7.08e-15	7.74e-14	hypotheticalprotein conserved	LdBPK_050780.1
LdBPK_350042900	1512.74	-0.657935	0.0832384	-7.90423	2.7e-15	3.06e-14	hypotheticalprotein conserved	LdBPK_353770.1
LdBPK_350014800	2863.67	-0.657928	0.0740175	-8.88882	6.18e-19	8.88e-18	aldose1-epimerase putative	LdBPK_350990.1
LdBPK_050007700	301.642	-0.657817	0.110124	-5.97339	2.32e-09	1.49e-08	proteintyrosinephosphatase putative	LdBPK_050280.1
LdBPK_140012500	997.209	-0.657647	0.111542	-5.89593	3.73e-09	2.31e-08	fattyacidelongase putative	LdBPK_140730.1
LdBPK_270008500	465.336	-0.657364	0.10746	-6.1173	9.52e-10	6.33e-09	ATPase putative	LdBPK_270370.1
LdBPK_360041600	137.245	-0.657283	0.15609	-4.21092	2.54e-05	9.65e-05	hypotheticalprotein conserved	LdBPK_363450.1
LdBPK_160015000	1116.05	-0.656813	0.0803479	-8.17461	2.97e-16	3.62e-15	hypotheticalprotein conserved	LdBPK_160990.1
LdBPK_360005500	206.243	-0.656572	0.12507	-5.24963	1.52e-07	7.79e-07	L-ribulokinase putative	LdBPK_360060.1
LdBPK_270006000	1355.76	-0.656505	0.0814988	-8.0554	7.92e-16	9.38e-15	hypotheticalprotein conserved	LdBPK_270110.1
LdBPK_040015400	321.84	-0.656388	0.120205	-5.46058	4.75e-08	2.61e-07	hypotheticalprotein conserved	LdBPK_041000.1
LdBPK_330027500	196.25	-0.655366	0.12584	-5.20795	1.91e-07	9.63e-07	glycosomaltransporter(GAT2) putative	LdBPK_331960.1
LdBPK_050005400	160.867	-0.655318	0.163593	-4.00578	6.18e-05	0.000221541	hypotheticalprotein conserved	LdBPK_050050.1
LdBPK_280010900	334.047	-0.65521	0.110275	-5.94158	2.82e-09	1.78e-08	hypotheticalprotein conserved	LdBPK_280630.1
LdBPK_050007500	57.304	-0.654925	0.201211	-3.25491	0.00113428	0.00317767	hypotheticalprotein conserved	LdBPK_050260.1
LdBPK_290012800	99.7504	-0.654549	0.170897	-3.83007	0.000128106	0.000432376	hypotheticalprotein conserved	LdBPK_290830.1
LdBPK_300043200	694.189	-0.65439	0.0951565	-6.87699	6.11e-12	5.1e-11	serine/threonine-proteinkinase putative	LdBPK_303640.1
LdBPK_330014000	442.456	-0.654317	0.0984041	-6.64928	2.95e-11	2.29e-10	hypotheticalprotein conserved	LdBPK_330710.1
LdBPK_190020400	494.765	-0.65425	0.0933226	-7.01062	2.37e-12	2.08e-11	cationtransporter putative	LdBPK_191420.1
LdBPK_300016300	45.091	-0.654145	0.218029	-3.00026	0.00269748	0.00694351	mitochondrialcarrierprotein-likeprotein	LdBPK_301110.1
LdBPK_320015000	90.8461	-0.653934	0.195265	-3.34895	0.000811196	0.00235399	CLASPNterminal putative	LdBPK_320990.1
LdBPK_350034000	313.628	-0.653848	0.104873	-6.23468	4.53e-10	3.11e-09	aminotransferase putative	LdBPK_352890.1
LdBPK_050016600	197.17	-0.652669	0.124316	-5.2501	1.52e-07	7.78e-07	V-typeprotonATPasesubunitD putative	LdBPK_051140.1
LdBPK_250022900	91.0425	-0.651641	0.177552	-3.67015	0.000242406	0.000780567	ElongationfactorP(EF-P)KOW-likedomaincontainingprotein putative	LdBPK_251720.1
LdBPK_050006700	891.082	-0.651057	0.0813424	-8.00391	1.21e-15	1.41e-14	dihydrolipoamidebranchedchaintransacylase putative	LdBPK_050180.1
LdBPK_180009600	422.119	-0.651014	0.137745	-4.72624	2.29e-06	1.02e-05	paralyzedflagellaprotein20	LdBPK_180470.1
LdBPK_130015800	515.685	-0.65078	0.0964448	-6.74769	1.5e-11	1.22e-10	hypotheticalprotein conserved	LdBPK_131010.1
LdBPK_100019200	173.143	-0.650302	0.137273	-4.73729	2.17e-06	9.71e-06	hypotheticalprotein conserved	LdBPK_101270.1
LdBPK_190020600	94.4286	-0.649707	0.176575	-3.67949	0.000233701	0.000754284	Tetratricopeptiderepeat putative	LdBPK_191440.1
LdBPK_280029900	52.2171	-0.649575	0.203917	-3.18549	0.00144507	0.00395663	hypotheticalprotein conserved	LdBPK_282470.1
LdBPK_350006000	43.3864	-0.649052	0.239181	-2.71364	0.00665482	0.0155248	hypotheticalprotein conserved	LdBPK_350090.1
LdBPK_350018900	106.754	-0.648204	0.160302	-4.04365	5.26e-05	0.000190331	Iron-bindingzincfingerCDGSHtype putative	LdBPK_351380.1
LdBPK_210018200	217.36	-0.647982	0.152803	-4.24063	2.23e-05	8.52e-05	40SribosomalproteinS23 putative	LdBPK_211310.1
LdBPK_360008500	1179.6	-0.647211	0.07945	-8.14614	3.76e-16	4.55e-15	20Sproteasomesubunit	LdBPK_360340.1
LdBPK_300012700	148.53	-0.646898	0.139988	-4.62109	3.82e-06	1.65e-05	co-chaperoneGrpE putative	LdBPK_300760.1
LdBPK_300014500	3595.49	-0.645888	0.0894406	-7.22142	5.14e-13	4.8e-12	amastin-likesurfaceprotein-likeprotein	LdBPK_300930.1
LdBPK_340006700	243.044	-0.645849	0.111039	-5.81642	6.01e-09	3.65e-08	Nucleolarprotein12(25kDa) putative	LdBPK_340180.1
LdBPK_310013800	1298.43	-0.645829	0.0961165	-6.71923	1.83e-11	1.47e-10	hypotheticalprotein conserved	LdBPK_310760.1
LdBPK_340029100	93.8371	-0.64562	0.167973	-3.84359	0.000121248	0.000411226	centrin putative	LdBPK_342160.1
LdBPK_310008700	2203.99	-0.645388	0.0959043	-6.7295	1.7e-11	1.37e-10	aminoacidtransporteraATP11 putative	LdBPK_310360.1
LdBPK_240006500	38.3704	-0.644927	0.244365	-2.6392	0.00831014	0.0188282	Phosducin putative	LdBPK_240160.1
LdBPK_340045400	100.568	-0.644666	0.151906	-4.24384	2.2e-05	8.41e-05	phosphomannomutase-likeprotein	LdBPK_343580.1
LdBPK_340033300	127.933	-0.644316	0.178096	-3.61781	0.000297104	0.000939291	hypotheticalprotein conserved	LdBPK_342590.1
LdBPK_250020900	152.31	-0.644015	0.146591	-4.39327	1.12e-05	4.47e-05	cAMPresponseprotein putative	LdBPK_251520.1
LdBPK_180021700	6770.85	-0.643205	0.101519	-6.33582	2.36e-10	1.67e-09	hypotheticalprotein conserved	LdBPK_181640.1
LdBPK_350056700	488.544	-0.642585	0.227895	-2.81966	0.00480749	0.0116723	RibosomalproteinL37e putative
LdBPK_320043700	453.602	-0.642585	0.0932377	-6.8919	5.51e-12	4.62e-11	3-hydroxyisobutyryl-coenzymeahydrolase-likeprotein	LdBPK_323820.1
LdBPK_350037900	94.2378	-0.641606	0.193279	-3.31959	0.000901483	0.00258808	hypotheticalprotein conserved	LdBPK_353270.1
LdBPK_210026400	29.2707	-0.641582	0.251827	-2.54771	0.0108433	0.0239431	proteasomealpha2subunit putative	LdBPK_212070.1
LdBPK_350051200	63.5077	-0.641244	0.189205	-3.38914	0.000701112	0.0020713	Proteinofunknownfunction(DUF962) putative	LdBPK_354590.1
LdBPK_270029200	152.329	-0.641215	0.139848	-4.58507	4.54e-06	1.95e-05	MeioticcellcortexC-terminalpleckstrinhomology/PHdomaincontainingprotein putative	LdBPK_272200.1
LdBPK_040006100	264.161	-0.640829	0.111831	-5.73032	1e-08	5.95e-08	hypotheticalprotein conserved	LdBPK_040110.1
LdBPK_190021300	231.72	-0.637498	0.149889	-4.25314	2.11e-05	8.08e-05	hypotheticalprotein conserved	LdBPK_191500.1
LdBPK_030011800	200.37	-0.637187	0.123464	-5.16092	2.46e-07	1.23e-06	DEAD/DEAHboxhelicase/TypeIIIrestrictionenzyme ressubunit putative	LdBPK_030670.1
LdBPK_350047500	152.481	-0.636965	0.143655	-4.434	9.25e-06	3.77e-05	elongationfactor1-alpha putative	LdBPK_354220.1
LdBPK_280021300	291.47	-0.636745	0.104969	-6.06602	1.31e-09	8.62e-09	hypotheticalprotein conserved	LdBPK_281640.1
LdBPK_350053400	753.015	-0.63662	0.0868292	-7.33186	2.27e-13	2.17e-12	hypotheticalprotein conserved	LdBPK_354820.1
LdBPK_270011000	192.521	-0.636246	0.164325	-3.87187	0.000108002	0.000369759	hypotheticalprotein conserved
LdBPK_360038100	48.3564	-0.635991	0.250902	-2.53482	0.0112505	0.024718	bromodomainfactor2protein putative	LdBPK_363130.1
LdBPK_230022400	386.672	-0.635903	0.109343	-5.81564	6.04e-09	3.66e-08	hypotheticalprotein conserved	LdBPK_231620.1
LdBPK_360072300	519.22	-0.634913	0.104568	-6.07175	1.27e-09	8.34e-09	Sucrase/ferredoxin-like putative	LdBPK_366440.1
LdBPK_330020800	29.0358	-0.63414	0.267794	-2.36802	0.0178836	0.0371572	hypotheticalprotein conserved	LdBPK_331340.1
LdBPK_170019300	160.38	-0.63374	0.141307	-4.48484	7.3e-06	3.02e-05	hypotheticalprotein conserved	LdBPK_171220.1
LdBPK_360048600	1000.23	-0.633373	0.103605	-6.11334	9.76e-10	6.48e-09	hypotheticalprotein conserved	LdBPK_364130.1
LdBPK_300018000	65.9678	-0.6332	0.212381	-2.98144	0.00286899	0.00733742	AAAdomaincontainingprotein putative	LdBPK_301280.1
LdBPK_270025100	647.303	-0.632663	0.102136	-6.19432	5.85e-10	3.97e-09	Eukaryoticproteinofunknownfunction(DUF846) putative	LdBPK_271810.1
LdBPK_320038600	36.14	-0.632575	0.235219	-2.6893	0.00716014	0.01656	Serinehydrolase(FSH1)/50Sribosome-bindingGTPase/GTPaseofunknownfunctionC-terminal putative	LdBPK_323310.1
LdBPK_270005600	131.052	-0.632039	0.146628	-4.31051	1.63e-05	6.38e-05	hypotheticalprotein conserved	LdBPK_270070.1
LdBPK_200011000	36.5994	-0.631775	0.247062	-2.55715	0.0105533	0.0233736	cytidinetriphosphatesynthase putative	LdBPK_200630.1
LdBPK_100012200	459.945	-0.631705	0.107929	-5.85295	4.83e-09	2.96e-08	hypotheticalprotein conserved	LdBPK_100590.1
LdBPK_250025600	108.129	-0.630699	0.153089	-4.11981	3.79e-05	0.000139927	phosphopantothenate--cysteineligase putative	LdBPK_251980.1
LdBPK_110013700	3485.73	-0.630549	0.0737125	-8.55417	1.19e-17	1.55e-16	hypotheticalprotein conserved	LdBPK_110820.1
LdBPK_300007000	326.063	-0.63044	0.122704	-5.13791	2.78e-07	1.38e-06	hypotheticalprotein conserved	LdBPK_300200.1
LdBPK_220010900	459.348	-0.630326	0.102973	-6.12124	9.28e-10	6.19e-09	rer1family-likeprotein	LdBPK_220450.1
LdBPK_350036200	2028.29	-0.629739	0.0817776	-7.70063	1.35e-14	1.44e-13	ubiquitin-activatingenzymeE1 putative	LdBPK_353110.1
LdBPK_110012100	1040.66	-0.629421	0.0887624	-7.09108	1.33e-12	1.2e-11	ProteinAssociatedwithDifferentiation putative	LdBPK_110660.1
LdBPK_300027200	178.016	-0.629361	0.144347	-4.36006	1.3e-05	5.15e-05	Domainofunknownfunction(DUF814) putative	LdBPK_302080.1
LdBPK_160006100	282.688	-0.628889	0.145318	-4.32768	1.51e-05	5.93e-05	Phosphotransferaseenzymefamily putative	LdBPK_160120.1
LdBPK_120007900	1289.09	-0.627595	0.0906664	-6.92202	4.45e-12	3.75e-11	ornithinedecarboxylase putative	LdBPK_120105.1
LdBPK_280017100	293.439	-0.627534	0.116684	-5.37805	7.53e-08	4.04e-07	long-chain-fatty-acid-CoAligase putative	LdBPK_281250.1
LdBPK_280009400	53.0999	-0.627448	0.201949	-3.10696	0.00189023	0.00503338	DIS3-likeexonuclease putative	LdBPK_280310.1
LdBPK_330025100	289.174	-0.62648	0.160428	-3.90504	9.42e-05	0.000325786	cyclophilin4 putative	LdBPK_331730.1
LdBPK_360053700	25.6	-0.626036	0.260065	-2.40722	0.0160743	0.0337936	hypotheticalprotein conserved	LdBPK_364630.1
LdBPK_110005900	153.472	-0.626034	0.137734	-4.54523	5.49e-06	2.33e-05	seryl-tRNAsynthetase putative	LdBPK_110100.1
LdBPK_350044100	1987.18	-0.626021	0.0848505	-7.37793	1.61e-13	1.56e-12	proteasomebeta2subunit putative	LdBPK_353880.1
LdBPK_320026600	153.8	-0.625963	0.277092	-2.25904	0.0238806	0.0478186	hypotheticalprotein conserved	LdBPK_322180.1
LdBPK_200014500	371.85	-0.625729	0.102183	-6.12364	9.15e-10	6.12e-09	1 2-Dihydroxy-3-keto-5-methylthiopentenedioxygenase putative	LdBPK_200980.1
LdBPK_310011700	65.9924	-0.625407	0.184993	-3.3807	0.000723004	0.00213144	hypotheticalprotein conserved	LdBPK_310570.1
LdBPK_150021000	33.4072	-0.625278	0.2486	-2.5152	0.0118965	0.0259527	hypotheticalprotein conserved	LdBPK_151560.1
LdBPK_310035400	228.397	-0.625257	0.116309	-5.37584	7.62e-08	4.08e-07	RNApolymeraseiilargestsubunit	LdBPK_312680.1
LdBPK_010005500	84.6967	-0.624798	0.1974	-3.16514	0.00155006	0.00421367	hypotheticalprotein conserved	LdBPK_010060.1
LdBPK_360012800	1649.84	-0.624534	0.0938861	-6.65205	2.89e-11	2.25e-10	ProteinC21orf2homolog putative	LdBPK_360770.1
LdBPK_280012200	292.334	-0.623649	0.113043	-5.51693	3.45e-08	1.92e-07	SNAREassociatedGolgiprotein putative	LdBPK_280760.1
LdBPK_170008200	1855.5	-0.62325	0.0818817	-7.61159	2.71e-14	2.79e-13	receptor-typeadenylatecyclase putative	LdBPK_170120.1
LdBPK_250015700	526.063	-0.622446	0.0889421	-6.99833	2.59e-12	2.25e-11	Complex1protein(LYRfamily) putative	LdBPK_251020.1
LdBPK_360069600	658.764	-0.62178	0.127513	-4.8762	1.08e-06	5.05e-06	kinetoplastDNA-associatedprotein putative	LdBPK_366180.1
LdBPK_090020500	91.9653	-0.621719	0.165663	-3.7529	0.000174797	0.000575073	hypotheticalprotein conserved	LdBPK_091420.1
LdBPK_260018600	512.711	-0.621554	0.0905376	-6.86515	6.64e-12	5.53e-11	mitochondrialDNAligasehomolog putative	LdBPK_261330.1
LdBPK_170015800	247.513	-0.621506	0.114406	-5.43248	5.56e-08	3.02e-07	ysinedecarboxylase-likeprotein	LdBPK_170880.1
LdBPK_270028100	285.394	-0.620364	0.111321	-5.57273	2.51e-08	1.42e-07	NLIinteractingfactor-likephosphatase putative	LdBPK_272100.1
LdBPK_100013500	114.557	-0.620321	0.145443	-4.26504	2e-05	7.69e-05	hypotheticalprotein conserved	LdBPK_100720.1
LdBPK_350021600	114.264	-0.619663	0.152703	-4.05797	4.95e-05	0.000179732	hypotheticalprotein conserved	LdBPK_351650.1
LdBPK_350029100	1313.13	-0.618691	0.0796091	-7.77161	7.75e-15	8.45e-14	aminopeptidaseP putative	LdBPK_352400.1
LdBPK_050009100	315.156	-0.618571	0.117437	-5.26728	1.38e-07	7.12e-07	Tetratricopeptiderepeat/TPRrepeat putative	LdBPK_050410.1
LdBPK_350058800	177.646	-0.61845	0.122619	-5.04368	4.57e-07	2.22e-06	ribosome-interactingGTPase2 putative	LdBPK_355280.1
LdBPK_350023100	70.4864	-0.618416	0.21205	-2.91637	0.00354135	0.00886667	trypanin-likeprotein	LdBPK_351800.1
LdBPK_300036200	92.3247	-0.617659	0.166249	-3.71527	0.000202984	0.000660768	hypotheticalprotein conserved	LdBPK_302950.1
LdBPK_330016600	1071.08	-0.617605	0.0791346	-7.80449	5.97e-15	6.57e-14	hypotheticalprotein conserved	LdBPK_330930.1
LdBPK_130015600	728.603	-0.617534	0.0870447	-7.09445	1.3e-12	1.18e-11	proteasomeregulatoryATPasesubunit2 putative	LdBPK_130990.1
LdBPK_170021900	226.005	-0.617134	0.116249	-5.30874	1.1e-07	5.75e-07	L-galactonolactoneoxidase putative	LdBPK_171470.1
LdBPK_300038400	1698.09	-0.616589	0.0760829	-8.10418	5.31e-16	6.35e-15	valyl-tRNAsynthetase putative	LdBPK_303170.1
LdBPK_270010800	154.809	-0.616057	0.146565	-4.20332	2.63e-05	9.97e-05	Domainofunknownfunction(DUF4470)/Domainofunknownfunction(DUF4471) putative
LdBPK_180009700	109.493	-0.615939	0.162656	-3.78676	0.000152623	0.000507325	uracil-DNA-glycosylase putative	LdBPK_180480.1
LdBPK_220013900	44.8899	-0.615915	0.233118	-2.64208	0.00823993	0.0186742	3'a2rel-relatedprotein	LdBPK_220560.1
LdBPK_290015100	239.226	-0.615886	0.114525	-5.37773	7.54e-08	4.04e-07	hypotheticalprotein conserved	LdBPK_290940.1
LdBPK_180010800	2064.55	-0.614692	0.0950763	-6.46525	1.01e-10	7.47e-10	RNAbindingprotein putative	LdBPK_180590.1
LdBPK_270024700	965.749	-0.613766	0.0918247	-6.6841	2.32e-11	1.83e-10	trypanothionesynthetase	LdBPK_271770.1
LdBPK_330039500	2516.14	-0.613031	0.104273	-5.87908	4.13e-09	2.55e-08	Presentintheoutermitochondrialmembraneproteome22	LdBPK_333090.1
LdBPK_250010100	647.925	-0.612921	0.119397	-5.13348	2.84e-07	1.41e-06	hypotheticalprotein conserved	LdBPK_250490.1
LdBPK_320006900	41.253	-0.612299	0.219612	-2.78809	0.00530194	0.0127326	hypotheticalprotein conserved	LdBPK_320200.1
LdBPK_230025400	326.301	-0.612074	0.10354	-5.91147	3.39e-09	2.12e-08	protohemeIXfarnesyltransferase putative	LdBPK_231920.1
LdBPK_360032200	207.782	-0.61078	0.128056	-4.76962	1.85e-06	8.34e-06	acidphosphatase putative	LdBPK_362600.1
LdBPK_290008500	251.609	-0.610609	0.107685	-5.67034	1.43e-08	8.28e-08	hypotheticalprotein conserved	LdBPK_290390.1
LdBPK_290008900	234.395	-0.610468	0.126348	-4.83165	1.35e-06	6.26e-06	hypotheticalprotein conserved	LdBPK_290430.1
LdBPK_320031500	28.7223	-0.610303	0.261048	-2.3379	0.0193926	0.0398806	hypotheticalprotein conserved	LdBPK_322630.1
LdBPK_220018400	633.689	-0.609755	0.10215	-5.96922	2.38e-09	1.52e-08	ribonucleoside-diphosphatereductasesmallchain putative	LdBPK_271970.1
LdBPK_260018900	70.1618	-0.609754	0.184848	-3.29868	0.000971394	0.00276885	prefoldin-likeprotein	LdBPK_261360.1
LdBPK_340029900	500.431	-0.609511	0.13834	-4.40588	1.05e-05	4.24e-05	ribosomalproteinl35a putative	LdBPK_342240.1
LdBPK_360017200	84.4754	-0.609063	0.171679	-3.54768	0.000388642	0.00120315	hypotheticalprotein conserved	LdBPK_361190.1
LdBPK_360043200	186.852	-0.608976	0.13836	-4.40137	1.08e-05	4.32e-05	CRAL/TRIOdomaincontainingprotein putative	LdBPK_363590.1
LdBPK_010009900	333.23	-0.608825	0.112119	-5.43016	5.63e-08	3.06e-07	betaeliminatinglyase putative	LdBPK_010500.1
LdBPK_060019000	118.488	-0.60873	0.159539	-3.81555	0.000135879	0.000456211	Cytochromeb5-likeHeme/Steroidbindingdomaincontainingprotein putative	LdBPK_220002.1
LdBPK_350047200	1613.69	-0.608552	0.075798	-8.0286	9.86e-16	1.16e-14	hypotheticalprotein conserved	LdBPK_354190.1
LdBPK_050015700	238.048	-0.608533	0.117262	-5.1895	2.11e-07	1.06e-06	stomatin-likeprotein	LdBPK_051040.1
LdBPK_330012900	71.2089	-0.608267	0.179967	-3.37989	0.000725161	0.00213705	hypotheticalprotein conserved	LdBPK_330600.1
LdBPK_320046100	612.6	-0.608153	0.103539	-5.87365	4.26e-09	2.63e-08	EndoplasmicReticulum-GolgiIntermediateCompartment(ERGIC)/Endoplasmicreticulumvesicletransporter putative	LdBPK_324060.1
LdBPK_050015600	331.062	-0.607992	0.125047	-4.86209	1.16e-06	5.41e-06	hypotheticalprotein conserved	LdBPK_051030.1
LdBPK_320016900	77.7311	-0.607863	0.199893	-3.04094	0.00235844	0.00613709	mitochondrialcarrierprotein-likeprotein	LdBPK_321180.1
LdBPK_300031400	470.727	-0.607789	0.107483	-5.65476	1.56e-08	9.05e-08	heatshock70-relatedprotein1 mitochondrialprecursor putative	LdBPK_302540.1
LdBPK_290029200	444.897	-0.607641	0.128927	-4.71305	2.44e-06	1.08e-05	hypotheticalprotein conserved	LdBPK_292300.1
LdBPK_150017600	1452.92	-0.607412	0.0795111	-7.63933	2.18e-14	2.28e-13	60sAcidicribosomalprotein putative	LdBPK_151200.1
LdBPK_340009700	669.052	-0.60697	0.11383	-5.33223	9.7e-08	5.1e-07	hypotheticalprotein conserved	LdBPK_340480.1
LdBPK_230005700	141.905	-0.606969	0.156288	-3.88366	0.000102895	0.000353438	agmatinase-likeprotein	LdBPK_230080.1
LdBPK_350020000	2195.17	-0.606566	0.084126	-7.21021	5.59e-13	5.19e-12	arginase	LdBPK_351490.1
LdBPK_350016500	1927.36	-0.606564	0.0843345	-7.19236	6.37e-13	5.86e-12	oligosaccharyltransferasesubunit putative	LdBPK_351170.1
LdBPK_250024300	257.544	-0.605596	0.113423	-5.33927	9.33e-08	4.91e-07	ATP-graspdomain/D-alaD-alaligaseC-terminus/SETdomaincontainingprotein putative	LdBPK_251860.1
LdBPK_230022900	3111.99	-0.605357	0.0814123	-7.4357	1.04e-13	1.03e-12	2Fe-2Siron-sulfurclusterbindingdomaincontainingprotein putative	LdBPK_231680.1
LdBPK_250027800	68.6868	-0.604986	0.186283	-3.24767	0.00116352	0.00325303	KIF-1bindingproteinCterminal putative	LdBPK_252200.1
LdBPK_280017200	892.524	-0.604853	0.0861283	-7.02269	2.18e-12	1.91e-11	vacuolartypeh+ATPasesubunit putative	LdBPK_281260.1
LdBPK_360035000	31.7766	-0.604562	0.242005	-2.49813	0.0124849	0.0270171	hypotheticalprotein conserved	LdBPK_362840.1
LdBPK_230025000	190.839	-0.604477	0.133655	-4.52267	6.11e-06	2.57e-05	alanineracemase putative	LdBPK_231880.1
LdBPK_350036600	204.539	-0.603988	0.150141	-4.02281	5.75e-05	0.000207002	ATP-dependentRNAhelicase putative	LdBPK_353150.1
LdBPK_360015700	197.709	-0.603917	0.157488	-3.83469	0.000125724	0.000425369	40SribosomalproteinS10 putative	LdBPK_361050.1
LdBPK_240017200	805.457	-0.603883	0.0887244	-6.80628	1e-11	8.25e-11	Inhibitorofapoptosis-promotingBax1 putative	LdBPK_241220.1
LdBPK_360068500	86.8628	-0.603256	0.170915	-3.52956	0.000416259	0.0012782	mkiaa0324protein-likeprotein	LdBPK_366070.1
LdBPK_150021700	61.6508	-0.603209	0.20745	-2.90774	0.00364055	0.00909319	condensinsubunit1 putative	LdBPK_151640.1
LdBPK_350013300	1409.05	-0.602198	0.0899126	-6.69759	2.12e-11	1.68e-10	aspartateaminotransferase putative	LdBPK_350840.1
LdBPK_270015400	811.48	-0.602174	0.0865786	-6.95523	3.52e-12	3.02e-11	hypotheticalprotein conserved	LdBPK_270880.1
LdBPK_320025500	575.789	-0.601535	0.122625	-4.90547	9.32e-07	4.39e-06	1-acyl-sn-glycerol-3-phosphateacyltransferase-likeprotein putative	LdBPK_322070.1
LdBPK_300012000	929.616	-0.600825	0.267401	-2.24691	0.024646	0.049174	40SribosomalproteinS30 putative	LdBPK_300710.1
LdBPK_360069500	5675.77	-0.600618	0.0911911	-6.58636	4.51e-11	3.46e-10	hypotheticalprotein conserved	LdBPK_366170.1
LdBPK_230006600	75.0266	-0.600186	0.177756	-3.37647	0.000734233	0.00215988	hypotheticalprotein conserved	LdBPK_230170.1
LdBPK_350056300	203.458	-0.599504	0.178488	-3.35878	0.000782866	0.00228484	hypotheticalprotein conserved	LdBPK_355380.1
LdBPK_210018300	202.443	-0.599297	0.125367	-4.78034	1.75e-06	7.95e-06	40SribosomalproteinS23 putative	LdBPK_211310.1
LdBPK_050007600	83.4553	-0.599276	0.18757	-3.19494	0.0013986	0.00384581	hypotheticalprotein conserved
LdBPK_260008500	573.832	-0.59925	0.0934804	-6.41043	1.45e-10	1.05e-09	Inosine-uridinepreferringnucleosidehydrolase putative	LdBPK_260330.1
LdBPK_250009400	80.1329	-0.598569	0.182457	-3.2806	0.00103587	0.00293052	TranslationinitiationfactorSUI1 putative	LdBPK_250420.1
LdBPK_300005100	978.023	-0.598423	0.0829893	-7.21085	5.56e-13	5.17e-12	Serineaminopeptidase S33/alpha/betahydrolasefold/Alpha/betahydrolasefamily putative	LdBPK_300010.1
LdBPK_180015300	67.0178	-0.596989	0.215548	-2.76963	0.00561195	0.0134146	Dyneinlightchainroadblock-typeprotein putative	LdBPK_181010.1
LdBPK_360082200	250.07	-0.596905	0.130305	-4.58084	4.63e-06	1.99e-05	proteindisulfideisomerase2	LdBPK_367280.1
LdBPK_290007900	202.725	-0.596693	0.132373	-4.50765	6.55e-06	2.74e-05	TPRrepeat/Tetratricopeptiderepeat putative	LdBPK_290330.1
LdBPK_150014400	237.685	-0.596378	0.117605	-5.07102	3.96e-07	1.94e-06	hypotheticalprotein conserved	LdBPK_150880.1
LdBPK_060015400	471.289	-0.596205	0.0930027	-6.41062	1.45e-10	1.05e-09	Leucinerichrepeat putative	LdBPK_061010.1
LdBPK_170014800	79.8247	-0.595897	0.168623	-3.5339	0.000409479	0.0012611	VID27cytoplasmicprotein putative	LdBPK_170780.1
LdBPK_290020600	703.767	-0.595425	0.0960175	-6.20121	5.6e-10	3.81e-09	LYAR-typeC2HCzincfingercontainingprotein putative	LdBPK_291510.1
LdBPK_170021100	1344.95	-0.59425	0.0853543	-6.96216	3.35e-12	2.88e-11	translationinitiationfactor putative	LdBPK_171390.1
LdBPK_300035100	38.862	-0.594027	0.249049	-2.38518	0.0170707	0.0356928	hypotheticalprotein conserved	LdBPK_302840.1
LdBPK_200019100	440.569	-0.593664	0.103295	-5.74724	9.07e-09	5.41e-08	paralyzedflagellaprotein16	LdBPK_201450.1
LdBPK_270018000	168.982	-0.593247	0.136712	-4.33941	1.43e-05	5.63e-05	T-complexprotein1 betasubunit putative	LdBPK_271150.1
LdBPK_310008100	560.663	-0.592957	0.0882752	-6.71714	1.85e-11	1.49e-10	EndoplasmicReticulum-GolgiIntermediateCompartment(ERGIC)/Endoplasmicreticulumvesicletransporter putative	LdBPK_310300.1
LdBPK_300018600	353.873	-0.59287	0.117926	-5.02746	4.97e-07	2.41e-06	hypotheticalprotein conserved	LdBPK_301340.1
LdBPK_290012500	122.845	-0.592747	0.146491	-4.0463	5.2e-05	0.000188347	hypotheticalprotein conserved	LdBPK_290800.1
LdBPK_130018500	1470.02	-0.592652	0.0886089	-6.6884	2.26e-11	1.78e-10	hypotheticalprotein conserved	LdBPK_131260.1
LdBPK_320022700	112.825	-0.592225	0.14378	-4.11896	3.81e-05	0.00014032	hypotheticalprotein conserved	LdBPK_321780.1
LdBPK_220007400	96.1622	-0.592182	0.174352	-3.39648	0.000682583	0.00202445	Translocon-associatedprotein(TRAP) alphasubunit putative	LdBPK_220130.1
LdBPK_210027300	1167.7	-0.592075	0.108431	-5.4604	4.75e-08	2.61e-07	vacuolarATPsynthase putative	LdBPK_212170.1
LdBPK_200006500	111.887	-0.591353	0.152504	-3.87762	0.000105482	0.000361577	Domainofunknownfunction(DUF1736) putative	LdBPK_200170.1
LdBPK_160012000	179.164	-0.591256	0.159623	-3.70408	0.000212156	0.000689011	apurinic/apyrimidinicendonuclease-redoxprotein	LdBPK_160680.1
LdBPK_260020000	148.513	-0.591121	0.146474	-4.03568	5.44e-05	0.000196565	hypotheticalprotein conserved	LdBPK_261470.1
LdBPK_100007600	2242.01	-0.590907	0.075152	-7.86283	3.76e-15	4.21e-14	Amastinsurfaceglycoprotein putative	LdBPK_100240.1
LdBPK_360083100	645.943	-0.590831	0.0841578	-7.02051	2.21e-12	1.94e-11	PSP1C-terminalconservedregioncontainingprotein putative
LdBPK_360005000	981.332	-0.590402	0.0856747	-6.89121	5.53e-12	4.64e-11	phosphoglycanbeta1 3galactosyltransferase4	LdBPK_360010.1
LdBPK_070008000	218.692	-0.590319	0.116693	-5.05874	4.22e-07	2.06e-06	Uncharacterisedproteinfamily(UPF0172) putative	LdBPK_070450.1
LdBPK_100014800	158.894	-0.589966	0.135264	-4.36158	1.29e-05	5.12e-05	hypotheticalprotein conserved	LdBPK_100850.1
LdBPK_340021900	1638.15	-0.58982	0.0841818	-7.0065	2.44e-12	2.13e-11	hypotheticalprotein conserved	LdBPK_341590.1
LdBPK_350023500	51.7863	-0.589199	0.203224	-2.89926	0.00374045	0.00930926	COP-coatedvesiclemembraneproteingp25Lprecursor putative	LdBPK_351840.1
LdBPK_080011000	492.933	-0.588745	0.108033	-5.44966	5.05e-08	2.76e-07	hypotheticalprotein conserved	LdBPK_080600.1
LdBPK_040005600	780.521	-0.588552	0.137044	-4.29463	1.75e-05	6.81e-05	hypotheticalprotein conserved	LdBPK_040060.1
LdBPK_300011400	452.24	-0.588285	0.100167	-5.87304	4.28e-09	2.64e-08	nitratereductase putative	LdBPK_300630.1
LdBPK_110007800	169.641	-0.588184	0.143032	-4.11226	3.92e-05	0.000144077	hypotheticalprotein conserved	LdBPK_110290.1
LdBPK_280032800	369.779	-0.588059	0.142273	-4.13332	3.58e-05	0.000132418	40SribosomalproteinS17 putative	LdBPK_282760.1
LdBPK_090007600	82.6146	-0.587403	0.178642	-3.28815	0.00100848	0.00286274	DNAreplicationlicensingfactorMCM4 putative	LdBPK_090400.1
LdBPK_310005400	183.921	-0.587376	0.147091	-3.99328	6.52e-05	0.000232558	cyclophilin5 putative	LdBPK_310060.1
LdBPK_100011700	1642.86	-0.587213	0.0825237	-7.11569	1.11e-12	1.01e-11	hypotheticalprotein conserved	LdBPK_100550.1
LdBPK_320029700	885.913	-0.587173	0.094093	-6.24035	4.37e-10	3e-09	cytochrome-b5reductase putative	LdBPK_322540.1
LdBPK_190011300	2238.28	-0.587167	0.0846265	-6.93834	3.97e-12	3.38e-11	hypotheticalprotein conserved	LdBPK_190570.1
LdBPK_260028900	1491.07	-0.586882	0.228512	-2.56827	0.0102207	0.022737	60SribosomalproteinL35 putative	LdBPK_262360.1
LdBPK_330019700	72.704	-0.586874	0.204477	-2.87013	0.00410305	0.0100913	hypotheticalprotein conserved	LdBPK_331230.1
LdBPK_090012900	262.551	-0.586589	0.122732	-4.77941	1.76e-06	7.99e-06	cleavageandpolyadenylationspecificityfactor30kDasubunit putative	LdBPK_090770.1
LdBPK_110019300	91.517	-0.586529	0.173812	-3.3745	0.000739492	0.00217161	hypotheticalprotein conserved	LdBPK_111310.1
LdBPK_310018800	1301.17	-0.585261	0.0831286	-7.04043	1.92e-12	1.7e-11	amidohydrolase putative	LdBPK_311130.1
LdBPK_360076800	5337.21	-0.585013	0.0984528	-5.94207	2.81e-09	1.78e-08	mitogen-activatedproteinkinase	LdBPK_366760.1
LdBPK_240007600	270.459	-0.585005	0.13488	-4.33723	1.44e-05	5.69e-05	Dyneinintermediatechain1 axonemal	LdBPK_240270.1
LdBPK_260020200	2970.59	-0.584307	0.115661	-5.05189	4.37e-07	2.13e-06	hypotheticalprotein conserved	LdBPK_261480.1
LdBPK_340026700	45.5581	-0.583608	0.217062	-2.68867	0.00717371	0.0165868	hypotheticalprotein conserved	LdBPK_341920.1
LdBPK_250028800	177.294	-0.58279	0.134764	-4.32451	1.53e-05	6e-05	Parkinco-regulatedprotein putative	LdBPK_252300.1
LdBPK_320017300	2088.57	-0.58202	0.0875848	-6.64521	3.03e-11	2.35e-10	longchainpolyunsaturatedfattyacidelongationenzyme-likeprotein	LdBPK_321220.1
LdBPK_300025500	2242.98	-0.581483	0.078342	-7.42236	1.15e-13	1.13e-12	succinyl-coa:3-ketoacid-coenzymeatransferase-likeprotein	LdBPK_301920.1
LdBPK_070018000	197.155	-0.5814	0.144167	-4.03282	5.51e-05	0.000198887	proteasomeregulatorynon-ATP-asesubunit putative	LdBPK_071300.1
LdBPK_350058600	315.65	-0.581122	0.108536	-5.3542	8.59e-08	4.55e-07	Lsm12protein putative	LdBPK_355260.1
LdBPK_280011000	77.8299	-0.580646	0.179488	-3.23501	0.0012164	0.0033861	hypotheticalprotein conserved	LdBPK_280640.1
LdBPK_150017500	331.781	-0.580561	0.245114	-2.36853	0.017859	0.0371153	60SacidicribosomalproteinP2	LdBPK_151200.1
LdBPK_030006100	493.041	-0.580433	0.100472	-5.77708	7.6e-09	4.57e-08	acetyltransferase putative	LdBPK_030120.1
LdBPK_360044000	188.871	-0.579498	0.130275	-4.44825	8.66e-06	3.54e-05	hypotheticalprotein conserved	LdBPK_363670.1
LdBPK_070017400	113.857	-0.579481	0.161503	-3.58805	0.000333163	0.00104497	hypotheticalprotein conserved	LdBPK_071250.1
LdBPK_350017500	41.5469	-0.579363	0.248637	-2.33016	0.0197979	0.0406485	hypotheticalprotein
LdBPK_320006800	165.226	-0.579031	0.12783	-4.52968	5.91e-06	2.49e-05	hypotheticalprotein conserved	LdBPK_320190.1
LdBPK_340049500	1293.29	-0.57856	0.0808858	-7.1528	8.5e-13	7.81e-12	dyneinheavychain putative	LdBPK_343990.1
LdBPK_350028400	204.215	-0.578394	0.120241	-4.81031	1.51e-06	6.92e-06	hypotheticalprotein conserved	LdBPK_352330.1
LdBPK_210006900	347.711	-0.578158	0.0996111	-5.80415	6.47e-09	3.91e-08	serine/threonine-proteinkinase-likeprotein	LdBPK_210210.1
LdBPK_360046700	1218.41	-0.578116	0.117185	-4.93338	8.08e-07	3.83e-06	40SribosomalproteinS27-1 putative	LdBPK_363940.1
LdBPK_350014600	1502.66	-0.578095	0.0748131	-7.72719	1.1e-14	1.18e-13	cellcyclesequencebindingphosphoprotein(RBP33) putative	LdBPK_350970.1
LdBPK_160017600	1058.34	-0.577735	0.0966952	-5.9748	2.3e-09	1.48e-08	Calcium-dependentchannel 7TMregion putativephosphate putative	LdBPK_161240.1
LdBPK_060015200	178.958	-0.577638	0.126213	-4.5767	4.72e-06	2.02e-05	cellcycleassociatedproteinMOB1 putative	LdBPK_060990.1
LdBPK_030010800	86.2671	-0.57586	0.179712	-3.20435	0.0013537	0.00373218	arginineN-methyltransferase putative	LdBPK_030580.1
LdBPK_190007500	346.226	-0.575698	0.101292	-5.68353	1.32e-08	7.7e-08	Multiprotein-bridgingfactor1 putative	LdBPK_190180.1
LdBPK_310005300	810.53	-0.575528	0.0939451	-6.12622	9e-10	6.02e-09	hypotheticalprotein conserved	LdBPK_310050.1
LdBPK_330020600	406.481	-0.57399	0.107559	-5.33649	9.48e-08	4.99e-07	mitochondrialRNAbindingprotein putative	LdBPK_331320.1
LdBPK_340051700	165.825	-0.573939	0.129773	-4.42265	9.75e-06	3.95e-05	sjogrenssyndromenuclearautoantigen1 putative	LdBPK_344170.1
LdBPK_020010000	1266.23	-0.573706	0.084959	-6.75274	1.45e-11	1.18e-10	voltage-dependentanion-selectivechannel putative	LdBPK_020420.1
LdBPK_140008200	1582.76	-0.573453	0.0890556	-6.43926	1.2e-10	8.75e-10	aminoacidpermease putative	LdBPK_140320.1
LdBPK_310037800	10247.9	-0.573251	0.0881209	-6.50528	7.76e-11	5.81e-10	ADP-ribosylationfactor putative	LdBPK_312890.1
LdBPK_270012000	1635.61	-0.573136	0.0998772	-5.73841	9.56e-09	5.69e-08	hypotheticalprotein conserved	LdBPK_270550.1
LdBPK_280009200	35.6262	-0.57291	0.233791	-2.45052	0.0142648	0.0304034	hypotheticalprotein conserved	LdBPK_280330.1
LdBPK_280014300	70.2719	-0.572534	0.194765	-2.93962	0.00328618	0.00828248	hypotheticalprotein conserved	LdBPK_280970.1
LdBPK_070006900	363.354	-0.572407	0.102839	-5.56602	2.61e-08	1.47e-07	hypotheticalprotein conserved	LdBPK_070340.1
LdBPK_240026100	545.474	-0.571968	0.0964963	-5.92736	3.08e-09	1.93e-08	hypotheticalprotein conserved	LdBPK_242050.1
LdBPK_270031000	373.036	-0.571129	0.116716	-4.89331	9.92e-07	4.65e-06	TPR-repeatprotein putative	LdBPK_272340.1
LdBPK_160010900	177.614	-0.570937	0.132273	-4.31636	1.59e-05	6.23e-05	dihydroorotase putative	LdBPK_160580.1
LdBPK_360083000	37.5354	-0.570437	0.233173	-2.44642	0.0144284	0.0307363	cytochromeoxidasesubunitIX putative	LdBPK_367350.1
LdBPK_140015200	446.219	-0.570087	0.112774	-5.05511	4.3e-07	2.09e-06	mitochondrialDNApolymeraseIproteinC putative	LdBPK_140980.1
LdBPK_260011700	521.813	-0.569742	0.0975253	-5.84199	5.16e-09	3.14e-08	proteindisulfideisomerase putative	LdBPK_260630.1
LdBPK_160009900	1807.05	-0.569726	0.0823055	-6.92209	4.45e-12	3.75e-11	hypotheticalprotein conserved	LdBPK_160500.1
LdBPK_330014200	1254.05	-0.569692	0.0848473	-6.71433	1.89e-11	1.51e-10	sterolC-24reductase putative	LdBPK_330730.1
LdBPK_230008200	493.11	-0.569124	0.0931158	-6.112	9.84e-10	6.53e-09	CheckpointproteinHUS1	LdBPK_230330.1
LdBPK_270028300	385.47	-0.568795	0.107362	-5.2979	1.17e-07	6.08e-07	Phosducin/Thioredoxin putative	LdBPK_272120.1
LdBPK_190011100	686.685	-0.568744	0.0956791	-5.94429	2.78e-09	1.76e-08	metallo-peptidase ClanMG FamilyM24	LdBPK_190540.1
LdBPK_320027600	70.7793	-0.568174	0.189471	-2.99874	0.00271096	0.00697606	hypotheticalprotein conserved	LdBPK_322280.1
LdBPK_100008900	1400.73	-0.567984	0.0995142	-5.70757	1.15e-08	6.74e-08	pteridinetransporter putative	LdBPK_100380.1
LdBPK_350012000	61.7559	-0.567802	0.208576	-2.72228	0.00648332	0.015197	vacuolarATPsynthasesubunitd putative	LdBPK_350710.1
LdBPK_200010700	445.029	-0.567151	0.0979035	-5.79295	6.92e-09	4.17e-08	conservedprotein unknownfunction	LdBPK_200600.1
LdBPK_330007300	812.185	-0.566533	0.0802343	-7.06098	1.65e-12	1.48e-11	palmitoylacyltransferase2 putative	LdBPK_330240.1
LdBPK_350030600	652.091	-0.566018	0.0944023	-5.99581	2.02e-09	1.3e-08	Yos1-like putative	LdBPK_352550.1
LdBPK_190011800	367.467	-0.565948	0.105065	-5.38663	7.18e-08	3.86e-07	hypotheticalprotein conserved	LdBPK_190610.1
LdBPK_330018000	1415.47	-0.565111	0.0965884	-5.85072	4.89e-09	3e-08	PSP1C-terminalconservedregioncontainingprotein putative	LdBPK_331070.1
LdBPK_230007500	72.1077	-0.56484	0.188562	-2.99552	0.0027398	0.00704157	hypotheticalprotein conserved	LdBPK_230260.1
LdBPK_340014100	224.688	-0.564466	0.12511	-4.51178	6.43e-06	2.7e-05	25Kdelongationfactor1-beta putative	LdBPK_340880.1
LdBPK_060009300	110.732	-0.564119	0.147756	-3.8179	0.000134592	0.000452437	Fructose-bisphosphatealdolaseclass-I putative	LdBPK_060400.1
LdBPK_360044300	826.175	-0.563818	0.0909907	-6.19644	5.78e-10	3.93e-09	TPRrepeat putative	LdBPK_363700.1
LdBPK_350033000	1289.93	-0.563446	0.127442	-4.42121	9.81e-06	3.97e-05	galactokinase-likeprotein	LdBPK_352790.1
LdBPK_330032600	314.59	-0.563072	0.103977	-5.41537	6.12e-08	3.31e-07	celldivisioncycle45(CDC45) putative	LdBPK_332450.1
LdBPK_300033300	525.794	-0.562442	0.110922	-5.07059	3.97e-07	1.94e-06	hypotheticalprotein conserved	LdBPK_302660.1
LdBPK_110011500	1899.5	-0.562249	0.0776434	-7.24142	4.44e-13	4.15e-12	3-methylcrotonoyl-CoAcarboxylasebetasubunit putative	LdBPK_110600.1
LdBPK_280025600	85.5681	-0.562149	0.172852	-3.25221	0.00114511	0.00320693	p21-C-terminalregion-bindingprotein putative	LdBPK_282030.1
LdBPK_280034700	336.727	-0.561755	0.106734	-5.26311	1.42e-07	7.28e-07	receptorforactivatedCkinase1	LdBPK_282970.1
LdBPK_210016600	268.433	-0.561579	0.11797	-4.76034	1.93e-06	8.71e-06	Aminoacyl-tRNAeditingdomaincontainingprotein putative	LdBPK_211150.1
LdBPK_190020800	7906.87	-0.561439	0.0948351	-5.92017	3.22e-09	2.02e-08	cysteinepeptidaseA(CPA)	LdBPK_191460.1
LdBPK_330023900	1844.45	-0.560987	0.0789893	-7.10206	1.23e-12	1.12e-11	PRA1familyprotein putative	LdBPK_331610.1
LdBPK_120011600	696.083	-0.560712	0.0832451	-6.73567	1.63e-11	1.32e-10	primase2 putative	LdBPK_120590.1
LdBPK_290012700	126.659	-0.560625	0.182569	-3.07075	0.00213518	0.00560688	hypotheticalprotein conserved	LdBPK_290820.1
LdBPK_290033900	275.428	-0.560622	0.115649	-4.84761	1.25e-06	5.8e-06	Nuclearcondensingcomplexsubunits C-termdomaincontainingprotein putative	LdBPK_292760.1
LdBPK_130014300	462.194	-0.560412	0.103883	-5.39466	6.87e-08	3.69e-07	hypotheticalprotein conserved	LdBPK_130860.1
LdBPK_300016200	174.331	-0.560304	0.148533	-3.77225	0.000161783	0.000534788	hypotheticalprotein conserved	LdBPK_301100.1
LdBPK_080006900	65.8576	-0.560121	0.184475	-3.0363	0.00239503	0.00622648	hypotheticalprotein conserved	LdBPK_080200.1
LdBPK_360034600	45.0507	-0.560085	0.214253	-2.61413	0.0089454	0.0201525	Calcineurin-likephosphoesterasesuperfamilydomaincontainingprotein putative	LdBPK_362800.1
LdBPK_080005100	136.86	-0.55919	0.140973	-3.96665	7.29e-05	0.000256823	hypotheticalprotein conserved	LdBPK_080020.1
LdBPK_240017400	180.212	-0.558838	0.140342	-3.98198	6.83e-05	0.000242548	translationfactorsui1 putative	LdBPK_241240.1
LdBPK_350052400	37.6454	-0.558434	0.22978	-2.43029	0.0150865	0.0319426	Cgr1family putative	LdBPK_354710.1
LdBPK_120007200	540.685	-0.55837	0.0912431	-6.11959	9.38e-10	6.25e-09	proteasomeregulatoryATPasesubunittcc1l8.3 putative	LdBPK_120190.1
LdBPK_360036700	1190.37	-0.557801	0.0944373	-5.90657	3.49e-09	2.18e-08	hypotheticalprotein conserved	LdBPK_363000.1
LdBPK_350058500	319.72	-0.555988	0.1061	-5.24023	1.6e-07	8.17e-07	Presentintheoutermitochondrialmembraneproteome5	LdBPK_355250.1
LdBPK_330037300	491.191	-0.555801	0.0899911	-6.17617	6.57e-10	4.43e-09	ubiquitin-conjugatingenzyme putative	LdBPK_332910.1
LdBPK_190016400	404.707	-0.554961	0.100438	-5.5254	3.29e-08	1.84e-07	hypotheticalprotein conserved	LdBPK_191030.1
LdBPK_350024400	1817.06	-0.554869	0.127665	-4.3463	1.38e-05	5.47e-05	60SribosomalproteinL36 putative	LdBPK_351900.1
LdBPK_020012400	157.621	-0.554652	0.127209	-4.36017	1.3e-05	5.15e-05	mitochondrialcarrierprotein putative	LdBPK_020640.1
LdBPK_360015600	1482.53	-0.554572	0.0968882	-5.72383	1.04e-08	6.16e-08	hypotheticalprotein conserved	LdBPK_361030.1
LdBPK_330005200	170.973	-0.553574	0.138648	-3.99265	6.53e-05	0.000232973	PrimPol-likeprotein1 putative	LdBPK_330030.1
LdBPK_360035700	868.107	-0.552458	0.0928551	-5.94968	2.69e-09	1.7e-08	hypotheticalprotein
LdBPK_300027100	354.555	-0.552224	0.117776	-4.68876	2.75e-06	1.21e-05	hypotheticalprotein conserved	LdBPK_302070.1
LdBPK_310017200	371.826	-0.552086	0.103738	-5.32191	1.03e-07	5.38e-07	hypotheticalprotein conserved	LdBPK_310980.1
LdBPK_220013400	3635.17	-0.552064	0.100021	-5.5195	3.4e-08	1.9e-07	hypotheticalprotein conserved
LdBPK_320017700	404.275	-0.551808	0.104802	-5.26523	1.4e-07	7.2e-07	proteasomeregulatorynon-ATP-asesubunit putative	LdBPK_321260.1
LdBPK_340041600	1330.09	-0.551793	0.0813675	-6.78149	1.19e-11	9.72e-11	amidinotransferase putative	LdBPK_343250.1
LdBPK_170022400	944.31	-0.551678	0.0855877	-6.44577	1.15e-10	8.41e-10	otubaincysteinepeptidase ClanCA familyC65 putative	LdBPK_171520.1
LdBPK_050008700	731.641	-0.55152	0.0867891	-6.35471	2.09e-10	1.49e-09	hypotheticalprotein conserved	LdBPK_050370.1
LdBPK_360051900	592.051	-0.551182	0.101727	-5.41822	6.02e-08	3.26e-07	paraflagellarrodcomponent putative	LdBPK_364440.1
LdBPK_250015900	354.481	-0.551022	0.113381	-4.8599	1.17e-06	5.46e-06	2OG-Fe(II)oxygenasesuperfamily putative	LdBPK_251040.1
LdBPK_210021200	625.532	-0.550933	0.0844384	-6.52467	6.82e-11	5.12e-10	hypotheticalprotein conserved	LdBPK_211560.1
LdBPK_260011100	218	-0.550522	0.157166	-3.50281	0.000460378	0.00140181	Myosin-likecoiled-coilprotein putative	LdBPK_260570.1
LdBPK_360060800	112.723	-0.549575	0.16119	-3.40949	0.000650837	0.00193718	CaseinkinaseIIsubunitbeta putative	LdBPK_365320.1
LdBPK_320022000	41.9816	-0.549538	0.230712	-2.38192	0.0172225	0.0359449	hypotheticalprotein conserved	LdBPK_321710.1
LdBPK_220009500	1761.69	-0.549471	0.125367	-4.38288	1.17e-05	4.68e-05	40SribosomalproteinS15 putative	LdBPK_220340.1
LdBPK_060005200	4785.87	-0.549061	0.0779542	-7.04338	1.88e-12	1.67e-11	WDdomain G-betarepeat putative	LdBPK_060030.1
LdBPK_320024000	2867.13	-0.548703	0.0720105	-7.61976	2.54e-14	2.63e-13	ironsuperoxidedismutase putative	LdBPK_321910.1
LdBPK_270017900	187.081	-0.548445	0.13417	-4.08768	4.36e-05	0.000159168	WDdomain G-betarepeat putative	LdBPK_271140.1
LdBPK_320046900	249.765	-0.548235	0.122185	-4.48692	7.23e-06	3e-05	GIPLgalftransferase putative	LdBPK_324140.1
LdBPK_350022500	66.8468	-0.547916	0.214863	-2.55007	0.01077	0.0238065	dynein-associatedroadblockprotein-likeprotein	LdBPK_351740.1
LdBPK_330027700	1379.68	-0.547358	0.113012	-4.84336	1.28e-06	5.92e-06	IQcalmodulin-bindingmotifcontainingprotein putative	LdBPK_331980.1
LdBPK_160005800	508.892	-0.546795	0.102228	-5.34878	8.85e-08	4.68e-07	Galactoseoxidase centraldomain/Kelchmotif/Domainofunknownfunction(DUF4110) putative	LdBPK_160090.1
LdBPK_060008800	70.7867	-0.546705	0.174963	-3.12469	0.0017799	0.00476851	NAD(P)-dependentsteroiddehydrogenaseprotein putative	LdBPK_060350.1
LdBPK_280027100	74.1154	-0.546271	0.171406	-3.187	0.00143758	0.00393764	DPCDproteinfamily putative	LdBPK_282180.1
LdBPK_170021800	53.1774	-0.546036	0.203388	-2.6847	0.00725946	0.0167572	Cytochromeb5-likeHeme/Steroidbindingdomaincontainingprotein putative	LdBPK_171460.1
LdBPK_210028000	91.495	-0.546	0.157892	-3.45807	0.000544064	0.00163808	BolA-likeprotein putative	LdBPK_212230.1
LdBPK_290025800	112.037	-0.545757	0.153583	-3.55351	0.000380128	0.00117854	hypotheticalprotein conserved	LdBPK_291980.1
LdBPK_250006800	591.568	-0.545722	0.086143	-6.33507	2.37e-10	1.68e-09	cleavageandpolyadenylationspecificityfactor putative	LdBPK_250170.1
LdBPK_350037500	788.391	-0.54557	0.0808721	-6.74608	1.52e-11	1.23e-10	hypotheticalprotein conserved	LdBPK_353230.1
LdBPK_240005900	99.8092	-0.54488	0.165557	-3.29119	0.000997631	0.00283774	Calmodulin-binding putative	LdBPK_240100.1
LdBPK_350036900	122.893	-0.544852	0.179752	-3.03113	0.0024364	0.00632614	Dyneinlightchaintype1 putative	LdBPK_353180.1
LdBPK_350039400	1375.77	-0.544387	0.0927918	-5.86676	4.44e-09	2.73e-08	hypotheticalprotein conserved	LdBPK_353420.1
LdBPK_030008800	344.552	-0.544142	0.111141	-4.89597	9.78e-07	4.59e-06	MFStransporter putative	LdBPK_030390.1
LdBPK_180021500	277.888	-0.544108	0.126593	-4.29809	1.72e-05	6.72e-05	hypotheticalprotein conserved	LdBPK_181620.1
LdBPK_350016200	2320.48	-0.544086	0.0814246	-6.68208	2.36e-11	1.85e-10	SelenoproteinT putative	LdBPK_351130.1
LdBPK_170005500	116.885	-0.544046	0.174153	-3.12396	0.00178436	0.00477739	DnaJdomaincontainingprotein putative	LdBPK_170050.1
LdBPK_160005000	497.533	-0.544028	0.0980635	-5.54772	2.89e-08	1.63e-07	anti-silencingproteina-likeprotein	LdBPK_160010.1
LdBPK_350054500	65.5748	-0.541919	0.213966	-2.53273	0.0113177	0.0248591	hypotheticalprotein conserved	LdBPK_354930.1
LdBPK_080009300	72.3197	-0.541246	0.204331	-2.64887	0.00807625	0.0183531	hypotheticalprotein conserved	LdBPK_080430.1
LdBPK_350032300	2079.81	-0.540585	0.0924394	-5.84799	4.98e-09	3.04e-08	Heatshockfactorbindingprotein1 putative	LdBPK_352720.1
LdBPK_340028400	360.94	-0.540311	0.115574	-4.67504	2.94e-06	1.29e-05	hypotheticalprotein conserved	LdBPK_342090.1
LdBPK_160021400	1198.95	-0.539774	0.0913315	-5.91006	3.42e-09	2.13e-08	endoplasmicreticulumoxidoreductin putative	LdBPK_161630.1
LdBPK_310036000	347.29	-0.538806	0.12435	-4.33296	1.47e-05	5.8e-05	hypotheticalprotein
LdBPK_360066100	528.28	-0.538672	0.108814	-4.9504	7.41e-07	3.51e-06	adenylylcyclase-associatedprotein putative	LdBPK_365830.1
LdBPK_180005100	497.917	-0.53732	0.101277	-5.30542	1.12e-07	5.85e-07	mevalonate-diphosphatedecarboxylase putative	LdBPK_180020.1
LdBPK_300041500	903.916	-0.537113	0.102115	-5.25987	1.44e-07	7.4e-07	proteinmkt1 putative	LdBPK_303480.1
LdBPK_120009000	665.042	-0.535505	0.0996988	-5.37123	7.82e-08	4.17e-07	hypotheticalprotein conserved	LdBPK_120340.1
LdBPK_240020700	36.2303	-0.535466	0.234767	-2.28084	0.0225579	0.0454866	translationallycontrolledtumorprotein(TCTP) putative	LdBPK_241570.1
LdBPK_260020700	451.96	-0.535129	0.111513	-4.7988	1.6e-06	7.3e-06	trifunctionalenzymealphasubunit mitochondrialprecursor-likeprotein	LdBPK_261530.1
LdBPK_310007600	73.3078	-0.534775	0.175039	-3.05518	0.00224924	0.00586744	Cupinsuperfamilyprotein putative	LdBPK_310250.1
LdBPK_260021300	3730.23	-0.534408	0.0858651	-6.2238	4.85e-10	3.31e-09	prolineoxidase mitochondrialprecursor-likeprotein	LdBPK_261590.1
LdBPK_360061100	982.07	-0.533579	0.0766269	-6.96334	3.32e-12	2.86e-11	40SribosomalproteinSA putative	LdBPK_365350.1
LdBPK_280033500	215.625	-0.53329	0.120659	-4.41982	9.88e-06	4e-05	Coatomersubunitgamma	LdBPK_282820.1
LdBPK_240017800	2691.67	-0.532858	0.0853916	-6.24017	4.37e-10	3.01e-09	amastin-likesurfaceprotein-likeprotein	LdBPK_241310.1
LdBPK_290034000	42.7096	-0.532562	0.22821	-2.33365	0.0196141	0.0403011	helicase putative	LdBPK_292770.1
LdBPK_060017700	75.6671	-0.532274	0.198789	-2.67759	0.00741544	0.0170559	hypotheticalprotein
LdBPK_350033500	1008.18	-0.532178	0.0846173	-6.28923	3.19e-10	2.22e-09	hypotheticalprotein conserved	LdBPK_352840.1
LdBPK_250028000	1927.77	-0.532144	0.100091	-5.31662	1.06e-07	5.53e-07	succinyl-CoAsynthetasealphasubunit putative	LdBPK_252220.1
LdBPK_320009000	4479.58	-0.531822	0.0803845	-6.61597	3.69e-11	2.86e-10	ATP-dependentRNAhelicase putative	LdBPK_320410.1
LdBPK_240008800	260.648	-0.531807	0.12473	-4.26365	2.01e-05	7.73e-05	hypotheticalprotein conserved	LdBPK_240390.1
LdBPK_270008900	460.586	-0.531725	0.1025	-5.18757	2.13e-07	1.07e-06	hypotheticalprotein conserved	LdBPK_270410.1
LdBPK_030014900	78.9396	-0.530483	0.166638	-3.18344	0.00145536	0.00398219	eukaryoticinitiationfactor2a putative	LdBPK_030960.1
LdBPK_250027200	58.9159	-0.530026	0.215624	-2.45811	0.0139672	0.0298301	Proteinphosphatase2C/StageIIsporulationproteinE(SpoIIE) putative	LdBPK_252140.1
LdBPK_340050300	85.3231	-0.529841	0.165049	-3.21021	0.00132639	0.00366536	FHAdomain/BRCA1CTerminus(BRCT)domain/twinBRCTdomaincontainingprotein putative	LdBPK_344070.1
LdBPK_130016500	185.852	-0.529626	0.123136	-4.30113	1.7e-05	6.63e-05	dyneinlightchainTctex-type putative	LdBPK_131080.1
LdBPK_200011700	585.04	-0.529078	0.0897281	-5.89646	3.71e-09	2.31e-08	kinesinheavychain putative	LdBPK_200700.1
LdBPK_320006600	86.4676	-0.528677	0.168623	-3.13526	0.00171699	0.0046148	hypotheticalprotein conserved	LdBPK_320170.1
LdBPK_260016900	522.556	-0.52842	0.107518	-4.91472	8.89e-07	4.19e-06	hypotheticalprotein conserved	LdBPK_261160.1
LdBPK_220019800	122.223	-0.528271	0.157385	-3.35655	0.000789222	0.00229903	centrin-4 putative	LdBPK_221260.1
LdBPK_300026000	147.669	-0.527641	0.164028	-3.21678	0.00129638	0.00359196	C2H2typezinc-finger(2copies) putative	LdBPK_301970.1
LdBPK_360051200	1402.39	-0.52675	0.0940835	-5.59875	2.16e-08	1.23e-07	oxidoreductase putative	LdBPK_364380.1
LdBPK_280024800	237.742	-0.526231	0.118395	-4.44471	8.8e-06	3.6e-05	methylthioribulose-1-phosphatedehydratase putative	LdBPK_281960.1
LdBPK_340021200	557.741	-0.526018	0.0957481	-5.49377	3.93e-08	2.18e-07	hypotheticalprotein conserved	LdBPK_341520.1
LdBPK_360016900	130.406	-0.525845	0.156571	-3.35851	0.000783644	0.00228521	ribosomalproteinL24 putative
LdBPK_350026100	2682.16	-0.525483	0.0705504	-7.44833	9.45e-14	9.36e-13	hypotheticalprotein conserved	LdBPK_352070.1
LdBPK_310017000	5811.02	-0.524597	0.0785181	-6.68123	2.37e-11	1.86e-10	hypotheticalprotein	LdBPK_310960.1
LdBPK_360081500	113.879	-0.52428	0.156715	-3.34545	0.000821506	0.00238225	DNA-bindingprotein putative	LdBPK_367210.1
LdBPK_330019200	1635.54	-0.523865	0.0799855	-6.54949	5.77e-11	4.39e-10	hypotheticalprotein conserved	LdBPK_331190.1
LdBPK_320033300	631.707	-0.523297	0.099292	-5.27028	1.36e-07	7.01e-07	hypotheticalprotein
LdBPK_270014600	144.443	-0.523245	0.15197	-3.44308	0.000575131	0.00172602	XRN5'-3'exonucleaseN-terminus putative	LdBPK_270800.1
LdBPK_270029300	98.5407	-0.522999	0.168888	-3.09672	0.00195678	0.00519068	acyl-CoAoxidase putative	LdBPK_272210.1
LdBPK_040009700	723.741	-0.522914	0.0856223	-6.10722	1.01e-09	6.72e-09	adenylosuccinatelyase putative	LdBPK_040440.1
LdBPK_330035200	107.097	-0.522667	0.155477	-3.3617	0.000774638	0.00226445	metallo-peptidase ClanMF FamilyM17	LdBPK_332700.1
LdBPK_320007800	91.9827	-0.52228	0.157237	-3.32162	0.000894976	0.00257205	b9domain-containingprotein1	LdBPK_320290.1
LdBPK_330034800	659.508	-0.522176	0.0871953	-5.98858	2.12e-09	1.36e-08	NUC173domaincontainingprotein putative	LdBPK_332660.1
LdBPK_350027000	274.381	-0.521645	0.115925	-4.49984	6.8e-06	2.83e-05	shortchaindehydrogenase putative	LdBPK_352190.1
LdBPK_120017700	749.918	-0.521356	0.0845628	-6.16531	7.03e-10	4.74e-09	serinepeptidase ClanSC FamilyS9D	LdBPK_120920.1
LdBPK_300008700	974.977	-0.520751	0.0861574	-6.04418	1.5e-09	9.82e-09	kinesin putative	LdBPK_300350.1
LdBPK_290009100	373.056	-0.520729	0.107599	-4.83955	1.3e-06	6.03e-06	Calcineurin-likephosphoesterase putative	LdBPK_290450.1
LdBPK_310009400	199.607	-0.520046	0.128021	-4.0622	4.86e-05	0.00017681	calpain-likecysteinepeptidase putative	LdBPK_310430.1
LdBPK_240007000	241.881	-0.520015	0.126499	-4.11081	3.94e-05	0.000144919	hypotheticalprotein conserved	LdBPK_240210.1
LdBPK_270025000	89.2111	-0.519644	0.184636	-2.81443	0.00488643	0.0118422	hypotheticalprotein conserved	LdBPK_271800.1
LdBPK_330023700	225.846	-0.519549	0.129353	-4.01652	5.91e-05	0.00021214	hypotheticalprotein conserved	LdBPK_331590.1
LdBPK_070009300	334.83	-0.519515	0.108918	-4.76977	1.84e-06	8.34e-06	EamA-liketransporterfamily/Solutecarrierfamily35 putative	LdBPK_070070.1
LdBPK_220014700	311.532	-0.519085	0.110843	-4.68308	2.83e-06	1.25e-05	mitochondrialchaperone putative	LdBPK_220760.1
LdBPK_170017700	540.28	-0.518787	0.110769	-4.68353	2.82e-06	1.24e-05	Mak10subunit NatCN(alpha)-terminalacetyltransferase putative	LdBPK_171080.1
LdBPK_150016200	2761.59	-0.518657	0.0758957	-6.83381	8.27e-12	6.85e-11	60SribosomalproteinL6 putative	LdBPK_330770.1
LdBPK_320027500	92.2367	-0.517584	0.16261	-3.18298	0.00145766	0.00398718	hypotheticalprotein conserved	LdBPK_322270.1
LdBPK_240023800	456.877	-0.516274	0.0925908	-5.57586	2.46e-08	1.39e-07	KinasebindingproteinCGI-121 putative	LdBPK_241830.1
LdBPK_250020300	38.4576	-0.516058	0.223024	-2.31391	0.0206724	0.0422258	PutativeintraflagellartransportproteinA1	LdBPK_251470.1
LdBPK_300030400	246.14	-0.514848	0.129898	-3.96348	7.39e-05	0.00025993	ADP-ribosylationfactor-likeprotein	LdBPK_302380.1
LdBPK_040005400	204.068	-0.514027	0.125433	-4.09801	4.17e-05	0.000152765	hypotheticalprotein conserved	LdBPK_040040.1
LdBPK_200012400	2883.74	-0.513746	0.104291	-4.92606	8.39e-07	3.97e-06	conservedprotein unknownfunction	LdBPK_200770.1
LdBPK_330028200	604.082	-0.513462	0.103108	-4.97986	6.36e-07	3.04e-06	Phosphatetransport(Pho88) putative	LdBPK_332030.1
LdBPK_030010600	71.857	-0.513242	0.180706	-2.84021	0.00450845	0.0109847	hypotheticalprotein conserved	LdBPK_030560.1
LdBPK_200016600	2854.96	-0.513084	0.0720961	-7.11667	1.11e-12	1.01e-11	cysteinepeptidase ClanCA familyC2 putative	LdBPK_201220.1
LdBPK_110017600	861.332	-0.5128	0.0903162	-5.67783	1.36e-08	7.94e-08	eukaryoticreleasefactor3 putative	LdBPK_111160.1
LdBPK_080007800	251.979	-0.512767	0.110262	-4.65046	3.31e-06	1.45e-05	ribosomalproteinL2 putative	LdBPK_080290.1
LdBPK_350008600	750.894	-0.512642	0.0886758	-5.78108	7.42e-09	4.47e-08	enoyl-CoAhydratase/isomerasefamilyprotein conserved	LdBPK_350360.1
LdBPK_230006700	114.741	-0.512539	0.159896	-3.20544	0.00134854	0.00372289	hypotheticalprotein conserved	LdBPK_230180.1
LdBPK_040009300	2271.46	-0.512471	0.0831026	-6.16672	6.97e-10	4.7e-09	Tetratricopeptiderepeat putative	LdBPK_040400.1
LdBPK_060016300	182.053	-0.511533	0.133221	-3.83974	0.000123167	0.000417073	2OG-Fe(II)oxygenasesuperfamily putative	LdBPK_061100.1
LdBPK_160006400	4472.87	-0.510908	0.0810359	-6.30471	2.89e-10	2.02e-09	eukaryotictranslationinitiationfactor1A putative	LdBPK_160150.1
LdBPK_290016800	783.833	-0.510572	0.110077	-4.63831	3.51e-06	1.53e-05	Ankyrinrepeats(manycopies)/Ankyrinrepeats(3copies)/Ankyrinrepeat putative	LdBPK_291190.1
LdBPK_330036500	41.6977	-0.510554	0.223554	-2.28381	0.0223828	0.0451773	DNAJfamily-likeprotein	LdBPK_332830.1
LdBPK_190010100	53.8674	-0.510452	0.207371	-2.46154	0.0138341	0.0295914	nucleosomeassemblyprotein putative	LdBPK_190440.1
LdBPK_240014600	134.303	-0.510147	0.150675	-3.38573	0.000709885	0.00209573	ArchaicTranslocaseofoutermembrane14kDasubunit putative	LdBPK_240960.1
LdBPK_340044900	779.298	-0.510008	0.0962106	-5.30096	1.15e-07	5.98e-07	serinepalmitoyltransferase-likeprotein	LdBPK_343530.1
LdBPK_360046800	1138.35	-0.509	0.0935975	-5.43818	5.38e-08	2.93e-07	60SribosomalproteinL10a putative	LdBPK_363950.1
LdBPK_280021400	46.6405	-0.508522	0.211082	-2.40912	0.0159909	0.0336418	hypotheticalprotein conserved	LdBPK_281650.1
LdBPK_050005300	98.0986	-0.508413	0.182391	-2.78749	0.00531182	0.0127484	paraflagellarrodcomponentpar4 putative	LdBPK_050040.1
LdBPK_050016300	5073.89	-0.508289	0.0723051	-7.02978	2.07e-12	1.83e-11	hypotheticalprotein conserved	LdBPK_051110.1
LdBPK_290035300	63.6813	-0.507967	0.180759	-2.81019	0.00495128	0.0119696	hypotheticalprotein conserved	LdBPK_292900.1
LdBPK_300005900	1413.82	-0.507926	0.0815472	-6.22861	4.71e-10	3.21e-09	hypotheticalprotein	LdBPK_300090.1
LdBPK_270013200	386.185	-0.507073	0.114782	-4.41771	9.98e-06	4.03e-05	glutaredoxin-likeprotein	LdBPK_270670.1
LdBPK_170005000	1205.19	-0.506426	0.0774564	-6.5382	6.23e-11	4.72e-10	hypotheticalprotein conserved	LdBPK_170010.1
LdBPK_070009600	522.319	-0.505758	0.0915389	-5.52506	3.29e-08	1.84e-07	3-hydroxyacyl-ACPdehydratase putative	LdBPK_070180.1
LdBPK_160017400	11970.5	-0.505633	0.0875277	-5.77683	7.61e-09	4.57e-08	60SribosomalproteinL39 putative	LdBPK_161220.1
LdBPK_220006400	176.045	-0.50561	0.12522	-4.03778	5.4e-05	0.00019498	Uncharacterizedconservedprotein(DUF2036) putative	LdBPK_220030.1
LdBPK_340019200	63.4287	-0.50524	0.186823	-2.70438	0.00684313	0.015924	hypotheticalprotein conserved	LdBPK_341330.1
LdBPK_350026600	395.453	-0.504876	0.115418	-4.37433	1.22e-05	4.85e-05	R-SNAREprotein putative	LdBPK_352150.1
LdBPK_250014600	266.633	-0.504726	0.110364	-4.57327	4.8e-06	2.05e-05	RibosomalproteinL23 putative	LdBPK_250920.1
LdBPK_210026500	81.1822	-0.504709	0.168952	-2.98729	0.00281467	0.00722064	cytochromecoxidasesubunitVI putative	LdBPK_212080.1
LdBPK_140013400	1042.04	-0.504701	0.0975765	-5.17236	2.31e-07	1.16e-06	guaninenucleotide-bindingprotein-likeprotein	LdBPK_140820.1
LdBPK_360061700	1532.54	-0.504264	0.0987707	-5.1054	3.3e-07	1.62e-06	aldehydedehydrogenase putative	LdBPK_365410.1
LdBPK_300034100	100.106	-0.503809	0.160191	-3.14506	0.00166051	0.00447888	smallglutamine-richtetratricopeptiderepeatprotein putative	LdBPK_302740.1
LdBPK_030014200	244.361	-0.502345	0.120304	-4.17564	2.97e-05	0.000111331	inorganicpyrophosphatase putative	LdBPK_030890.1
LdBPK_100008400	326.23	-0.50173	0.113898	-4.40509	1.06e-05	4.25e-05	kinetoplastidkinetochoreprotein4 putative	LdBPK_100320.1
LdBPK_340016600	575.79	-0.501083	0.0961209	-5.21305	1.86e-07	9.39e-07	uracilphosphoribosyltransferase putative	LdBPK_341110.1
LdBPK_140011100	240.741	-0.500746	0.118222	-4.23564	2.28e-05	8.69e-05	hypotheticalprotein
LdBPK_360047000	729.799	-0.500744	0.0906105	-5.52633	3.27e-08	1.83e-07	MORNrepeat putative	LdBPK_363970.1
LdBPK_330042600	2077.8	-0.500571	0.0996853	-5.02152	5.13e-07	2.48e-06	60SribosomalproteinL44 putative	LdBPK_333380.1
LdBPK_230014500	825.875	-0.500237	0.0827148	-6.04773	1.47e-09	9.62e-09	mitochondrialDNAprimase putative	LdBPK_230850.1
LdBPK_280021700	60.9037	-0.499137	0.209614	-2.38122	0.0172555	0.0359957	hypotheticalprotein conserved	LdBPK_281680.1
LdBPK_210007900	1722.61	-0.499068	0.112744	-4.42657	9.57e-06	3.89e-05	hexokinase putative	LdBPK_210310.1
LdBPK_220019400	104.179	-0.499008	0.14814	-3.36849	0.0007558	0.00221559	intraflagellartransportprotein-likeprotein	LdBPK_221220.1
LdBPK_340028500	104.953	-0.498481	0.151873	-3.28222	0.00102992	0.00291567	clathrincoatassemblyproteinAP17 putative	LdBPK_342100.1
LdBPK_280009800	1071.39	-0.498006	0.0818501	-6.08437	1.17e-09	7.72e-09	hypotheticalprotein conserved	LdBPK_280270.1
LdBPK_310031900	265.499	-0.497977	0.159693	-3.11834	0.00181873	0.00486161	3 2-trans-enoyl-CoAisomerase mitochondrialprecursor putative	LdBPK_312320.1
LdBPK_320024100	237.189	-0.497432	0.148997	-3.33854	0.000842195	0.00243463	ironsuperoxidedismutase putative	LdBPK_321920.1
LdBPK_310026400	1292.24	-0.497205	0.0935143	-5.31688	1.06e-07	5.52e-07	aminoacidpermease	LdBPK_311860.1
LdBPK_260019200	149.061	-0.496966	0.133305	-3.72804	0.000192973	0.000630642	DnaJdomaincontainingprotein putative	LdBPK_261390.1
LdBPK_180015400	262.498	-0.496958	0.125074	-3.97331	7.09e-05	0.000250591	hypotheticalprotein conserved	LdBPK_181020.1
LdBPK_240006800	545.592	-0.496744	0.0940113	-5.28388	1.26e-07	6.54e-07	transcriptionelongationfactor-likeprotein	LdBPK_240190.1
LdBPK_040008400	257.92	-0.49644	0.136062	-3.64864	0.000263629	0.00084047	beta-fructofuranosidase putative	LdBPK_040300.1
LdBPK_270020400	913.086	-0.496396	0.102852	-4.8263	1.39e-06	6.41e-06	proteasomeregulatorynon-ATP-asesubunit3 putative	LdBPK_271370.1
LdBPK_260013300	625.639	-0.496371	0.118221	-4.19867	2.68e-05	0.00010155	aspartate--ammonialigase putative	LdBPK_260790.1
LdBPK_060006300	1052.13	-0.496069	0.0893055	-5.55474	2.78e-08	1.57e-07	cyclophilin2	LdBPK_060120.1
LdBPK_320036200	63.1539	-0.4959	0.193937	-2.55702	0.0105573	0.0233736	hypotheticalprotein conserved	LdBPK_323070.1
LdBPK_320020600	46.0729	-0.495777	0.214195	-2.31461	0.0206345	0.0421717	rRNAprocessing putative	LdBPK_321550.1
LdBPK_220007200	1138.51	-0.495363	0.0834413	-5.93666	2.91e-09	1.83e-08	hypotheticalprotein conserved	LdBPK_220110.1
LdBPK_160009400	321.734	-0.494995	0.130911	-3.78115	0.000156106	0.000517252	fucosekinase putative	LdBPK_160490.1
LdBPK_170014700	252.539	-0.4949	0.119509	-4.14109	3.46e-05	0.000128351	polo-likeproteinkinase putative	LdBPK_170770.1
LdBPK_280007700	102.302	-0.494796	0.165758	-2.98505	0.00283532	0.00726915	hypotheticalprotein conserved	LdBPK_280420.1
LdBPK_320024300	179.265	-0.494263	0.128432	-3.84845	0.000118868	0.000403485	chaperoninHSP60 mitochondrialprecursor	LdBPK_321940.1
LdBPK_280020100	1054.3	-0.493606	0.0768065	-6.42662	1.3e-10	9.49e-10	DNApolymerasekappa putative	LdBPK_281540.1
LdBPK_010010000	709.536	-0.49297	0.0864859	-5.70001	1.2e-08	7.03e-08	long-chain-fatty-acid-CoAligase putative	LdBPK_010510.1
LdBPK_340052100	638.75	-0.492768	0.111054	-4.4372	9.11e-06	3.71e-05	hypotheticalprotein conserved	LdBPK_344210.1
LdBPK_220011300	492.709	-0.492616	0.0945834	-5.20827	1.91e-07	9.62e-07	proteasomeregulatoryATPasesubunit5 putative	LdBPK_220490.1
LdBPK_340009500	2813.43	-0.492384	0.0933306	-5.2757	1.32e-07	6.82e-07	ribosomalproteinS25	LdBPK_340460.1
LdBPK_340027100	628.784	-0.492066	0.108337	-4.54199	5.57e-06	2.36e-05	Thioredoxin/Thioredoxin-likedomaincontainingprotein putative	LdBPK_341960.1
LdBPK_240016800	209.255	-0.491804	0.125067	-3.93232	8.41e-05	0.000293331	DNA-directedRNApolymerase mitochondrial	LdBPK_241180.1
LdBPK_320009200	265.732	-0.491703	0.141133	-3.48397	0.000494036	0.00149719	Kinesinmotordomain/MORNrepeat putative	LdBPK_320430.1
LdBPK_050013000	361.658	-0.491283	0.122667	-4.00501	6.2e-05	0.000222072	Mitochondrialglycoprotein putative	LdBPK_050790.1
LdBPK_260017000	346.089	-0.490857	0.116205	-4.22407	2.4e-05	9.13e-05	hypotheticalprotein conserved	LdBPK_261170.1
LdBPK_360054600	823.014	-0.490796	0.0979802	-5.00913	5.47e-07	2.63e-06	Proteinofunknownfunction(DUF2870) putative	LdBPK_364720.1
LdBPK_220016100	599.28	-0.48949	0.0934006	-5.24076	1.6e-07	8.15e-07	smallnuclearribonucleoprotein putative	LdBPK_220880.1
LdBPK_010010200	144.655	-0.489124	0.139465	-3.50715	0.000452931	0.00138267	hypotheticalprotein	LdBPK_010530.1
LdBPK_050007400	97.5888	-0.488973	0.154463	-3.16564	0.00154741	0.00420784	hypotheticalprotein conserved	LdBPK_050250.1
LdBPK_150010400	962.342	-0.488965	0.0866052	-5.6459	1.64e-08	9.48e-08	ecotin putative
LdBPK_040005000	50.6458	-0.488751	0.202881	-2.40905	0.015994	0.0336418	calcium-translocatingP-typeATPase	LdBPK_040010.1
LdBPK_320005100	166.15	-0.488437	0.127251	-3.83837	0.000123855	0.000419216	nuclearsegregationprotein putative	LdBPK_320020.1
LdBPK_340016400	66.7075	-0.487652	0.201107	-2.42484	0.015315	0.0323935	N2227-likeprotein putative	LdBPK_341090.1
LdBPK_170016700	2762.5	-0.487536	0.0909571	-5.36007	8.32e-08	4.42e-07	METAdomaincontainingprotein	LdBPK_170970.1
LdBPK_040011500	56.8045	-0.48744	0.202539	-2.40664	0.0160999	0.0338391	hypotheticalprotein
LdBPK_090018600	159.976	-0.48699	0.131905	-3.69198	0.000222512	0.000720401	Skp1family dimerisationdomaincontainingprotein putative	LdBPK_091230.1
LdBPK_340048500	933.337	-0.486021	0.0927397	-5.2407	1.6e-07	8.15e-07	ubiquitinhydrolase putative	LdBPK_343890.1
LdBPK_280029600	797.911	-0.485978	0.0921107	-5.27602	1.32e-07	6.81e-07	histoneacetyltransferase putative	LdBPK_282440.1
LdBPK_100014700	176.146	-0.485967	0.136102	-3.5706	0.000356159	0.00110959	DRGFamilyRegulatoryProteins Tma46 putative	LdBPK_100840.1
LdBPK_300033100	172.9	-0.485472	0.133298	-3.642	0.000270531	0.000861484	hypotheticalprotein conserved	LdBPK_302640.1
LdBPK_290011300	369.203	-0.48541	0.129906	-3.73662	0.00018651	0.000611436	flagellarradialspokeprotein-like putative	LdBPK_290690.1
LdBPK_340037600	55.6484	-0.485321	0.196228	-2.47325	0.0133891	0.0287722	hypotheticalprotein
LdBPK_200017800	535.501	-0.485113	0.121225	-4.00176	6.29e-05	0.000224853	smallmyristoylatedprotein4 putative	LdBPK_201320.1
LdBPK_300030100	259.432	-0.484808	0.116045	-4.17777	2.94e-05	0.000110491	zinc-fingerprotein conserved	LdBPK_302350.1
LdBPK_340011100	619.251	-0.48479	0.135304	-3.58296	0.000339725	0.00106315	leucine-richrepeatprotein putative	LdBPK_340570.1
LdBPK_330030900	1024.05	-0.484473	0.090688	-5.3422	9.18e-08	4.85e-07	AcidPhosphatase putative	LdBPK_332280.1
LdBPK_070009000	257.818	-0.484445	0.119411	-4.05696	4.97e-05	0.000180426	Zincfinger C3HC4type(RINGfinger)containingprotein putative	LdBPK_070100.1
LdBPK_300013100	763.15	-0.484153	0.124198	-3.89823	9.69e-05	0.000334352	4-methyl-5(beta-hydroxyethyl)-thiazolemonophosphatesynthesisprotein putative	LdBPK_300800.1
LdBPK_260019600	1250.61	-0.484011	0.118598	-4.0811	4.48e-05	0.00016353	hypotheticalprotein conserved	LdBPK_261430.1
LdBPK_340041300	977.558	-0.483595	0.0839116	-5.76315	8.26e-09	4.94e-08	DNAtopoisomeraseIB largesubunit	LdBPK_343220.1
LdBPK_220008000	174.341	-0.483441	0.123337	-3.91967	8.87e-05	0.000307999	carnitinepalmitoyltransferase-likeprotein	LdBPK_220190.1
LdBPK_200015100	1332.86	-0.483392	0.0907766	-5.32508	1.01e-07	5.3e-07	hypotheticalprotein conserved	LdBPK_201040.1
LdBPK_290006900	1026.3	-0.482488	0.0920648	-5.24074	1.6e-07	8.15e-07	proteintransportproteinSec24A putative	LdBPK_290230.1
LdBPK_280032300	143.015	-0.481811	0.137192	-3.51196	0.000444815	0.00135988	acyl-CoAdehydrogenase putative	LdBPK_282700.1
LdBPK_280029700	126.732	-0.48158	0.164544	-2.92675	0.00342526	0.00860075	DNAtopoisomeraseii	LdBPK_282450.1
LdBPK_280019100	311.31	-0.480556	0.106549	-4.51019	6.48e-06	2.71e-05	haloaciddehalogenase-likehydrolase/Sucrose-6F-phosphatephosphohydrolase putative	LdBPK_281450.1
LdBPK_330042800	61.2067	-0.479846	0.193517	-2.4796	0.013153	0.0283013	hypotheticalprotein conserved	LdBPK_333400.1
LdBPK_040017200	2822.58	-0.478956	0.0864082	-5.54294	2.97e-08	1.67e-07	RNA-bindingprotein putative	LdBPK_041190.1
LdBPK_220008800	63.2534	-0.478902	0.188096	-2.54605	0.0108949	0.0240316	DNAprimasesmallsubunit putative	LdBPK_220270.1
LdBPK_360039900	190.534	-0.478781	0.145024	-3.3014	0.00096204	0.00274774	hypotheticalprotein conserved	LdBPK_363290.1
LdBPK_220016700	65.6216	-0.478433	0.192689	-2.48293	0.0130306	0.0280742	Metallo-beta-lactamasesuperfamily/Beta-lactamasesuperfamilydomaincontainingprotein putative	LdBPK_220940.1
LdBPK_120012100	80.4089	-0.478304	0.165115	-2.89679	0.00377007	0.00936623	hypotheticalprotein conserved	LdBPK_120640.1
LdBPK_300011900	86.4022	-0.477744	0.19351	-2.46884	0.0135552	0.0290619	Phosphatidylinositol-specificphospholipaseC Xdomain/PDZdomaincontainingprotein putative	LdBPK_300680.1
LdBPK_330016900	157.999	-0.477741	0.150996	-3.16394	0.0015565	0.00422702	40SribosomalproteinS3 putative	LdBPK_330960.1
LdBPK_030010200	889.921	-0.47749	0.0942244	-5.06758	4.03e-07	1.97e-06	26Sproteaseregulatorysubunit putative	LdBPK_030520.1
LdBPK_020011500	153.342	-0.477362	0.151867	-3.14329	0.00167062	0.00450321	hypotheticalprotein conserved	LdBPK_020550.1
LdBPK_200012100	343.622	-0.477282	0.106335	-4.48849	7.17e-06	2.98e-05	Proteinofunknownfunction(DUF775) putative	LdBPK_200740.1
LdBPK_180010000	4012.27	-0.477169	0.0887307	-5.37773	7.54e-08	4.04e-07	aconitase putative	LdBPK_180510.1
LdBPK_290033700	316.545	-0.477104	0.103682	-4.60162	4.19e-06	1.81e-05	Presentintheoutermitochondrialmembraneproteome24	LdBPK_292740.1
LdBPK_300024000	439.496	-0.477036	0.114085	-4.1814	2.9e-05	0.000108838	IntraflagellartransportcomplexBprotein46Cterminal putative	LdBPK_301770.1
LdBPK_350040600	114.263	-0.476983	0.172765	-2.76088	0.00576453	0.0137243	hypotheticalprotein conserved	LdBPK_353540.1
LdBPK_110015600	634.958	-0.476318	0.131962	-3.60952	0.000306763	0.000967994	40SribosomalproteinS5	LdBPK_110970.1
LdBPK_030010900	456.153	-0.476314	0.0968998	-4.91553	8.85e-07	4.18e-06	kinase-likeprotein	LdBPK_030590.1
LdBPK_350046500	451.71	-0.476009	0.105932	-4.49352	7.01e-06	2.91e-05	RegulatorysubunitoftypeIIPKAR-subunit putative	LdBPK_354120.1
LdBPK_070017200	52.1474	-0.475928	0.206794	-2.30146	0.0213659	0.0434145	lipoate-proteinligase-like	LdBPK_071230.1
LdBPK_290012900	121.785	-0.475751	0.140455	-3.3872	0.000706095	0.00208528	hypotheticalprotein conserved	LdBPK_290840.1
LdBPK_350043700	2294.74	-0.474859	0.105054	-4.52015	6.18e-06	2.6e-05	60SribosomalproteinL23 putative	LdBPK_353840.1
LdBPK_230025100	466.709	-0.474078	0.105478	-4.49457	6.97e-06	2.9e-05	hypotheticalprotein conserved	LdBPK_231890.1
LdBPK_210026800	47.778	-0.473862	0.201666	-2.34973	0.0187869	0.0387779	RNApolymeraseII putative	LdBPK_212110.1
LdBPK_030010500	96.99	-0.473253	0.158589	-2.98414	0.00284374	0.00728626	quinoneoxidoreductase putative	LdBPK_030550.1
LdBPK_240009100	521.283	-0.472893	0.0893303	-5.29376	1.2e-07	6.21e-07	ubiquitincarboxyl-terminalhydrolase putative	LdBPK_240420.1
LdBPK_200014900	125.277	-0.472822	0.158641	-2.98045	0.00287821	0.00735876	glutaredoxin putative	LdBPK_201020.1
LdBPK_230006400	114.718	-0.472819	0.158093	-2.99077	0.00278272	0.00714308	vacuolartypeh+ATPasesubunit putative	LdBPK_230150.1
LdBPK_320024200	141.776	-0.472677	0.132945	-3.55545	0.00037734	0.0011712	rab11BGTPase putative	LdBPK_321930.1
LdBPK_310037400	1084.12	-0.472592	0.0857773	-5.50953	3.6e-08	2e-07	kinetoplast-associatedprotein-likeprotein	LdBPK_312850.1
LdBPK_050015500	218.339	-0.472354	0.122298	-3.86233	0.000112309	0.000382622	hypotheticalprotein conserved	LdBPK_051020.1
LdBPK_340036300	90.9964	-0.471962	0.178481	-2.64432	0.00818548	0.0185558	EF-handdomainpair/EFhand putative	LdBPK_342780.1
LdBPK_320033900	514.196	-0.471657	0.0948852	-4.97082	6.67e-07	3.18e-06	ribosomalproteinL27 putative	LdBPK_322850.1
LdBPK_270005800	1643.15	-0.471573	0.0870903	-5.41476	6.14e-08	3.31e-07	cytochromep450-likeprotein	LdBPK_270090.1
LdBPK_110008700	77.1076	-0.471521	0.17213	-2.73932	0.00615657	0.0145044	Domainofunknownfunction(DUF2779) putative	LdBPK_110380.1
LdBPK_330006000	1143.7	-0.471205	0.0915607	-5.14637	2.66e-07	1.32e-06	hypotheticalprotein conserved	LdBPK_330110.1
LdBPK_360045600	259.683	-0.471053	0.12467	-3.7784	0.000157839	0.00052237	Proteinofunknownfunction(DUF1619) putative	LdBPK_363830.1
LdBPK_260029800	494.897	-0.470884	0.0991652	-4.74848	2.05e-06	9.21e-06	MATHdomaincontainingprotein putative	LdBPK_262440.1
LdBPK_260025100	3518.81	-0.470659	0.0997772	-4.7171	2.39e-06	1.07e-05	hypotheticalprotein conserved	LdBPK_261980.1
LdBPK_360043000	110.458	-0.470641	0.155939	-3.01811	0.00254357	0.00656761	shortchaindehydrogenase-likeprotein	LdBPK_363570.1
LdBPK_360078900	301.957	-0.470244	0.105079	-4.47514	7.64e-06	3.15e-05	hypotheticalprotein
LdBPK_130014700	84.0839	-0.470048	0.161819	-2.90478	0.00367507	0.00916569	hypotheticalprotein conserved	LdBPK_130900.1
LdBPK_320036700	53.9514	-0.469549	0.195475	-2.4021	0.0163014	0.0342012	DNAreplicationlicensingfactorMCM7 putative	LdBPK_323120.1
LdBPK_200016500	770.184	-0.469515	0.0874216	-5.3707	7.84e-08	4.18e-07	hypotheticalprotein conserved	LdBPK_201180.1
LdBPK_130011100	108.942	-0.469152	0.151514	-3.09642	0.00195872	0.00519419	palmitoylacyltransferase6 putative	LdBPK_130540.1
LdBPK_350039000	2080.18	-0.468639	0.089643	-5.22783	1.72e-07	8.71e-07	mitochondrialcarrierprotein putative	LdBPK_353380.1
LdBPK_070012800	66.785	-0.468458	0.193223	-2.42445	0.0153316	0.0324202	hypotheticalprotein conserved	LdBPK_070800.1
LdBPK_360029800	1304.22	-0.46838	0.078569	-5.96138	2.5e-09	1.59e-08	developmentallyregulatedGTP-bindingprotein1 putative	LdBPK_362380.1
LdBPK_340031400	341.726	-0.46825	0.132377	-3.53725	0.00040432	0.00124751	hypotheticalprotein conserved	LdBPK_342400.1
LdBPK_310013900	371.932	-0.468158	0.106148	-4.41044	1.03e-05	4.15e-05	Tirchaperoneprotein(CesT)family putative	LdBPK_310770.1
LdBPK_320029500	440.046	-0.467632	0.109033	-4.28889	1.8e-05	6.97e-05	C-14sterolreductase putative	LdBPK_322470.1
LdBPK_350008800	994.712	-0.467432	0.0930805	-5.02181	5.12e-07	2.47e-06	Thioredoxin putative	LdBPK_350380.1
LdBPK_320017000	645.118	-0.466224	0.0945265	-4.9322	8.13e-07	3.85e-06	hypotheticalprotein conserved	LdBPK_321190.1
LdBPK_310028900	137.147	-0.465894	0.148801	-3.13098	0.00174223	0.00467812	hypotheticalprotein conserved	LdBPK_312020.1
LdBPK_360070600	336.739	-0.465553	0.10831	-4.29836	1.72e-05	6.71e-05	hypotheticalprotein conserved	LdBPK_366280.1
LdBPK_320039500	655.819	-0.465171	0.103811	-4.48094	7.43e-06	3.07e-05	Rasfamily/RasofComplex Roc domainofDAPkinase putative	LdBPK_323410.1
LdBPK_340029400	543.325	-0.465063	0.0969171	-4.79857	1.6e-06	7.3e-06	dolichyl-P-Man:GDP-Man1GlcNAc2-PP-dolichylalpha-1 3-mannosyltransferase putative	LdBPK_342190.1
LdBPK_200010000	208.799	-0.464844	0.116971	-3.97402	7.07e-05	0.000250059	Transmembraneprotein231 putative	LdBPK_200530.1
LdBPK_060011800	862.571	-0.464736	0.0961848	-4.8317	1.35e-06	6.26e-06	hypotheticalprotein conserved	LdBPK_060650.1
LdBPK_090013200	148.938	-0.464635	0.135384	-3.43198	0.00059919	0.00179499	acyl-CoAbindingprotein putative	LdBPK_090800.1
LdBPK_300042100	891.165	-0.464448	0.0900363	-5.15846	2.49e-07	1.24e-06	chromosomalpassengerprotein putative	LdBPK_303540.1
LdBPK_010008600	340.359	-0.464351	0.112533	-4.12637	3.69e-05	0.000136117	hypotheticalprotein conserved	LdBPK_010370.1
LdBPK_040016700	259.995	-0.464285	0.12271	-3.78359	0.000154583	0.000513022	cytochromecoxidaseassemblyfactor putative	LdBPK_041140.1
LdBPK_360022000	53.9371	-0.46397	0.197756	-2.34618	0.0189669	0.0390963	Leucinerichrepeat putative	LdBPK_361620.1
LdBPK_140013800	2043.03	-0.463216	0.10882	-4.2567	2.07e-05	7.96e-05	hypotheticalprotein conserved	LdBPK_140860.1
LdBPK_360065000	1083.79	-0.463138	0.106169	-4.36228	1.29e-05	5.11e-05	hypotheticalprotein conserved	LdBPK_365720.1
LdBPK_280037800	156.413	-0.462742	0.141192	-3.2774	0.00104769	0.00296194	hypotheticalprotein conserved	LdBPK_283210.1
LdBPK_360048400	607.234	-0.462299	0.0850179	-5.43766	5.4e-08	2.94e-07	hypotheticalprotein conserved	LdBPK_364110.1
LdBPK_360046400	63.0252	-0.46191	0.194149	-2.37915	0.0173524	0.0361707	Proteinofunknownfunction(DUF498/DUF598) putative	LdBPK_363910.1
LdBPK_170005800	370.356	-0.461837	0.10346	-4.46393	8.05e-06	3.3e-05	ADP-ribosylationfactor-likeprotein1	LdBPK_170080.1
LdBPK_300043100	1082.76	-0.461663	0.0917002	-5.03448	4.79e-07	2.32e-06	ZincfingerCCCHdomain-containingprotein	LdBPK_303630.1
LdBPK_350036400	734.3	-0.461609	0.0978669	-4.7167	2.4e-06	1.07e-05	glycerolkinase glycosomal putative	LdBPK_353130.1
LdBPK_350028200	646.37	-0.461166	0.0979772	-4.70687	2.52e-06	1.12e-05	ATP-graspdomaincontainingprotein putative	LdBPK_352310.1
LdBPK_150016500	65.3683	-0.461075	0.199111	-2.31566	0.0205768	0.0420923	SKIP/SNWdomaincontainingprotein putative	LdBPK_151090.1
LdBPK_230018200	2277.51	-0.461071	0.0790683	-5.83131	5.5e-09	3.35e-08	hypotheticalprotein conserved	LdBPK_231170.1
LdBPK_060005400	2037.76	-0.460753	0.0762856	-6.03984	1.54e-09	1.01e-08	pumilio/PUFRNAbindingprotein5 putative	LdBPK_060050.1
LdBPK_090018100	1012.83	-0.460692	0.0890762	-5.17188	2.32e-07	1.16e-06	mitochondrialRNAbindingprotein2	LdBPK_091180.1
LdBPK_230020100	764.002	-0.460568	0.0934377	-4.92914	8.26e-07	3.91e-06	coronin putative	LdBPK_231400.1
LdBPK_310012900	146.083	-0.459802	0.140021	-3.28381	0.00102414	0.00290422	mitochondrialRNAbindingprotein putative	LdBPK_310670.1
LdBPK_360008700	176.894	-0.459391	0.12564	-3.65641	0.000255772	0.000819808	nuclearproteinfamilya(nop10p) putative	LdBPK_360370.1
LdBPK_240010300	339.722	-0.458961	0.104532	-4.39065	1.13e-05	4.53e-05	Methyltransferasedomain/MethyltransferaseTRM13 putative	LdBPK_240560.1
LdBPK_240007900	484.95	-0.458214	0.115653	-3.96197	7.43e-05	0.000261466	hypotheticalprotein conserved	LdBPK_240300.1
LdBPK_320020800	1470.58	-0.457035	0.0852766	-5.35945	8.35e-08	4.43e-07	MetalloproteaseM41FtsH putative	LdBPK_321570.1
LdBPK_360025100	205.514	-0.457022	0.13674	-3.34228	0.00083093	0.00240806	DEADboxRNAhelicase putative	LdBPK_361930.1
LdBPK_240026900	1111.31	-0.456716	0.0930786	-4.90678	9.26e-07	4.36e-06	60SribosomalproteinL26 putative	LdBPK_242140.1
LdBPK_340050100	56.7144	-0.456608	0.196302	-2.32604	0.0200162	0.0410563	hypotheticalprotein conserved	LdBPK_344050.1
LdBPK_060012900	338.898	-0.455778	0.138848	-3.28256	0.00102869	0.00291567	serine-threoninedehydratase putative	LdBPK_060760.1
LdBPK_030005700	200.855	-0.455019	0.13582	-3.35016	0.000807648	0.00234533	DNAprimaselargesubunit putative	LdBPK_030080.1
LdBPK_070008800	441.836	-0.454887	0.100037	-4.54716	5.44e-06	2.31e-05	hypotheticalprotein conserved	LdBPK_070120.1
LdBPK_240013900	107.648	-0.454648	0.14653	-3.10277	0.00191717	0.00509698	emp24/gp25L/p24family/GOLD putative	LdBPK_240890.1
LdBPK_010006700	621.982	-0.454625	0.0951842	-4.77626	1.79e-06	8.09e-06	CLC-typechloridechannel putative	LdBPK_010180.1
LdBPK_210021500	298.186	-0.453788	0.122257	-3.71176	0.00020582	0.000669217	ATPsynthase putative	LdBPK_211590.1
LdBPK_350050800	1280.8	-0.453699	0.0863453	-5.25448	1.48e-07	7.6e-07	TheARF-like2bindingproteinBART putative	LdBPK_354550.1
LdBPK_350039800	419.012	-0.453665	0.105683	-4.29268	1.77e-05	6.86e-05	hypotheticalprotein conserved	LdBPK_353460.1
LdBPK_200006600	132.498	-0.453594	0.156986	-2.88939	0.00385994	0.00956385	wd40repeatdomain-containingprotein	LdBPK_200180.1
LdBPK_340031800	387.353	-0.452204	0.0992934	-4.55422	5.26e-06	2.24e-05	ruvB-likeDNAhelicase putative	LdBPK_342440.1
LdBPK_290025900	144.826	-0.452031	0.14672	-3.08092	0.00206366	0.0054396	hypotheticalprotein conserved	LdBPK_291990.1
LdBPK_260022200	373.593	-0.451914	0.119758	-3.77357	0.000160928	0.000532384	cytochromecoxidasesubunitV putative	LdBPK_261690.1
LdBPK_170015700	228.238	-0.451416	0.126349	-3.57277	0.000353221	0.00110167	guanosinemonophosphatereductase	LdBPK_170870.1
LdBPK_340013700	916.223	-0.451289	0.114746	-3.93293	8.39e-05	0.000292834	serine/threonine-proteinphosphatasePP1 putative	LdBPK_340840.1
LdBPK_020012200	116.624	-0.451261	0.159721	-2.82531	0.00472347	0.0114851	hypotheticalprotein conserved	LdBPK_020620.1
LdBPK_090007300	1131.26	-0.450913	0.0848472	-5.31441	1.07e-07	5.59e-07	catalyticsubunitofthevacuolartransporterchaperone4 putative	LdBPK_090430.1
LdBPK_230016500	270.655	-0.450611	0.1139	-3.95621	7.61e-05	0.000267293	hypotheticalprotein
LdBPK_310006100	97.5935	-0.450359	0.163703	-2.75108	0.00593996	0.0140817	intergrinalphachainprotein putative	LdBPK_310120.1
LdBPK_150008900	358.911	-0.449684	0.10045	-4.47671	7.58e-06	3.13e-05	hypotheticalprotein conserved	LdBPK_150400.1
LdBPK_100017600	100.399	-0.449088	0.161846	-2.77478	0.00552385	0.0132154	CH-likedomaininspermprotein putative	LdBPK_101120.1
LdBPK_280024600	1012.15	-0.44905	0.107199	-4.18894	2.8e-05	0.000105621	replicationfactorA 51kDasubunit putative	LdBPK_281940.1
LdBPK_280024200	137.123	-0.448055	0.142088	-3.15336	0.00161402	0.00436617	DNAtopoisomeraseIII putative	LdBPK_281900.1
LdBPK_230007000	468.762	-0.4476	0.105475	-4.24366	2.2e-05	8.41e-05	hypotheticalprotein conserved	LdBPK_230210.1
LdBPK_260021400	1263.48	-0.447538	0.0846134	-5.28921	1.23e-07	6.36e-07	CDP-DAGsynthase putative	LdBPK_261600.1
LdBPK_140013600	403.356	-0.446785	0.102895	-4.34215	1.41e-05	5.57e-05	RibosomalprokaryoticL21protein putative	LdBPK_140840.1
LdBPK_360013900	639.648	-0.446203	0.100123	-4.45656	8.33e-06	3.41e-05	hypotheticalprotein conserved	LdBPK_360870.1
LdBPK_300007500	72.6339	-0.445608	0.178122	-2.5017	0.0123598	0.026802	hypotheticalprotein conserved	LdBPK_300240.1
LdBPK_300028000	435.971	-0.444693	0.0962391	-4.62071	3.82e-06	1.66e-05	proteinkinase putative	LdBPK_302140.1
LdBPK_350031300	75.3122	-0.444578	0.18504	-2.4026	0.0162788	0.0341633	hypotheticalprotein conserved	LdBPK_352620.1
LdBPK_360073100	565.053	-0.444394	0.0998407	-4.45103	8.55e-06	3.5e-05	carboxypeptidase putative	LdBPK_366520.1
LdBPK_240012500	334.228	-0.444373	0.100228	-4.43364	9.27e-06	3.77e-05	hypotheticalprotein conserved	LdBPK_240750.1
LdBPK_280027500	154.984	-0.444314	0.145423	-3.05533	0.00224815	0.00586697	DEAD-boxATP-dependentRNAhelicase mitochondrial	LdBPK_282220.1
LdBPK_230017000	711.031	-0.444285	0.0913275	-4.86474	1.15e-06	5.34e-06	sucrosehydrolase-likeprotein	LdBPK_231070.1
LdBPK_300040600	384.83	-0.443807	0.13801	-3.21576	0.001301	0.00360236	60SribosomalproteinL9 putative	LdBPK_303390.1
LdBPK_240023200	257.649	-0.443695	0.122211	-3.63056	0.000282805	0.000898171	hypotheticalprotein conserved	LdBPK_241770.1
LdBPK_030011200	174.922	-0.443581	0.134816	-3.29028	0.00100088	0.00284504	hypotheticalprotein conserved	LdBPK_030620.1
LdBPK_090015700	1675.27	-0.443489	0.0885892	-5.00613	5.55e-07	2.67e-06	hypotheticalprotein conserved	LdBPK_091040.1
LdBPK_060006500	2032.79	-0.443441	0.0778022	-5.69959	1.2e-08	7.04e-08	20Sproteasomebeta6subunit putative	LdBPK_060140.1
LdBPK_040013100	1851.78	-0.443063	0.106585	-4.1569	3.23e-05	0.000120058	nascentpolypeptideassociatedcomplexsubunit-likeprotein copy2	LdBPK_040770.1
LdBPK_250020100	271.565	-0.442106	0.113629	-3.89077	9.99e-05	0.000343951	DNApolymerasedeltasubunit2 putative	LdBPK_251450.1
LdBPK_330014600	2891.06	-0.441751	0.112317	-3.93306	8.39e-05	0.0002928	60SribosomalproteinL6 putative	LdBPK_330770.1
LdBPK_280018900	198.096	-0.441647	0.138268	-3.19413	0.00140253	0.00385407	prenyltransferase putative	LdBPK_281430.1
LdBPK_150013700	194.827	-0.441343	0.146129	-3.02022	0.00252588	0.00652596	hypotheticalprotein
LdBPK_120011400	124.506	-0.441241	0.162185	-2.72061	0.00651611	0.0152429	hypotheticalprotein conserved	LdBPK_120570.1
LdBPK_220010800	171.253	-0.441164	0.138031	-3.19612	0.00139291	0.00383142	proteasomeregulatoryATPasesubunit1 putative	LdBPK_220440.1
LdBPK_330025800	166.037	-0.441095	0.143652	-3.07058	0.00213645	0.00560844	DNApolymerasedeltacatalyticsubunit putative	LdBPK_331790.1
LdBPK_210022900	86.6928	-0.441035	0.175144	-2.51813	0.011798	0.025785	hypotheticalprotein conserved	LdBPK_211710.1
LdBPK_060011200	9313.87	-0.440606	0.115289	-3.82176	0.000132501	0.000445946	60SribosomalproteinL23a putative	LdBPK_060600.1
LdBPK_320026300	609.924	-0.440401	0.0923223	-4.77026	1.84e-06	8.33e-06	cop-coatedvesiclemembraneproteinp24precursor putative	LdBPK_322150.1
LdBPK_280021500	640.25	-0.439376	0.104727	-4.19546	2.72e-05	0.000102906	ATP-dependentRNAhelicaseFAL1 putative	LdBPK_281660.1
LdBPK_150013500	606.116	-0.438826	0.094793	-4.62931	3.67e-06	1.6e-05	ATP-bindingcassettesubfamilyA member1 putative	LdBPK_150800.1
LdBPK_160019300	1086.43	-0.437957	0.0949795	-4.61106	4.01e-06	1.73e-05	Amidase putative	LdBPK_161430.1
LdBPK_300019500	334.548	-0.437886	0.1075	-4.07336	4.63e-05	0.000168766	PSP1C-terminalconservedregioncontainingprotein putative	LdBPK_301430.1
LdBPK_270017500	475.649	-0.437854	0.0983623	-4.45144	8.53e-06	3.49e-05	hypotheticalprotein conserved	LdBPK_271100.1
LdBPK_260012600	156.151	-0.437596	0.133778	-3.27107	0.00107142	0.00302391	Regulatorofchromosomecondensation(RCC1)repeat putative	LdBPK_260720.1
LdBPK_280028900	84.2275	-0.437334	0.185421	-2.3586	0.0183441	0.0380099	ribosomalproteinS29 putative	LdBPK_282650.1
LdBPK_360049400	145.049	-0.437167	0.159067	-2.74833	0.00598998	0.0141841	hypotheticalprotein conserved	LdBPK_364200.1
LdBPK_270029800	155.764	-0.436742	0.138769	-3.14727	0.00164804	0.00445387	GTPbindingprotein putative	LdBPK_272260.1
LdBPK_330025300	82.992	-0.436458	0.176825	-2.4683	0.0135756	0.0290805	hypotheticalprotein conserved	LdBPK_331750.1
LdBPK_280020200	247.894	-0.436439	0.111153	-3.92648	8.62e-05	0.000299919	hypotheticalprotein	LdBPK_281550.1
LdBPK_230006100	1202.21	-0.436375	0.119497	-3.65178	0.000260433	0.000832508	GDP-mannosepyrophosphorylase	LdBPK_230120.1
LdBPK_350045200	216.206	-0.436281	0.133985	-3.25619	0.00112918	0.00316549	Chromosomepassengercomplex(CPC)proteinINCENPNterminal putative	LdBPK_353990.1
LdBPK_080009200	457.328	-0.435846	0.096926	-4.49669	6.9e-06	2.87e-05	WDdomain G-betarepeat putative	LdBPK_080420.1
LdBPK_100008500	1272.44	-0.435737	0.0835867	-5.213	1.86e-07	9.39e-07	proteintransportproteinSEC23 putative	LdBPK_100330.1
LdBPK_040009600	598.012	-0.435687	0.10131	-4.30053	1.7e-05	6.65e-05	cysteinepeptidase ClanCA familyC2 putative	LdBPK_040430.1
LdBPK_150017900	252.722	-0.43506	0.114703	-3.79294	0.000148876	0.000496253	nucleosidetransporter1 putative	LdBPK_151260.1
LdBPK_130009600	527.705	-0.434894	0.10946	-3.9731	7.09e-05	0.00025071	ATP-dependentRNAhelicase putative	LdBPK_130390.1
LdBPK_190017400	509.147	-0.43446	0.0977627	-4.44403	8.83e-06	3.61e-05	hypotheticalprotein conserved	LdBPK_191140.1
LdBPK_320029400	285.814	-0.434368	0.121223	-3.58322	0.000339388	0.0010625	hypotheticalprotein conserved	LdBPK_322460.1
LdBPK_210021300	111.159	-0.434196	0.165691	-2.62052	0.00877957	0.0198271	hypotheticalprotein conserved	LdBPK_211570.1
LdBPK_280024700	146.827	-0.434178	0.150296	-2.88882	0.00386693	0.00957831	DNArepairprotein-likeprotein	LdBPK_281950.1
LdBPK_350019600	268.48	-0.433867	0.140732	-3.08293	0.00204974	0.00540633	60SribosomalproteinL2 putative	LdBPK_351450.1
LdBPK_180021200	94.5967	-0.433493	0.17544	-2.47089	0.0134775	0.0289176	kinesin putative	LdBPK_181590.1
LdBPK_360079900	425.71	-0.433408	0.103975	-4.16841	3.07e-05	0.000114614	hypotheticalprotein conserved	LdBPK_367050.1
LdBPK_130008900	201.832	-0.432776	0.149085	-2.90289	0.00369741	0.00921314	flagellarradialspokeprotein putative	LdBPK_130290.1
LdBPK_200006300	338.097	-0.432435	0.111119	-3.89165	9.96e-05	0.000342841	phosphatidylinositol-4-phosphate5-kinaserelated	LdBPK_200140.1
LdBPK_260015400	812.311	-0.432393	0.0935975	-4.6197	3.84e-06	1.66e-05	hypotheticalprotein conserved	LdBPK_261010.1
LdBPK_160006600	64.8528	-0.432197	0.184673	-2.34033	0.0192665	0.0396649	50SribosomalproteinL17 putative	LdBPK_160170.1
LdBPK_070005800	1021.25	-0.432064	0.0986386	-4.38027	1.19e-05	4.73e-05	Golgi/lysosomeglycoprotein1 putative	LdBPK_070230.1
LdBPK_250026800	1245.77	-0.431381	0.0981548	-4.39491	1.11e-05	4.44e-05	hypotheticalprotein conserved	LdBPK_252100.1
LdBPK_180007700	469.633	-0.431035	0.0957465	-4.50184	6.74e-06	2.81e-05	hypotheticalprotein conserved	LdBPK_180280.1
LdBPK_270010400	199.387	-0.430306	0.125612	-3.42567	0.000613283	0.0018326	replicationfactorC subunit4 putative
LdBPK_280030500	304.607	-0.429126	0.103011	-4.16582	3.1e-05	0.000115764	hypotheticalprotein conserved	LdBPK_282520.1
LdBPK_300011100	663.387	-0.428803	0.103678	-4.13592	3.54e-05	0.000131043	AMP-bindingenzyme putative	LdBPK_300600.1
LdBPK_360055500	107.118	-0.428757	0.153423	-2.79461	0.00519625	0.0125106	hypotheticalprotein conserved	LdBPK_364800.1
LdBPK_360051400	83.4898	-0.428725	0.166333	-2.57752	0.00995125	0.0222026	GINScomplexprotein putative	LdBPK_364400.1
LdBPK_330034300	137.271	-0.428529	0.145858	-2.93798	0.00330361	0.0083226	hypotheticalprotein conserved	LdBPK_332610.1
LdBPK_310041600	110.735	-0.428504	0.157432	-2.72183	0.00649212	0.0152133	methylcrotonoyl-coacarboxylasebiotinylatedsubunitprotein-likeprotein	LdBPK_313260.1
LdBPK_220021200	311.282	-0.428409	0.130916	-3.2724	0.00106638	0.00301069	alanyl-tRNAsynthetase putative	LdBPK_221390.1
LdBPK_360024200	462.241	-0.428351	0.115226	-3.71749	0.000201211	0.000655507	aldehydedehydrogenase putative	LdBPK_361840.1
LdBPK_360039700	732.679	-0.428319	0.0835027	-5.1294	2.91e-07	1.44e-06	hypotheticalprotein conserved	LdBPK_363270.1
LdBPK_290005900	473.628	-0.427063	0.120313	-3.5496	0.000385816	0.00119528	proteasomeregulatorynon-ATPasesubunit putative	LdBPK_290120.1
LdBPK_130006400	201.005	-0.426522	0.122445	-3.48336	0.000495157	0.00150004	hypotheticalprotein conserved	LdBPK_130150.1
LdBPK_320016300	271.695	-0.426452	0.116577	-3.65811	0.000254081	0.000815327	dynein putative	LdBPK_321120.1
LdBPK_320029100	211.824	-0.426331	0.125721	-3.39109	0.000696163	0.00205887	hypotheticalprotein conserved	LdBPK_322430.1
LdBPK_350051500	493.121	-0.425961	0.100079	-4.25623	2.08e-05	7.97e-05	SETdomaincontainingprotein putative	LdBPK_354620.1
LdBPK_050014000	421.965	-0.425858	0.099577	-4.27667	1.9e-05	7.33e-05	Mono-functionalDNA-alkylatingmethylmethanesulfonateN-term/CPSFAsubunitregioncontainingprotein putative	LdBPK_050890.1
LdBPK_280016700	417.642	-0.425828	0.106811	-3.98674	6.7e-05	0.000238035	WDdomain G-betarepeat putative	LdBPK_281210.1
LdBPK_110019400	474.209	-0.425492	0.121307	-3.50755	0.000452253	0.0013811	Flagellar-associatedPapD-like putative	LdBPK_111320.1
LdBPK_160018000	845.741	-0.424895	0.108048	-3.93246	8.41e-05	0.000293283	hypotheticalprotein conserved	LdBPK_161280.1
LdBPK_340025400	93.2779	-0.424804	0.171804	-2.4726	0.0134133	0.0288094	ATP-dependentRNAhelicase putative	LdBPK_341800.1
LdBPK_300013200	93.2734	-0.42455	0.157442	-2.69656	0.00700605	0.0162397	hypotheticalprotein conserved	LdBPK_300810.1
LdBPK_330029400	400.184	-0.423977	0.106566	-3.97854	6.93e-05	0.000245873	hypotheticalprotein conserved	LdBPK_332140.1
LdBPK_220015500	95.4234	-0.423073	0.168939	-2.5043	0.0122693	0.0266405	hypotheticalprotein conserved	LdBPK_220810.1
LdBPK_240013700	1718.86	-0.422905	0.07086	-5.96817	2.4e-09	1.53e-08	triosephosphateisomerase	LdBPK_240870.1
LdBPK_350040100	1241.34	-0.422787	0.0930696	-4.54269	5.55e-06	2.35e-05	ReplicationfactorAprotein3 putative	LdBPK_353490.1
LdBPK_310033500	977.109	-0.422592	0.0879151	-4.80682	1.53e-06	7.03e-06	hypotheticalprotein conserved	LdBPK_312490.1
LdBPK_360041500	84.6172	-0.422394	0.164071	-2.57445	0.0100399	0.0223765	Enoyl-CoAhydratase/isomerase putative	LdBPK_363440.1
LdBPK_320016800	600.961	-0.422322	0.105817	-3.99104	6.58e-05	0.00023442	mitochondrialcarrierprotein putative	LdBPK_321170.1
LdBPK_320020100	144.028	-0.421618	0.149525	-2.81972	0.00480662	0.0116723	hypotheticalprotein conserved	LdBPK_321500.1
LdBPK_320018400	181.334	-0.42153	0.128159	-3.28911	0.00100504	0.00285492	CRAL/TRIOdomaincontainingprotein putative	LdBPK_321330.1
LdBPK_210022600	657.987	-0.421178	0.0926999	-4.54346	5.53e-06	2.35e-05	Cytochromeb5-likeHeme/Steroidbindingdomaincontainingprotein putative	LdBPK_211680.1
LdBPK_260024600	75.2098	-0.420992	0.176269	-2.38835	0.0169241	0.0354284	Domainofunknownfunction(DUF4457) putative	LdBPK_261930.1
LdBPK_150015000	519.991	-0.420921	0.0916849	-4.59095	4.41e-06	1.9e-05	myo-inositol-1phosphatase putative	LdBPK_150940.1
LdBPK_070014600	980.795	-0.42081	0.101691	-4.13812	3.5e-05	0.000129909	hypotheticalprotein conserved	LdBPK_070990.1
LdBPK_100007300	2130.41	-0.420357	0.0837416	-5.01968	5.18e-07	2.5e-06	Nucleolarprotein56 putative	LdBPK_100210.1
LdBPK_200017200	1732.21	-0.420203	0.0809601	-5.19025	2.1e-07	1.06e-06	Domainofunknownfunction(DUF1935) putative	LdBPK_201270.1
LdBPK_320028000	524.932	-0.420123	0.0910142	-4.61601	3.91e-06	1.69e-05	CSN8/PSMD8/EIF3Kfamily putative	LdBPK_322330.1
LdBPK_290036200	389.437	-0.419727	0.0994109	-4.22214	2.42e-05	9.2e-05	hypotheticalprotein conserved
LdBPK_310038300	138.39	-0.418962	0.148214	-2.82674	0.00470239	0.0114371	hypotheticalprotein conserved	LdBPK_312940.1
LdBPK_250013100	70.5085	-0.418923	0.176015	-2.38004	0.0173109	0.0361022	DNArepairprotein putative	LdBPK_250770.1
LdBPK_360078800	1006.73	-0.418796	0.0942764	-4.44221	8.9e-06	3.63e-05	CentriolarproteinSASN-terminal putative	LdBPK_366950.1
LdBPK_360011200	77.0198	-0.418541	0.180345	-2.32078	0.0202985	0.0415944	hypotheticalprotein conserved	LdBPK_360610.1
LdBPK_360023300	154.125	-0.418052	0.15254	-2.74061	0.00613257	0.0144602	PotentialQueuosine Q salvageproteinfamily putative	LdBPK_361750.1
LdBPK_330013700	170.788	-0.41803	0.123194	-3.39326	0.000690663	0.00204477	hypotheticalprotein conserved	LdBPK_330680.1
LdBPK_180016200	374.043	-0.417446	0.118252	-3.53013	0.00041535	0.00127635	cAMPphosphodiesteraseA putative	LdBPK_181100.1
LdBPK_040006400	813.078	-0.417098	0.0948058	-4.39949	1.09e-05	4.36e-05	hypotheticalprotein conserved	LdBPK_040140.1
LdBPK_160005200	193.92	-0.416992	0.147517	-2.82674	0.00470239	0.0114371	HollidayjunctionDNAhelicaseruvBN-terminus/PartofAAAdomain/AAAdomaincontainingprotein putative	LdBPK_160030.1
LdBPK_310017400	222.579	-0.416422	0.127595	-3.26363	0.00109994	0.00309705	hypotheticalprotein conserved	LdBPK_311000.1
LdBPK_360022500	984.366	-0.413985	0.0884651	-4.67964	2.87e-06	1.27e-05	proteasomesubunitalphatype-1 putative	LdBPK_361670.1
LdBPK_050011300	104.561	-0.413786	0.156479	-2.64436	0.00818461	0.0185558	hypotheticalprotein conserved	LdBPK_050620.1
LdBPK_070015600	421.749	-0.413569	0.0982064	-4.21122	2.54e-05	9.64e-05	hypotheticalprotein conserved	LdBPK_071080.1
LdBPK_310009200	1107.48	-0.413484	0.127006	-3.25561	0.00113147	0.00317086	calpain-likecysteinepeptidase putative	LdBPK_310410.1
LdBPK_320039400	296.274	-0.412957	0.138503	-2.98157	0.00286773	0.00733646	hypotheticalprotein conserved	LdBPK_323400.1
LdBPK_040014800	300.705	-0.412949	0.106969	-3.86045	0.000113177	0.000385263	chaperoneproteinDNAj putative	LdBPK_040940.1
LdBPK_160020700	958.004	-0.41273	0.117781	-3.50422	0.000457951	0.00139646	kinesin putative	LdBPK_161570.1
LdBPK_320017200	424.139	-0.412534	0.101594	-4.0606	4.89e-05	0.000177946	hypotheticalprotein conserved	LdBPK_321210.1
LdBPK_350019400	1284.27	-0.41224	0.0873259	-4.72071	2.35e-06	1.05e-05	peroxisometargetingsignal1receptor putative	LdBPK_351430.1
LdBPK_340032200	571.467	-0.412116	0.114864	-3.58787	0.000333386	0.00104528	DomainofunknownfunctionDUF21 putative	LdBPK_342480.1
LdBPK_290017300	2367.53	-0.411938	0.0939165	-4.38622	1.15e-05	4.61e-05	tryparedoxin2 putative	LdBPK_291240.1
LdBPK_350040800	190.266	-0.411572	0.122379	-3.3631	0.000770731	0.00225382	structuralmaintenanceofchromosome(SMC)familyprotein putative	LdBPK_353560.1
LdBPK_270023100	241.111	-0.411317	0.125002	-3.29047	0.00100019	0.00284404	eRF1domain1/eRF1domain2/eRF1domain3 putative	LdBPK_271610.1
LdBPK_310037700	2365.67	-0.410779	0.0779373	-5.27064	1.36e-07	7e-07	hypotheticalprotein conserved	LdBPK_312870.1
LdBPK_100018000	1409.33	-0.41019	0.0817515	-5.01752	5.23e-07	2.52e-06	Eukaryotictranslationinitiationfactor4gammatype5 putative	LdBPK_101160.1
LdBPK_330022600	421.967	-0.407988	0.111877	-3.64675	0.00026558	0.000846364	hypotheticalprotein conserved	LdBPK_331480.1
LdBPK_070007500	98.0439	-0.407556	0.162044	-2.51509	0.0119001	0.0259536	hypotheticalprotein conserved	LdBPK_070400.1
LdBPK_190008800	246.542	-0.407051	0.118738	-3.42816	0.000607693	0.00181785	membraneprotein putative	LdBPK_190310.1
LdBPK_340010000	220.104	-0.406898	0.128912	-3.1564	0.00159729	0.00432512	importinbeta-1subunit putative	LdBPK_340510.1
LdBPK_270022400	152.986	-0.406572	0.149344	-2.72239	0.00648119	0.0151963	hypotheticalprotein conserved	LdBPK_271550.1
LdBPK_080017200	169.953	-0.406451	0.147583	-2.75405	0.00588635	0.0139705	PutativeintraflagellartransportproteinD4	LdBPK_081100.1
LdBPK_240024500	88.036	-0.406306	0.165141	-2.46036	0.0138798	0.0296738	hypotheticalprotein conserved	LdBPK_241900.1
LdBPK_320005800	393.685	-0.406259	0.0963299	-4.21738	2.47e-05	9.4e-05	hypotheticalprotein conserved	LdBPK_320090.1
LdBPK_050009000	777.449	-0.405534	0.0855738	-4.739	2.15e-06	9.64e-06	structuralmaintenanceofchromosome(SMC) putative	LdBPK_050400.1
LdBPK_340028200	111.315	-0.405275	0.149873	-2.70413	0.00684831	0.0159316	hypotheticalprotein conserved	LdBPK_342070.1
LdBPK_340027600	1276.86	-0.40507	0.0955284	-4.24031	2.23e-05	8.52e-05	Glycosylhydrolasefamily65centralcatalyticdomain/Glycosylhydrolasefamily65 C-terminaldomain/Haloaciddehalogenase-likehydrolase putative	LdBPK_342000.1
[truncated: 6,783 more rows]

## Sheet: DESEQ_ILL_LOGSTAT
GeneID	baseMean	log2FoldChange	lfcSE	stat	pvalue	padj	Annotation	GeneID_oldref
[truncated: 8,414 more rows]

[truncated: 1 more sheets: DESEQ_SL_AMASTAT]
