# Supplementary material for: Multiplexed Spliced-Leader Sequencing: A high-throughput, selective method for RNA-seq in Trypanosomatids
Source: Sci Rep. 2017 Jun 16;7:3725. doi: 10.1038/s41598-017-03987-0 (PMC5473914; doi:10.1038/s41598-017-03987-0)
Supplement: Supplementary file 4 — Supplementary Dataset 3 [file 41598_2017_3987_MOESM4_ESM.xls]

## Sheet: Summary
	SL UP (p<0.05, FC>1)	SL DOWN (p<0.05, FC<-1)
ILL UP (p<0.05, FC>1)	112	0
ILL UP (p<0.05, FC>0.5)	95	0
ILL UP	35	10
ILL DOWN	11	20
ILL DOWN (p<0.05, FC<-0.5)	5	79
ILL DOWN (p<0.05, FC<-1)	1	225
ILL Not Detected	7	3
	Details	Details
	ILL UP (p<0.05, FC>1)	ILL DOWN (p<0.05, FC<-1)
SL UP (p<0.05, FC>1)	112	1
SL UP (p<0.05, FC>0.5)	56	2
SL UP	23	15
SL DOWN	0	45
SL DOWN (p<0.05, FC<-0.5)	0	138
SL DOWN (p<0.05, FC<-1)	2	225
SL Not Detected	10	9
	Details	Details

## Sheet: SL-UP-STAT
SL-UP (p < 0.05, FC > 1) & ILL-UP (p < 0.05, FC > 1)
n = 112
Gene	FC SL	adj pval	FC ILL	adj pval	Annotation
LdBPK_340047400	1.7924	1.68e-95	1.08336	2.44e-10	PhosphatidylinositolN-acetylglucosaminyltransferasesubunitY putative
LdBPK_200014400	1.92811	1.5e-81	1.48273	1.45e-27	proteinkinase putative
LdBPK_320041400	1.08373	3.38e-24	1.35441	3.83e-58	hypotheticalprotein conserved
LdBPK_100010100	3.66157	2.82e-145	3.72827	3.3e-68	GP63 leishmanolysin
LdBPK_130005200	1.11105	3.33e-22	1.08573	4.56e-12	hypotheticalprotein conserved
LdBPK_090006800	1.15031	0.000136117	1.71137	7.86e-05	AutophagyproteinAtg8ubiquitinlike putative
LdBPK_230015500	1.65548	4.98e-56	1.3514	1.4e-36	Putativeserineesterase(DUF676) putative
LdBPK_160009800	1.16466	1.34e-19	1.74231	5.18e-06	fucosekinase putative
LdBPK_150011700	1.50426	3.7e-72	1.49575	5.41e-09	hypotheticalprotein conserved
LdBPK_090016600	1.23273	3.89e-33	1.31835	4.98e-30	hypotheticalprotein
LdBPK_190014300	1.47495	9.97e-54	1.33985	0.00162961	ATG8/AUT7/APG8/PAZ2 putative
LdBPK_080014800	1.48457	1.22e-29	1.35148	1.57e-24	proteinkinase putative
LdBPK_260013100	1.47259	1.3e-50	1.3096	6.54e-35	typeII(glutathioneperoxidase-like)tryparedoxinperoxidase
LdBPK_290009400	1.16361	4.05e-29	1.26923	1.21e-31	hypotheticalprotein conserved
LdBPK_350039900	1.39123	9.1e-32	1.36345	4.88e-25	hypotheticalprotein conserved
LdBPK_140012400	2.35907	1.01e-72	1.49034	2.72e-06	fattyacidelongase putative
LdBPK_310010800	1.71016	5.51e-27	1.55372	1.11e-23	hypotheticalprotein conserved
LdBPK_280010700	1.74899	1.14e-60	1.08494	1.39e-43	majorsurfaceproteasegp63 putative
LdBPK_310030500	1.45836	4.45e-59	1.25879	6.6e-14	hypotheticalprotein conserved
LdBPK_170013500	1.59788	1.41e-22	1.17131	6.31e-21	hypotheticalprotein conserved
LdBPK_080017900	1.21376	0.0014805	1.52583	6.32e-50	Amidinotransferase putative
LdBPK_150016800	2.41745	1.94e-86	1.92768	7.16e-284	tryparedoxinperoxidase
LdBPK_130006600	1.32888	2.4e-22	1.11356	1.6e-13	MOZ/SASfamilyacetyltransferase putative
LdBPK_250021100	2.74391	1.73e-131	2.33787	1.23e-237	calpainfamilycysteineprotease-likeprotein
LdBPK_260026900	1.04563	8.81e-23	1.1678	6.08e-31	hypotheticalprotein conserved
LdBPK_250007400	1.17093	1.94e-21	1.18166	1.36e-47	Dualspecificityphosphatase catalyticdomaincontainingprotein putative
LdBPK_360017800	1.28198	8.51e-45	1.40743	3.35e-72	hypotheticalprotein conserved
LdBPK_090008300	2.18555	3.65e-132	2.11933	8.8e-141	hypotheticalprotein conserved
LdBPK_170020100	1.21082	2.06e-36	1.5055	1.13e-13	hypotheticalprotein conserved
LdBPK_280015300	1.33879	4.64e-33	1.15224	3.69e-23	P27protein putative
LdBPK_040007300	1.43593	2.7e-37	1.53191	1.47e-13	surfaceantigen-likeprotein
LdBPK_310019100	1.61371	1.76e-49	1.62059	1.05e-45	hypotheticalprotein conserved
LdBPK_300041400	1.15057	1.61e-20	1.07846	1.07e-31	T-complexprotein11 putative
LdBPK_160005900	1.29248	1.81e-07	1.34916	8.78e-17	hypotheticalprotein conserved
LdBPK_070007400	1.353	1.39e-36	1.93537	1.17e-18	Cytokine-inducedanti-apoptosisinhibitor1 Fe-Sbiogenesis putative
LdBPK_040012000	1.67691	9.98e-57	1.66252	7.06e-20	hypotheticalprotein conserved
LdBPK_300005000	2.84323	5.72e-209	2.61517	2.9e-266	hypotheticalprotein
LdBPK_290020700	1.72792	6.73e-40	1.12793	7e-07	hypotheticalprotein conserved
LdBPK_190011400	2.7317	1.32e-123	1.48084	1.87e-10	hypotheticalprotein conserved
LdBPK_120014800	1.57269	2.55e-05	2.23377	2.48e-19	surfaceantigenprotein2 putative
LdBPK_310022800	1.70311	3.97e-43	1.24391	8.66e-20	surfacemembraneproteingp46-likeprotein
LdBPK_310030300	1.85907	1.81e-70	1.44151	1.54e-25	hypotheticalprotein conserved
LdBPK_160009000	1.70485	2.97e-41	1.2262	2.39e-59	hypotheticalprotein conserved
LdBPK_150016700	1.11902	2.67e-16	1.15566	0.000381672	developmentallyregulatedprotein putative
LdBPK_120007100	1.24794	1.1e-31	1.10862	1.88e-13	hypotheticalprotein conserved
LdBPK_170008300	3.22508	8.58e-202	1.88027	6.59e-25	receptor-typeadenylatecyclase putative
LdBPK_180020400	1.7652	5.19e-74	1.68307	4.29e-15	P-typeH+-ATPase putative
LdBPK_040007100	1.55412	5.24e-30	1.52575	6.98e-29	surfaceantigen-likeprotein
LdBPK_120014400	1.50233	1.29e-13	1.27494	1.14e-33	surfaceantigenprotein2 putative
LdBPK_210011400	1.16949	5.36e-14	1.01699	0.000366654	hypotheticalprotein conserved
LdBPK_210021800	1.18355	0.016748	1.16943	0.00056597	hypotheticalprotein conserved
LdBPK_270030800	1.12836	2.49e-19	1.38439	6.31e-19	hypotheticalprotein conserved
LdBPK_340013400	1.17246	1.64e-18	1.12919	1.46e-64	hypotheticalprotein conserved
LdBPK_020008300	2.20191	3.55e-107	1.50241	4.53e-34	ATP-bindingcassettesubfamilyA member1 putative
LdBPK_310013700	1.4932	6.55e-53	1.15182	3.69e-55	MajorFacilitatorSuperfamily putative
LdBPK_310034000	1.42412	3.69e-50	1.40436	9.41e-15	lipase putative
LdBPK_020007000	2.27045	2.94e-18	1.23948	1.77e-05	hypotheticalprotein
LdBPK_060010700	1.04748	4.64e-28	1.32168	1.25e-13	hypotheticalprotein conserved
LdBPK_150015900	1.4578	1.37e-23	1.5607	3.05e-153	E1-likeubiquitin-activatingenzyme putative
LdBPK_280032000	1.11989	5.16e-29	1.49242	2.86e-13	hypotheticalprotein conserved
LdBPK_190014100	1.43054	1.36e-34	1.09202	4.65e-16	ATG8/AUT7/APG8/PAZ2 putative
LdBPK_190013900	3.32935	1.19e-288	2.44634	1.75e-30	AutophagyproteinAtg8ubiquitinlike putative
LdBPK_130005900	1.29407	7.53e-29	1.14519	2.33e-40	hypotheticalprotein conserved
LdBPK_340017600	1.10604	3.36e-11	1.25311	1.42e-13	hypotheticalprotein conserved
LdBPK_060010000	1.16825	1.05e-19	1.30041	1.26e-12	hypotheticalprotein conserved
LdBPK_040017600	2.54585	1.12e-118	1.3993	2.44e-12	caseinkinaseI putative
LdBPK_250013700	1.12389	2.1e-17	1.24258	1.19e-22	DNLzincfingercontainingprotein putative
LdBPK_290017700	1.14627	1.19e-23	1.22747	1.96e-26	hypotheticalprotein conserved
LdBPK_170005200	2.20333	8.99e-103	1.65511	2.56e-25	Proteinofunknownfunction(DUF3522) putative
LdBPK_310033800	2.49247	6.06e-199	2.18556	2.92e-97	hypotheticalprotein conserved
LdBPK_310027600	1.31242	1.75e-36	1.05287	1.48e-13	hypotheticalprotein conserved
LdBPK_340043900	1.06932	4.82e-17	1.19846	1.9e-10	hypotheticalprotein conserved
LdBPK_320024700	1.22314	1.87e-16	1.22143	2.68e-19	3'-5'exonuclease putative
LdBPK_270023600	1.97628	1.22e-106	1.91417	5.56e-61	caseinkinaseI-likeprotein
LdBPK_290014300	1.48086	5.86e-18	1.25611	8.22e-13	A-1protein putative
LdBPK_200018000	1.24369	7.44e-41	1.028	9.91e-08	smallmyristoylatedprotein-2
LdBPK_300024700	1.46566	5.65e-36	1.44967	1.15e-54	phosphatidylinositolkinase putative
LdBPK_360030200	1.40387	4.97e-35	1.26004	9.12e-06	serine/threonineproteinkinase putative
LdBPK_330012200	3.54088	2.11e-213	2.8763	3.83e-71	d-xylulosereductase putative
LdBPK_360013000	1.81549	6.84e-57	1.30699	0.000592799	zincfingerproteinfamilymember putative
LdBPK_220007300	2.24582	2.81e-111	1.85239	3.25e-56	phosphoinositidephosphatase
LdBPK_250023400	1.08552	4.88e-17	1.11831	1e-06	Leucine-richrepeat putative
LdBPK_060010600	1.05188	1.41e-19	1.03137	3.83e-17	U-boxdomaincontainingprotein putative
LdBPK_360078200	1.16069	6.17e-23	1.12926	4.17e-97	hypotheticalprotein conserved
LdBPK_120010000	1.2912	6.38e-35	1.94867	2.6e-09	hypotheticalprotein conserved
LdBPK_040012600	2.03109	3.06e-123	2.04726	4.55e-20	hypotheticalprotein conserved
LdBPK_350009500	1.1607	3e-05	1.15403	4.4e-16	Arrestin(orS-antigen) N-terminaldomaincontainingprotein putative
LdBPK_290026100	1.2803	2.13e-11	1.21233	1.34e-27	DnaJdomaincontainingprotein putative
LdBPK_150008600	1.92725	1.43e-72	1.47178	3.74e-57	Isoprenylcysteinealpha-carbonylmethylesterase putative
LdBPK_320023500	1.2112	0.000379121	1.17184	2.65e-37	hypotheticalprotein conserved
LdBPK_310020200	1.06433	2.07e-37	1.00292	5.06e-26	hypotheticalprotein conserved
LdBPK_100010000	3.61062	2.15e-219	3.56386	2.11e-143	GP63 leishmanolysin
LdBPK_080011100	1.45292	1.21e-56	1.58473	5.67e-32	hypotheticalprotein conserved
LdBPK_230021300	1.61815	1.48e-43	2.04579	2.25e-18	hypotheticalprotein conserved
LdBPK_130020200	1.11785	9.94e-23	1.09781	1.16e-23	phosphoproteinphosphatase putative
LdBPK_230018600	1.0209	8.28e-26	1.1169	1.78e-27	hydrophilicacylatedsurfaceproteinb
LdBPK_360027900	1.43123	3.89e-36	1.01544	4.64e-27	Tetratricopeptiderepeat/TPRrepeat putative
LdBPK_180005600	1.2583	3.72e-20	1.18638	7.92e-32	zinc-fingerofaC2HC-type/Doublezincribbon putative
LdBPK_360048200	1.48078	4.85e-19	1.22268	9.46e-24	hypotheticalprotein conserved
LdBPK_300041900	1.31469	1.46e-06	1.00608	1.23e-16	zinc-bindingprotein(Yippee) putative
LdBPK_230016300	1.43696	1e-63	1.12661	5.57e-30	hypotheticalprotein conserved
LdBPK_340023100	1.07472	6.26e-21	1.08601	7.01e-05	amastin-likesurfaceprotein putative
LdBPK_340010700	1.26056	3.43e-44	1.2824	7.84e-44	phosphoglycanbeta1 2arabinosyltransferase (SCAlike)
LdBPK_250005700	1.08299	3.76e-12	1.12844	6.52e-41	hypotheticalprotein conserved
LdBPK_230015000	1.89172	3.95e-123	1.7544	3.78e-09	RNA-bindingprotein putative
LdBPK_170013400	2.8585	1.1e-17	1.13872	9.57e-21	hypotheticalprotein conserved
LdBPK_120012600	1.57147	7.16e-65	1.61002	1.32e-43	surfaceantigenprotein2 putative
LdBPK_230006500	1.33074	4.15e-34	1.18525	5.06e-42	Serineaminopeptidase S33/alpha/betahydrolasefold/Alpha/betahydrolasefamily/Serinehydrolase putative
LdBPK_230007900	1.90895	1.64e-72	1.76382	4.26e-70	argininosuccinatesynthase putative
LdBPK_280037000	1.43307	1.27e-56	1.64707	7.84e-183	glutamatedehydrogenase putative
LdBPK_310012000:snRNA	1.3498	0.00117645	2.00746	1.56e-15
LdBPK_320013200	1.49911	4.89e-37	1.15464	1.14e-47	proteinkinase putative
SL-UP (p < 0.05, FC > 1) & ILL-UP (p < 0.05, FC > 0.5)
n = 95
Gene	FC SL	adj pval	FC ILL	adj pval	Annotation
LdBPK_150013400	1.02888	4.51e-17	0.908817	7.78e-05	hypotheticalprotein conserved
LdBPK_280016800	1.95205	6.57e-81	0.862472	1.98e-08	hypotheticalprotein conserved
LdBPK_270030500	1.26307	1.94e-08	0.683644	0.000211145	sucrosehydrolase-likeprotein
LdBPK_080011600	1.10378	1.92e-39	0.55706	2.1e-06	hypotheticalprotein conserved
LdBPK_230013900	2.11163	1.45e-117	0.947316	3.31e-06	hypotheticalprotein
LdBPK_260012400	1.13098	2.49e-25	0.827711	9.28e-05	hypotheticalprotein conserved
LdBPK_350033800	1.52091	1.34e-33	0.825704	1.17e-05	MajorFacilitatorSuperfamily/Sugar(andother)transporter putative
LdBPK_350043400	1.46923	1.55e-49	0.933181	1e-11	Enrichedinsurface-labeledproteomeprotein9 putative
LdBPK_090008500	1.19166	7.92e-32	0.831589	2.61e-33	hypotheticalprotein conserved
LdBPK_140019300	1.17757	3.24e-10	0.638875	0.000101672	hypotheticalprotein conserved
LdBPK_260023100	1.32861	4.12e-25	0.680512	4.86e-09	HistoneacetyltransferasesubunitNuA4 putative
LdBPK_360009600	1.05296	7.23e-34	0.56633	5.12e-07	aminoacidpermease-likeprotein
LdBPK_340023200	1.04009	4.92e-29	0.872502	2.23e-05	Amastinsurfaceglycoprotein putative
LdBPK_340030600	1.00508	3.46e-24	0.910894	0.023374	proteinphosphatase2C-likeprotein
LdBPK_260026400	1.1327	4.69e-25	0.776486	4.47e-06	proteinkinase putative
LdBPK_090017200	1.17163	1.28e-41	0.919655	7.74e-59	LEM3(ligand-effectmodulator3)family/CDC50family putative
LdBPK_340032100	1.33358	0.000264531	0.927889	6.92e-10	hypotheticalprotein conserved
LdBPK_360055100	1.01249	2.56e-20	0.727466	1.01e-09	relatedtoelongationfactor-2kinaseefk-1bisoform-likeprotein
LdBPK_210025700	1.1508	2.52e-11	0.902026	1.24e-24	hypotheticalprotein conserved
LdBPK_260020300	1.08867	9.65e-39	0.965716	1.67e-28	hypotheticalprotein conserved
LdBPK_260013200	1.56643	1.44e-43	0.967307	1.4e-10	typeII(glutathioneperoxidase-like)tryparedoxinperoxidase
LdBPK_350021300	1.29926	9.56e-30	0.799717	2.86e-34	ConcanavalinA-likelectin/glucanasessuperfamily putative
LdBPK_310024200	1.0576	1.86e-09	0.707241	6.91e-06	hypotheticalprotein conserved
LdBPK_080013000	1.08914	2.67e-10	0.529096	0.0408701	Amastinsurfaceglycoprotein putative
LdBPK_110016500	1.38282	1.28e-28	0.999852	4.47e-08	hypotheticalprotein
LdBPK_240019100	1.21915	2.75e-21	0.88867	2.25e-07	Zincfinger C3HC4type(RINGfinger)containingprotein putative
LdBPK_240027600	1.39175	3.14e-29	0.726576	4.06e-13	hypotheticalprotein conserved
LdBPK_320029200	1.33036	1.07e-36	0.963218	1.09e-19	sphingosine-1-phosphatephosphatase putative
LdBPK_290028600	1.70876	2.97e-18	0.640449	3.81e-05	hypotheticalprotein conserved
LdBPK_090020300	1.12001	1.24e-34	0.811428	2.13e-21	hypotheticalprotein conserved
LdBPK_020010600	1.02748	4.66e-14	0.851536	0.000145157	hypotheticalprotein conserved
LdBPK_310020400	1.20131	2.64e-32	0.606708	1.86e-12	Microtubule-bindingstalkofdyneinmotor putative
LdBPK_260006600	1.9514	1.28e-109	0.88978	1.56e-07	nuclearliminteractor-interactingfactor-likeprotein
LdBPK_290015300	1.00998	4.03e-15	0.562067	0.000434399	Cytochromeb5-likeHeme/Steroidbindingdomaincontainingprotein putative
LdBPK_300023700	1.34345	1.37e-19	0.582651	0.0136619	hypotheticalprotein conserved
LdBPK_360017500	1.04376	6.05e-16	0.589466	1.65e-06	Memo-likeprotein putative
LdBPK_330021000	1.56368	5.9e-45	0.782925	1.05e-20	MajorFacilitatorSuperfamily/LacYproton/sugarsymporter putative
LdBPK_140010900	1.04322	7.89e-24	0.743625	2.79e-15	hypotheticalprotein conserved
LdBPK_150006200	1.43785	1.04e-12	0.731837	2.67e-05	ATP-dependentRNAhelicase putative
LdBPK_350057600	1.47331	3.25e-64	0.808637	1.12e-08	NIMA-relatedkinase putative
LdBPK_020013200	1.05955	4.75e-15	0.855212	0.04609	hypotheticalprotein conserved
LdBPK_310030800	1.11489	1.49e-15	0.647011	4.97e-05	hypotheticalprotein conserved
LdBPK_290019600	1.05663	9.61e-05	0.536093	0.00572788	Amastinsurfaceglycoprotein putative
LdBPK_320007600	1.25373	2.38e-48	0.866559	7.56e-13	Serine/threonine-proteinkinaseNek1-related putative
LdBPK_360052200	1.0358	2.59e-19	0.539858	8.25e-07	hypotheticalprotein conserved
LdBPK_300016600	1.45939	3.24e-34	0.986205	7.11e-06	IQcalmodulin-bindingmotifcontainingprotein putative
LdBPK_230018500	3.2303	1.19e-288	0.973437	2.31e-05	hydrophilicacylatedsurfaceproteina
LdBPK_320038700	1.03549	2.24e-22	0.652607	7.49e-05	ribosomalproteinL3 putative
LdBPK_130006900	1.03046	1.08e-26	0.793686	1.52e-26	Lipase(class3) putative
LdBPK_310021100	1.0196	7.14e-21	0.681656	0.0128126	'Cold-shock'DNA-bindingdomaincontainingprotein putative
LdBPK_280026500	1.4181	2.03e-42	0.991786	9.83e-17	hypotheticalprotein conserved
LdBPK_360070400	1.09323	8.24e-18	0.749625	7.84e-09	l6202.3-likeprotein
LdBPK_230009700	1.57303	1.55e-80	0.52094	2.27e-05	permease-likeprotein
LdBPK_070014800	1.06225	7.9e-25	0.606165	0.0022351	hypotheticalprotein conserved
LdBPK_040007000	1.51228	9.34e-55	0.973856	1.12e-09	surfaceantigen-likeprotein
LdBPK_240021700	1.22775	6.9e-37	0.55411	0.0159318	hypotheticalprotein conserved
LdBPK_300008900	1.49805	4.88e-20	0.591287	1.35e-09	mitogen-activatedproteinkinase putative
LdBPK_110016100	1.37536	4.59e-39	0.732298	8.39e-10	hypotheticalprotein conserved
LdBPK_310034500	1.19532	5.2e-05	0.655553	2.7e-06	ferredoxin 2fe-2s-likeprotein
LdBPK_190023000	1.07901	1.19e-17	0.969379	2.4e-14	ATG8/AUT7/APG8/PAZ2 putative
LdBPK_170011000	1.02648	2.35e-25	0.742294	1.69e-11	proteinkinase putative
LdBPK_210019600	1.05381	1.69e-30	0.97107	6.78e-06	hypotheticalprotein conserved
LdBPK_080018000	1.02441	2.14e-21	0.680838	9.49e-14	proteinkinase putative
LdBPK_310031700	1.00955	6.24e-30	0.638429	2.95e-12	hypotheticalprotein conserved
LdBPK_210025800	1.16252	2.27e-14	0.786401	1.23e-10	proteinkinase putative
LdBPK_070006700	1.71318	0.00015686	0.752635	0.00607664	hypotheticalprotein
LdBPK_340047300	2.0611	1.11e-68	0.99688	5.47e-07	PhosphatidylinositolN-acetylglucosaminyltransferasesubunitY putative
LdBPK_330032000	1.27673	3.49e-31	0.935096	1.82e-40	glycosylhydrolase-likeprotein
LdBPK_350024500	1.00697	0.000372324	0.849355	1.54e-07	hypotheticalprotein conserved
LdBPK_310029300	1.34422	4.3e-36	0.618834	2.63e-07	hypotheticalprotein conserved
LdBPK_340005600	1.16236	6.62e-11	0.684212	4.75e-09	ascorbateperoxidase
LdBPK_280009900	1.00129	1.75e-22	0.925695	4.7e-31	propionyl-coacarboxylasebetachain putative
LdBPK_120009800	1.02393	9.53e-17	0.951961	0.00119384	hypotheticalprotein conserved
LdBPK_150020900	1.01227	2.51e-29	0.76872	1.24e-08	cAMPspecificphosphodiesterase putative
LdBPK_310007800	1.37294	6.56e-15	0.862494	2.53e-18	hypotheticalprotein conserved
LdBPK_080007000	1.26211	1.02e-52	0.83044	8.65e-15	inositolphosphosphingolipidphospholipaseC-Like
LdBPK_290006500	1.17798	3.28e-12	0.90744	8.38e-06	hypotheticalprotein conserved
LdBPK_310018300	1.00279	3.33e-15	0.687588	1.18e-05	hypotheticalprotein conserved
LdBPK_280027800	1.47393	6.7e-13	0.625336	0.0258965	glycerophosphoryldiesterphosphodiesterase putative
LdBPK_280025500	1.00006	5.96e-08	0.672237	2.87e-19	DnaJdomaincontainingprotein putative
LdBPK_260013000	1.01129	2.73e-06	0.651611	7.65e-15	hypotheticalprotein conserved
LdBPK_350048400	1.05973	1.26e-29	0.77082	0.0321761	hypotheticalprotein conserved
LdBPK_330008000	1.60993	7.54e-60	0.925074	1.02e-05	glucosetransporter/membranetransporterD2 putative
LdBPK_310010100	1.05235	0.0246782	0.601256	5.22e-05	amastin putative
LdBPK_170015100	1.15439	2.45e-21	0.840673	1.09e-11	proteinkinase putative
LdBPK_130007100	1.06207	1.1e-16	0.686945	4.26e-27	ras-relatedproteinRAB5B putative
LdBPK_300026100	1.0282	1.75e-08	0.682586	7.66e-05	hypotheticalprotein conserved
LdBPK_040011200	1.28237	1.23e-42	0.985641	2.21e-08	hypotheticalprotein conserved
LdBPK_310034600	1.5321	3.43e-44	0.739282	6.34e-05	hypotheticalprotein conserved
LdBPK_100011400	1.02524	7.21e-16	0.532198	0.00448949	PIF1-likehelicase putative
LdBPK_320042500	1.44568	8.72e-10	0.785738	1.18e-13	hypotheticalprotein conserved
LdBPK_130020900	1.49905	5.97e-32	0.812655	4.51e-07	phosphoproteinphosphatase putative
LdBPK_340022700	1.20529	7.11e-56	0.923851	1.86e-05	Amastinsurfaceglycoprotein putative
LdBPK_140012900	1.98681	5.63e-35	0.82295	1.08e-08	fattyacidelongase putative
LdBPK_200011200	1.074	4.05e-29	0.903892	4.3e-17	MORNrepeat putative
SL-UP (p < 0.05, FC > 1) & ILL-UP (FC > 0)
n = 35
Gene	FC SL	adj pval	FC ILL	adj pval	Annotation
LdBPK_150013100:tRNA	1.13112	1.24e-11	0.346215	0.400234
LdBPK_200016900	1.57195	1.13e-05	0.39342	0.0539434	calpain-likecysteinepeptidase putative
LdBPK_360065200	1.20395	2.68e-07	0.420196	0.0038303	Haemolysin-IIIrelated putative
LdBPK_320023900	1.1348	9.28e-22	0.407121	0.130175	proteinkinase putative
LdBPK_300027500	1.0041	1.58e-07	0.390542	0.201092	alcoholdehydrogenase putative
LdBPK_310021900	1.06339	5.9e-30	0.386405	0.00375724	hypotheticalprotein conserved
LdBPK_250005300	1.01297	0.000136048	0.212818	0.00016054	hypotheticalprotein conserved
LdBPK_340012000	1.08794	3.99e-06	0.000181257	0.997984	hypotheticalprotein conserved
LdBPK_340021000	1.11134	6.87e-17	0.366278	0.172741	d-isomerspecific2-hydroxyaciddehydrogenase-protein
LdBPK_300028600	1.00764	1.46e-20	0.474439	0.0200922	RNA-bindingprotein putative
LdBPK_350018800	1.0462	4.17e-23	0.384327	0.00597987	hypotheticalprotein conserved
LdBPK_280029100	1.14476	1.82e-37	0.273381	0.0499506	2 3-bisphosphoglycerate-independentphosphoglyceratemutase-like
LdBPK_300036600	1.50813	1.5e-09	0.122088	0.620258	glyceraldehyde3-phosphatedehydrogenase glycosomal
LdBPK_320013500	1.00005	2.15e-19	0.230569	0.230619	Repressorofdifferentiationkinase1 putative
LdBPK_220021500	1.01301	1.52e-16	0.206463	0.319154	hypotheticalprotein
LdBPK_340023400	1.2305	4.79e-11	0.425868	0.0731651	Amastinsurfaceglycoprotein putative
LdBPK_120011100	1.36722	5.56e-56	0.438282	5.01e-06	Fusaricacidresistanceprotein-like putative
LdBPK_130006700	1.19481	1.43e-17	0.266143	0.0639001	hypotheticalprotein conserved
LdBPK_270013000	1.26488	3.85e-32	0.407806	0.00754341	MatE putative
LdBPK_280016500	1.36392	1.35e-11	0.00419207	0.982645	hypotheticalprotein conserved
LdBPK_220022800	1.53964	1.47e-31	0.648383	0.071327	hypotheticalprotein conserved
LdBPK_360075000	1.24201	0.00135988	0.210664	0.479293	poly(A)-specificribonucleasePARN putative
LdBPK_100013900	1.18262	1.9e-37	0.675003	0.0894299	aminoacidpermease24 putative
LdBPK_190015600	2.8954	2.29e-179	0.45083	0.000514486	4-coumarate:coaligase-likeprotein
LdBPK_320014800	1.31819	1.72e-41	0.340016	0.284419	hypotheticalprotein
LdBPK_320023800	1.12563	4.21e-10	0.434302	0.000163819	hypotheticalprotein conserved
LdBPK_200017400	1.10457	1.28e-25	0.486809	0.000450421	Domainofunknownfunction(DUF1935) putative
LdBPK_270014400	1.20774	1.18e-30	0.0969744	0.533244	Proteinofunknownfunction(DUF1295) putative
LdBPK_360030300	1.8072	8.28e-54	0.491082	2.02e-10	hypotheticalprotein conserved
LdBPK_260016700	1.22716	1.18e-18	0.361491	0.163116	RNApseudouridylatesynthase putative
LdBPK_360057100	1.13691	6.54e-07	0.459506	1.48e-11	methioninesynthasereductase mitochondrialprecursor-likeprotein
LdBPK_180017800	1.18547	3.95e-16	0.387748	0.00353284	pre-RNAprocessingPIH1/Nop17 putative
LdBPK_340033200	1.25626	2.66e-23	0.389859	0.000104691	methyltransferase-likeprotein
LdBPK_340010300	1.14419	4.52e-29	0.487242	0.000357905	Amastinsurfaceglycoprotein putative
LdBPK_210009500	1.00468	1.45e-09	0.37461	0.101646	argonaut-likeprotein putative
SL-UP (p < 0.05, FC > 1) & ILL-DOWN (p < 0.05, FC < -1)
n = 1
Gene	FC SL	adj pval	FC ILL	adj pval	Annotation
LdBPK_180009400	1.41565	9.58e-29	-1.02126	2.36e-30	serinecarboxypeptidase(CBP1) putative
SL-UP (p < 0.05, FC > 1) & ILL-DOWN (p < 0.05, FC < -0.5)
n = 5
Gene	FC SL	adj pval	FC ILL	adj pval	Annotation
LdBPK_340028600	1.65227	4.38e-22	-0.765949	2.89e-17	asparaginyl-tRNAsynthetase putative
LdBPK_140005000	1.02463	0.015621	-0.511428	0.0238951	exosomecomplexexonuclease putative
LdBPK_360076600	1.42243	0.00422317	-0.512335	0.00766558	tartrate-sensitiveacidphosphataseacp-3.2 putative
LdBPK_260032600	2.06281	5.12e-64	-0.914039	2.61e-37	hypotheticalprotein conserved
LdBPK_310022400	1.06548	4.89e-06	-0.879364	2.18e-06	hypotheticalprotein
SL-UP (p < 0.05, FC > 1) & ILL-DOWN (FC < 0)
n = 11
Gene	FC SL	adj pval	FC ILL	adj pval	Annotation
LdBPK_320014900	1.09412	4.35e-23	-0.199331	0.0896446	Zn-fingerinRanbindingproteinandothers putative
LdBPK_270007900	1.03406	2.67e-09	-0.032258	0.89762
LdBPK_300027600:tRNA	1.06682	0.0448071	-0.177237	0.642885
LdBPK_3700001900	1.31811	2.43e-05	-0.240068	0.6451
LdBPK_360020500	1.22278	1.66e-12	-0.243926	0.00690993
LdBPK_3700001700	1.09952	2.26e-05	-0.737255	0.113854	hypotheticalprotein conserved
LdBPK_240024800:tRNA	1.44281	1.02e-13	-0.371457	0.451037
LdBPK_310020100:tRNA	2.00407	3.5e-07	-0.78287	0.0925385	methylmalonyl-coenzymeamutase putative
LdBPK_330021600:tRNA	1.01254	0.0394311	-0.67372	0.171223	FADdependentoxidoreductase putative
LdBPK_160018200	1.19953	4.91e-22	-0.496413	4.18e-05	hypotheticalprotein conserved
LdBPK_070008600	1.09039	7.24e-06	-0.314655	0.00289005
SL-UP (p < 0.05, FC > 1) & ILL Not Detected
n = 7
Gene	FC SL	adj pval	FC ILL	adj pval	Annotation
LdBPK_330015700	1.12371	2.57e-08			betatubulin
LdBPK_330038800	1.02818	1.29e-14			hypotheticalprotein conserved
LdBPK_050017500:snoRNA	1.20326	5.56e-22
LdBPK_340024100	1.08522	2.33e-07			Amastinsurfaceglycoprotein putative
LdBPK_080011900	1.59915	2.87e-20			amastin-likeprotein
LdBPK_340023800	1.42158	0.00517412			Amastinsurfaceglycoprotein putative
LdBPK_340024000	1.09534	0.0357448			Amastinsurfaceglycoprotein putative

## Sheet: SL-DOWN-STAT
SL-DOWN (p < 0.05, FC < -1) & ILL-UP (p < 0.05, FC > 1)
n = 0
Gene	FC SL	adj pval	FC ILL	adj pval	Annotation
SL-DOWN (p < 0.05, FC < -1) & ILL-UP (p < 0.05, FC > 0.5)
n = 0
Gene	FC SL	adj pval	FC ILL	adj pval	Annotation
SL-DOWN (p < 0.05, FC < -1) & ILL-UP (FC > 0)
n = 10
Gene	FC SL	adj pval	FC ILL	adj pval	Annotation
LdBPK_160010600	-1.37827	8.01e-27	0.251871	0.0878542	hypotheticalprotein conserved	251871327	0	87854247	hypotheticalprotein conserved
LdBPK_010010300	-1.2998	2.25e-54	0.0464534	0.846534	long-chain-fatty-acid-CoAligase putative	46453431	0	846534431	long-chain-fatty-acid-CoAligase putative
LdBPK_040015600	-2.06855	1.93e-45	0.331901	0.0502227	Domainofunknownfunction(DUF947) putative	331900794	0	50222744	Domainofunknownfunction(DUF947) putative
LdBPK_360081200	-1.04449	0.0298688	0.0982752	0.249518	RNAligase/AAAdomaincontainingprotein putative	98275225	0	249518017	RNAligase/AAAdomaincontainingprotein putative
LdBPK_030012400	-1.14677	1.41e-06	0.161741	0.589926	TatDrelatedDNase putative	161740676	0	589925685	TatDrelatedDNase putative
LdBPK_290009500	-1.04445	0.000153697	0.145125	0.619597	hypotheticalprotein conserved	145124555	0	619596529	hypotheticalprotein conserved
LdBPK_350048000	-1.59491	9.86e-61	0.0942312	0.340466	hypotheticalprotein conserved	9423119	0	340465607	hypotheticalprotein conserved
LdBPK_290035800	-1.42879	9.99e-24	0.0972292	0.713055	hypotheticalprotein conserved	97229206	0	713055079	hypotheticalprotein conserved
LdBPK_190019800	-1.04056	0.00106601	0.0566959	0.832268	glyceroluptakeprotein putative	56695933	0	832267877	glyceroluptakeprotein putative
LdBPK_020008400	-1.00052	1.85e-10	0.0254182	0.935821	SolubleNSFattachmentprotein SNAP putative	2541821	0	935820767	SolubleNSFattachmentprotein SNAP putative
SL-DOWN (p < 0.05, FC <- 1) & ILL-DOWN (p < 0.05, FC < -1)
n = 225
Gene	FC SL	adj pval	FC ILL	adj pval	Annotation
LdBPK_320018300	-1.32586	3.47e-21	-1.49299	5.19e-11	CRAL/TRIOdomaincontainingprotein putative	492992158	5	1.9e-10	CRAL/TRIOdomaincontainingprotein putative
LdBPK_230014600	-2.54252	3.95e-222	-1.47361	1.43e-58	3-ketoacyl-CoAthiolase putative	473611559	1	4.3e-57	3-ketoacyl-CoAthiolase putative
LdBPK_210020100	-1.08133	3.8e-25	-1.02709	5.42e-32	thymidinekinase putative	27093052	5	4.2e-31	thymidinekinase putative
LdBPK_340050000	-1.12174	5.19e-12	-1.31696	7.46e-70	hypotheticalprotein conserved	316964645	7	4.6e-69	hypotheticalprotein conserved
LdBPK_200005500	-1.06286	1.17e-19	-1.50222	1.98e-09	anti-silencingproteinasf1-likeprotein	502219919	1	9.8e-08	anti-silencingproteinasf1-likeprotein
LdBPK_350005400	-1.93585	5.11e-70	-1.74565	5.18e-11	pyruvatekinase	745651416	5	1.8e-10	pyruvatekinase
LdBPK_180010500	-1.17192	2.63e-07	-1.25969	1.09e-05	vacuolarATPsynthasesubunitc putative	259694019	1	9e-05	vacuolarATPsynthasesubunitc putative
LdBPK_070005300	-1.27435	7.92e-05	-1.51979	1.21e-14	Peptidasedimerisationdomaincontainingprotein putative	51979171	1	2.1e-13	Peptidasedimerisationdomaincontainingprotein putative
LdBPK_350013500	-1.07878	3.82e-37	-1.0302	2.57e-24	nucleartransmembraneprotein putative	30201703	2	5.7e-23	nucleartransmembraneprotein putative
LdBPK_020011800	-1.12339	3.9e-11	-1.11368	1.26e-22	hypotheticalprotein conserved	113681023	1	2.6e-21	hypotheticalprotein conserved
LdBPK_280037700	-1.22511	8.09e-23	-1.65581	8.28e-38	hypotheticalprotein	655808441	8	2.8e-37	hypotheticalprotein
LdBPK_070017800	-1.42445	9.87e-22	-1.39978	1.54e-19	ATPsynthasesubunitC putative	399775208	1	5.4e-18	ATPsynthasesubunitC putative
LdBPK_250026700	-2.7235	1.65e-192	-2.28545	1.31e-184	2 4-dihydroxyhept-2-ene-1 7-dioicacidaldolase putative	285450012	1	3.1e-183	2 4-dihydroxyhept-2-ene-1 7-dioicacidaldolase putative
LdBPK_350057200	-1.01249	3.46e-16	-1.51301	3.59e-38	biopterintransporter putative	513005202	3	5.9e-37	biopterintransporter putative
LdBPK_340022300	-1.54155	5.71e-44	-1.72351	3.2e-13	p25-alpha putative	723507735	3	2e-13	p25-alpha putative
LdBPK_110011900	-1.9253	4.3e-100	-1.37619	9.39e-34	aminopeptidase putative	376194789	9	3.9e-33	aminopeptidase putative
LdBPK_310035300	-1.87625	3.14e-06	-1.30504	9.66e-27	calreticulin putative	305037376	9	6.6e-26	calreticulin putative
LdBPK_360040300	-1.36401	2.3e-22	-1.75206	3.74e-46	receptor-typeadenylatecyclasea-likeprotein	752060598	3	7.4e-45	receptor-typeadenylatecyclasea-likeprotein
LdBPK_150005300	-1.0898	2.3e-26	-1.40645	1.43e-11	Possiblelysinedecarboxylase putative	406450005	1	4.3e-10	Possiblelysinedecarboxylase putative
LdBPK_250024200	-2.19864	1.91e-127	-1.86614	4.48e-165	enoyl-CoAreductase putative	86613674	4	4.8e-164	enoyl-CoAreductase putative
LdBPK_100021100	-1.31673	3.06e-40	-1.26537	1.25e-16	phosphate-RepressiblePhosphatePermease-likeprotein	265365255	1	2.5e-15	phosphate-RepressiblePhosphatePermease-likeprotein
LdBPK_240024600	-1.53621	1.55e-70	-1.36287	1.02e-42	lysophospholipase putative	362869539	1	2e-42	lysophospholipase putative
LdBPK_230014800	-1.18275	1.85e-34	-1.30186	2.02e-26	acetyl-CoAsynthetase putative	301855556	2	2e-26	acetyl-CoAsynthetase putative
LdBPK_160020000	-1.40207	2.25e-63	-1.38656	2.39e-68	hypotheticalprotein conserved	386556364	2	3.9e-67	hypotheticalprotein conserved
LdBPK_100005500	-1.03861	0.000477972	-1.24568	6.26e-16	thymidylatekinase-likeprotein	245675308	6	2.6e-15	thymidylatekinase-likeprotein
LdBPK_070005200	-1.25045	3.43e-18	-1.33597	8.65e-09	histone-lysineN-methyltransferase putative	335973297	8	6.5e-08	histone-lysineN-methyltransferase putative
LdBPK_300035300	-1.08356	2.52e-21	-1.1351	1.35e-08	hypotheticalprotein conserved	135104892	1	3.5e-07	hypotheticalprotein conserved
LdBPK_360077000	-2.14774	2.45e-142	-1.34977	0.00170086	hypotheticalprotein conserved	349768498	0	1700862	hypotheticalprotein conserved
LdBPK_050015900	-1.33694	1.15e-15	-1.6253	1.78e-47	Legume-likelectinfamily putative	625296466	1	7.8e-46	Legume-likelectinfamily putative
LdBPK_170021000	-1.25907	1.6e-26	-1.28076	1.97e-16	hypotheticalprotein conserved	280762128	1	9.7e-15	hypotheticalprotein conserved
LdBPK_150008200	-1.88927	7.2e-67	-1.72393	2.36e-17	ribonucleoproteinp18 mitochondrialprecursor putative	723925799	2	3.6e-16	ribonucleoproteinp18 mitochondrialprecursor putative
LdBPK_290023900	-2.80354	8.46e-128	-2.78509	1.56e-87	histoneH2A putative	785094333	1	5.6e-86	histoneH2A putative
LdBPK_240011400	-1.44837	1.48e-54	-1.55152	1.08e-15	ATPasesubunit9 putative	5515161	1	8e-15	ATPasesubunit9 putative
LdBPK_240027500	-2.16383	7.52e-105	-1.88911	1.21e-52	3-hydroxy-3-methylglutaryl-CoAsynthase putative	889113287	1	2.1e-51	3-hydroxy-3-methylglutaryl-CoAsynthase putative
LdBPK_330024700	-1.15301	2.04e-31	-1.23226	2.3e-18	3-ketoacyl-CoAreductase putative	23226056	2	3e-18	3-ketoacyl-CoAreductase putative
LdBPK_230020700	-1.29864	2.02e-31	-1.49118	1.14e-17	T-complexprotein1 gammasubunit putative	491184192	1	1.4e-16	T-complexprotein1 gammasubunit putative
LdBPK_210014900	-2.034	9.14e-67	-1.81374	1.7e-61	hypoxanthine-guaninephosphoribosyltransferase	813741871	1	7e-61	hypoxanthine-guaninephosphoribosyltransferase
LdBPK_190017500	-1.59358	4.26e-67	-1.26958	1.08e-39	hypotheticalprotein conserved	269582283	1	8e-39	hypotheticalprotein conserved
LdBPK_240006200	-1.36088	4.28e-07	-1.6174	1.66e-24	ankyrin/TPRrepeatprotein	617397267	1	6.6e-23	ankyrin/TPRrepeatprotein
LdBPK_020013100	-1.87047	4.34e-114	-1.40636	7.96e-103	metallo-peptidase ClanMA(E) FamilyM3	406355261	7	9.6e-102	metallo-peptidase ClanMA(E) FamilyM3
LdBPK_020010100	-1.46041	7.81e-41	-1.46343	1.46e-13	voltage-dependentanion-selectivechannel putative	463425781	1	4.6e-12	voltage-dependentanion-selectivechannel putative
LdBPK_190020000	-1.00315	3.67e-21	-1.04956	2.91e-23	phosphatidicacidphosphataseprotein-likeprotein	49560581	2	9.1e-22	phosphatidicacidphosphataseprotein-likeprotein
LdBPK_320043200	-1.23007	2.44e-48	-1.11657	5.7e-20	hypotheticalprotein conserved	116567751	5	7e-20	hypotheticalprotein conserved
LdBPK_290009800	-1.03898	2.05e-36	-1.29625	5.4e-11	ADF/Cofilin	296246815	5	4e-11	ADF/Cofilin
LdBPK_210009200	-1.00431	8.57e-33	-1.12211	3.84e-21	Proteinofunknownfunction(DUF667) putative	122105086	3	8.4e-20	Proteinofunknownfunction(DUF667) putative
LdBPK_230024400	-1.25485	2.4e-40	-1.90333	1.76e-84	hypotheticalprotein conserved	903330067	1	7.6e-83	hypotheticalprotein conserved
LdBPK_230026000	-2.89496	6.62e-250	-3.10399	3.34e-121	Nucleoside2-deoxyribosyltransferase putative	103987543	3	3.4e-120	Nucleoside2-deoxyribosyltransferase putative
LdBPK_330019400	-2.42676	1.32e-124	-1.88781	5.7e-212	hypotheticalprotein conserved	887807685	5	7e-212	hypotheticalprotein conserved
LdBPK_130005800	-1.31215	6.91e-39	-1.55345	3.01e-28	carboxypeptidase putative	55345028	3	1e-28	carboxypeptidase putative
LdBPK_280006200	-1.16048	6.32e-06	-1.03205	3.41e-07	hypotheticalprotein conserved	32052046	3	4.1e-06	hypotheticalprotein conserved
LdBPK_150007600	-1.05843	1.01e-28	-1.52392	9.13e-14	lysyl-tRNAsynthetase putative	523916756	9	1.3e-13	lysyl-tRNAsynthetase putative
LdBPK_080014300	-1.06833	3.08e-16	-1.06021	6.81e-15	mitochondrialDNApolymerasebeta	60208835	6	8.1e-14	mitochondrialDNApolymerasebeta
LdBPK_300019600	-1.94617	5.65e-58	-1.92507	3.31e-34	amidohydrolase putative	925070957	3	3.1e-33	amidohydrolase putative
LdBPK_360068900	-2.00789	5.98e-82	-1.427	5.23e-43	flagellumtargetingproteinkharon1 putative	426995104	5	2.3e-42	flagellumtargetingproteinkharon1 putative
LdBPK_090015600	-1.53839	6.53e-80	-1.40687	7.65e-20	elongationfactor-1gamma	406873756	7	6.5e-19	elongationfactor-1gamma
LdBPK_320044900	-1.08822	1.24e-31	-1.20922	5.84e-20	cyclin-dependentkinaseregulatorysubunit	20922419	5	8.4e-19	cyclin-dependentkinaseregulatorysubunit
LdBPK_050014700	-2.13933	9.69e-99	-1.24499	2.47e-74	metallo-peptidase ClanM- FamilyM49	244992068	2	4.7e-73	metallo-peptidase ClanM- FamilyM49
LdBPK_310030900	-1.19034	6.37e-37	-1.28581	2.99e-41	prostaglandinf2-alphasynthase/D-arabinosedehydrogenase	285807673	2	9.9e-40	prostaglandinf2-alphasynthase/D-arabinosedehydrogenase
LdBPK_340037300	-1.09484	4e-24	-1.06275	1.41e-11	Presentintheoutermitochondrialmembraneproteome29	1	4.1e-10	Presentintheoutermitochondrialmembraneproteome29
LdBPK_330037600	-1.37216	7.96e-71	-1.71681	9.16e-17	hypotheticalprotein conserved	716811942	9	1.6e-16	hypotheticalprotein conserved
LdBPK_210018500	-1.5585	4.17e-77	-1.05506	1.86e-18	T-complexprotein1 deltasubunit putative	55056481	1	8.6e-17	T-complexprotein1 deltasubunit putative
LdBPK_250020600	-1.14398	3.21e-05	-1.37655	5.21e-08	hypotheticalprotein	376548137	5	2.1e-07	hypotheticalprotein
LdBPK_120009100	-1.93932	1.33e-60	-1.78933	2.34e-26	3'-nucleotidase/nuclease putative	789330016	2	3.4e-25	3'-nucleotidase/nuclease putative
LdBPK_350017400	-2.11771	4.45e-87	-1.88419	5.71e-80	shortchaindehydrogenase putative	884194392	5	7.1e-79	shortchaindehydrogenase putative
LdBPK_210007800	-2.66377	2.75e-131	-2.67692	1.85e-29	hexokinase putative	676920661	1	8.5e-28	hexokinase putative
LdBPK_210023900	-1.30499	1.17e-25	-1.04786	1.9e-16	ATP-dependentRNAhelicaseSUB2 putative	47861869	1	9e-16	ATP-dependentRNAhelicaseSUB2 putative
LdBPK_280014400	-1.10762	1.81e-43	-1.13449	4.32e-23	ribonucleoside-diphosphatereductaselargechain putative	134492722	4	3.2e-22	ribonucleoside-diphosphatereductaselargechain putative
LdBPK_140006800	-1.60425	1.44e-16	-1.20776	3.2e-18	Thioredoxin-like putative	207758026	3	2e-18	Thioredoxin-like putative
LdBPK_340022200	-1.16057	6.48e-29	-1.3049	6.54e-06	p25-alpha putative	304899515	6	5.4e-05	p25-alpha putative
LdBPK_340050800	-1.11331	0.000689731	-1.01981	7.29e-10	nucleolarproteinfamilya putative	19808052	7	2.9e-09	nucleolarproteinfamilya putative
LdBPK_250022500	-1.69249	1.32e-52	-1.80108	9.41e-18	hypotheticalprotein conserved	801081195	9	4.1e-17	hypotheticalprotein conserved
LdBPK_210013200	-1.63586	5.6e-85	-1.77644	1.05e-27	ATPsynthasesubunitC putative	776440752	1	5e-27	ATPsynthasesubunitC putative
LdBPK_310019800	-2.15771	7.35e-134	-1.49939	3.33e-58	Pyrophosphate-energizedvacuolarmembraneprotonpump1 putative	499389134	3	3.3e-57	Pyrophosphate-energizedvacuolarmembraneprotonpump1 putative
LdBPK_360049800	-1.20762	7.29e-11	-1.1728	1.74e-51	hypotheticalprotein conserved	172804522	1	7.4e-50	hypotheticalprotein conserved
LdBPK_100008000	-1.52737	3.81e-45	-1.60294	4.48e-55	COPIassociatedprotein putative	602944523	4	4.8e-54	COPIassociatedprotein putative
LdBPK_100009200	-1.14081	4.15e-36	-1.24951	8.02e-18	pteridinetransporter putative	24950747	8	2e-18	pteridinetransporter putative
LdBPK_350027800	-1.30009	1.31e-40	-1.51739	2.57e-06	kinetoplastidmembraneprotein-11	517391779	2	5.7e-05	kinetoplastidmembraneprotein-11
LdBPK_360011900	-1.45097	8.35e-18	-1.50112	6.91e-11	MitochondrialATPsynthaseepsilonchain putative	50111675	6	9.1e-10	MitochondrialATPsynthaseepsilonchain putative
LdBPK_330008600	-1.2311	6.29e-06	-1.65603	6.12e-36	ATP-bindingcassettesub-familyFmember1 putative	656031517	6	1.2e-35	ATP-bindingcassettesub-familyFmember1 putative
LdBPK_110011100	-1.69434	1.95e-88	-2.04628	3.15e-251	nucleobasetransporter	46280267	3	1.5e-250	nucleobasetransporter
LdBPK_310005700	-1.15781	6.07e-06	-1.373	6.65e-09	hypotheticalprotein conserved	372996283	6	6.5e-08	hypotheticalprotein conserved
LdBPK_220013000	-1.5941	2.21e-60	-1.82024	1.06e-23	NADH-cytochromeb5reductase putative	820243274	1	6e-23	NADH-cytochromeb5reductase putative
LdBPK_290021600	-1.78604	1.45e-108	-2.10576	8.23e-44	Nodulin-like putative	105758919	8	2.3e-43	Nodulin-like putative
LdBPK_340015900	-1.14998	1.44e-27	-1.58952	3.36e-13	amastin-likeprotein	589515984	3	3.6e-12	amastin-likeprotein
LdBPK_220017000	-1.78499	1.53e-17	-1.18503	5.45e-08	Proteinkinasedomaincontainingprotein putative	185033682	5	4.5e-07	Proteinkinasedomaincontainingprotein putative
LdBPK_300018300	-1.26834	4.25e-32	-1.43351	1.29e-61	pyridoxalkinase putative	433506161	1	2.9e-60	pyridoxalkinase putative
LdBPK_350011500	-2.47509	1.72e-162	-2.30756	3.43e-166	beta-fructofuranosidase putative	307556249	3	4.3e-165	beta-fructofuranosidase putative
LdBPK_160015400	-1.14566	0.00127598	-1.219	6.62e-22	StealthproteinCR2 conservedregion2/StealthproteinCR3 conservedregion3 putative	218995161	6	6.2e-21	StealthproteinCR2 conservedregion2/StealthproteinCR3 conservedregion3 putative
LdBPK_310042200	-2.30993	3.24e-80	-2.40046	1.84e-38	histoneH4	400463928	1	8.4e-37	histoneH4
LdBPK_360027300	-2.51354	1.45e-32	-1.26209	1.74e-35	chaperoninHSP60 mitochondrialprecursor	262093887	1	7.4e-34	chaperoninHSP60 mitochondrialprecursor
LdBPK_130022000	-1.12684	5.26e-11	-1.61308	2.72e-10	pyrroline-5-carboxylatereductase	613079742	2	7.2e-09	pyrroline-5-carboxylatereductase
LdBPK_200005200	-1.13498	7.86e-29	-1.33173	3.37e-16	histone-lysineN-methyltransferase putative	331732697	3	3.7e-15	histone-lysineN-methyltransferase putative
LdBPK_280017600	-1.20461	2.28e-21	-1.33534	3.27e-25	copinei-likeprotein	335336112	3	2.7e-24	copinei-likeprotein
LdBPK_150018000	-2.72833	1.72e-172	-2.31518	1.98e-69	nucleosidetransporter1 putative	315179986	1	9.8e-68	nucleosidetransporter1 putative
LdBPK_350019500	-1.17912	8.71e-55	-1.35887	5.35e-06	60SribosomalproteinL2 putative	358868557	5	3.5e-05	60SribosomalproteinL2 putative
LdBPK_350027100	-1.61809	7.9e-76	-1.68452	9.09e-23	adenineaminohydrolase	684518388	9	9e-23	adenineaminohydrolase
LdBPK_350054600	-1.04525	6.09e-24	-1.10555	1.18e-11	TPRrepeat/Tetratricopeptiderepeat/Uncharacterisedproteinfamily(UPF0121) putative	105547529	1	1.8e-10	TPRrepeat/Tetratricopeptiderepeat/Uncharacterisedproteinfamily(UPF0121) putative
LdBPK_360034500	-1.35551	4.49e-55	-1.43965	1.42e-47	dihydrolipoamideacetyltransferaseprecursor putative	439649091	1	4.2e-46	dihydrolipoamideacetyltransferaseprecursor putative
LdBPK_350006100	-1.00131	2.2e-30	-1.21943	7.8e-08	Ubiquinol-cytochromeCreductasecomplex14kDsubunit putative	21942734	7	8e-08	Ubiquinol-cytochromeCreductasecomplex14kDsubunit putative
LdBPK_330015600	-2.04244	7.41e-13	-2.03641	6.07e-09	betatubulin	36411479	6	7e-09	betatubulin
LdBPK_350005100	-2.15043	3.66e-86	-2.14467	2.29e-40	histoneH4	144674957	2	2.9e-39	histoneH4
LdBPK_150005000	-2.5041	7.83e-144	-2.17142	1.36e-61	histoneH4	171416304	1	3.6e-60	histoneH4
LdBPK_350014900	-1.83113	1.71e-67	-2.31804	2.51e-78	aldose1-epimerase putative	318044258	2	5.1e-77	aldose1-epimerase putative
LdBPK_310029400	-1.4925	1.06e-28	-1.45398	4.31e-11	peptidasem20/m25/m40family-likeprotein	453983192	4	3.1e-10	peptidasem20/m25/m40family-likeprotein
LdBPK_090020400	-1.32262	3.97e-42	-1.70679	3.48e-14	histoneH2B	706788778	3	4.8e-13	histoneH2B
LdBPK_240012900	-1.69829	6.71e-44	-1.46853	1.73e-82	malicenzyme putative	468531969	1	7.3e-81	malicenzyme putative
LdBPK_290005100	-1.25012	2.08e-06	-1.15223	2.31e-22	transcriptionfactor-likeprotein	152233946	2	3.1e-21	transcriptionfactor-likeprotein
LdBPK_310014700	-1.31244	1.2e-40	-1.13829	4.81e-11	hypotheticalprotein conserved	138287645	4	8.1e-10	hypotheticalprotein conserved
LdBPK_280006300	-1.01989	5.4e-14	-1.29584	2.3e-21	pantothenatekinasesubunit putative	295844029	2	3e-21	pantothenatekinasesubunit putative
LdBPK_360068800	-1.35762	6.27e-33	-1.58281	9.43e-14	kinetoplast-associatedprotein putative	582811483	9	4.3e-13	kinetoplast-associatedprotein putative
LdBPK_300006300	-1.18724	3.37e-20	-1.01475	3.17e-36	alkyldihydroxyacetonephosphatesynthase	14751598	3	1.7e-35	alkyldihydroxyacetonephosphatesynthase
LdBPK_100015500	-1.38069	8.68e-05	-1.23309	3.52e-05	histoneH3 putative	233092358	3	0.00052	histoneH3 putative
LdBPK_250017900	-1.78124	2.79e-25	-2.19663	3.56e-24	ATPsynthasesubunitbeta mitochondrial putative	19663389	3	5.6e-23	ATPsynthasesubunitbeta mitochondrial putative
LdBPK_300031500	-1.32303	3.76e-15	-1.05846	3.23e-09	heatshock70-relatedprotein1 mitochondrialprecursor putative	58460668	3	2.3e-08	heatshock70-relatedprotein1 mitochondrialprecursor putative
LdBPK_210015000	-1.29567	2.78e-50	-1.62263	2.9e-135	xanthinephosphoribosyltransferase	622631633	2	9e-135	xanthinephosphoribosyltransferase
LdBPK_250020500	-1.01606	4.13e-06	-1.01234	2.82e-06	hypotheticalprotein conserved	12340791	2	8.2e-05	hypotheticalprotein conserved
LdBPK_300014600	-2.02798	7.69e-119	-1.86754	2.86e-55	adenosinekinase putative	867536774	2	8.6e-54	adenosinekinase putative
LdBPK_360060900	-1.55313	2.72e-39	-1.06231	2.46e-47	hypotheticalprotein conserved	62307143	2	4.6e-46	hypotheticalprotein conserved
LdBPK_210024000	-1.32343	2.76e-53	-1.80188	3.48e-22	hypotheticalprotein conserved	801884505	3	4.8e-21	hypotheticalprotein conserved
LdBPK_350019000	-1.22605	7.13e-19	-1.05391	7.54e-40	mitochondrialprocessingpeptidase betasubunit putative	53907992	7	5.4e-39	mitochondrialprocessingpeptidase betasubunit putative
LdBPK_340041900	-1.63247	2.17e-25	-1.31932	2.72e-30	ruvb-like1DNAhelicase putative	319318463	2	7.2e-29	ruvb-like1DNAhelicase putative
LdBPK_340021100	-1.18346	7.93e-45	-1.41353	2.83e-11	d-isomerspecific2-hydroxyaciddehydrogenase-protein	41353039	2	8.3e-10	d-isomerspecific2-hydroxyaciddehydrogenase-protein
LdBPK_360076900	-1.17011	3.31e-07	-1.73412	6.89e-21	histidinesecretoryacidphosphatase putative	734116528	6	8.9e-20	histidinesecretoryacidphosphatase putative
LdBPK_360020600	-1.27479	2.62e-23	-1.48437	1.8e-11	translationelongationfactor1-beta putative	484374878	1	8e-11	translationelongationfactor1-beta putative
LdBPK_040008300	-1.8417	2.38e-31	-1.69715	8.58e-26	beta-fructofuranosidase putative	697152344	8	5.8e-25	beta-fructofuranosidase putative
LdBPK_080017700	-1.49724	1.44e-22	-1.05225	4.6e-08	hypotheticalprotein conserved	52254259	4	6e-08	hypotheticalprotein conserved
LdBPK_340031500	-1.30565	7.59e-33	-1.06691	2.72e-13	Alba putative	66914632	2	7.2e-12	Alba putative
LdBPK_350037000	-1.13679	1.74e-09	-1.03612	7.13e-23	Inositolpolyphosphatekinase putative	36119558	7	1.3e-22	Inositolpolyphosphatekinase putative
LdBPK_230009000	-1.76523	1.07e-60	-1.27363	3.5e-49	NADP-dependentalcoholdehydrogenase putative	273632811	3	5e-49	NADP-dependentalcoholdehydrogenase putative
LdBPK_270010300	-1.17271	5.59e-49	-1.60631	5.94e-22	Amastinsurfaceglycoprotein putative	606307133	5	9.4e-21	Amastinsurfaceglycoprotein putative
LdBPK_260011300	-1.12075	4.53e-41	-1.08693	6e-08	10kDaheatshockprotein putative	86926959	6e-08	10kDaheatshockprotein putative
LdBPK_140010300	-1.463	2.12e-57	-1.52848	2.81e-12	hypotheticalprotein conserved	528484171	2	8.1e-11	hypotheticalprotein conserved
LdBPK_040015700	-2.64292	2.48e-210	-2.40522	1.48e-140	COPIassociatedprotein putative	405223831	1	4.8e-139	COPIassociatedprotein putative
LdBPK_260009700	-1.08467	2.52e-29	-1.08206	6.67e-10	ATPasesubunit9 putative	82058631	6	6.7e-09	ATPasesubunit9 putative
LdBPK_080010700	-1.0566	2.83e-19	-1.05836	6.71e-28	eukaryotictranslationinitiationfactor2betasubunit putative	58357688	6	7.1e-27	eukaryotictranslationinitiationfactor2betasubunit putative
LdBPK_360033800	-2.48818	4.37e-79	-2.31485	1.57e-97	membrane-boundacidphosphatase2 putative	314846748	1	5.7e-96	membrane-boundacidphosphatase2 putative
LdBPK_320043600	-1.72641	8.2e-62	-1.46734	3.39e-35	3-hydroxyisobutyryl-coenzymeahydrolase-likeprotein	46733788	3	3.9e-34	3-hydroxyisobutyryl-coenzymeahydrolase-likeprotein
LdBPK_230013000	-1.26125	2.11e-39	-1.88336	5.3e-43	PAP2superfamily putative	883361602	5	3e-43	PAP2superfamily putative
LdBPK_290024000	-2.7813	8.07e-205	-2.70518	3.24e-104	histoneH2A putative	705176132	3	2.4e-103	histoneH2A putative
LdBPK_100008300	-1.23717	6.03e-51	-1.04504	6.18e-58	isocitratedehydrogenase[NADP] mitochondrialprecursor putative	45035507	6	1.8e-57	isocitratedehydrogenase[NADP] mitochondrialprecursor putative
LdBPK_190016200	-1.20465	2.61e-45	-1.05711	8.74e-29	phenylalanyl-tRNAsynthetase putative	57112531	8	7.4e-28	phenylalanyl-tRNAsynthetase putative
LdBPK_350053200	-1.15692	3.36e-55	-1.25476	2.97e-08	lipoicacidcontainingcarrierprotein putative	254764189	2	9.7e-07	lipoicacidcontainingcarrierprotein putative
LdBPK_180020300	-1.28379	5.24e-59	-1.06376	2.47e-17	P-typeH+-ATPase putative	6376189	2	4.7e-16	P-typeH+-ATPase putative
LdBPK_350042700	-1.58133	1.88e-117	-1.74148	2.4e-16	Gim5Aprotein putative	741483758	2	4e-16	Gim5Aprotein putative
LdBPK_330015800	-2.26244	3.89e-19	-1.90717	1.3e-07	betatubulin	907173292	1	3e-07	betatubulin
LdBPK_310009600	-1.48263	4.44e-42	-1.16539	3.81e-19	cytoskeleton-associatedproteinCAP5.5 putative	165386714	3	8.1e-18	cytoskeleton-associatedproteinCAP5	5 putative
LdBPK_310035100	-1.59198	1.09e-14	-1.24367	1.92e-11	ubiquinol-cytochrome-creductase-likeprotein	243671356	1	9.2e-10	ubiquinol-cytochrome-creductase-likeprotein
LdBPK_350018300	-1.74302	2.6e-54	-1.78817	1.34e-14	histoneH4	788167724	1	3.4e-13	histoneH4
LdBPK_060018900	-1.09663	0.00303099	-1.33794	2.08e-06	protoporphyrinogenoxidase-likeprotein	337937782	2	8e-06	protoporphyrinogenoxidase-likeprotein
LdBPK_080016300	-1.58596	1.28e-69	-1.49612	1.68e-34	hypotheticalprotein conserved	496118466	1	6.8e-33	hypotheticalprotein conserved
LdBPK_360057700	-1.3587	4.45e-28	-1.06569	1.03e-18	paraflagellarrodcomponent putative	65693282	1	3e-18	paraflagellarrodcomponent putative
LdBPK_340031700	-1.23074	9.99e-24	-1.19431	3.28e-08	acyl-CoAbindingprotein putative	194306258	3	2.8e-07	acyl-CoAbindingprotein putative
LdBPK_360079200	-1.3466	5.01e-27	-1.43642	1.14e-23	Cytochromeb5-likeHeme/Steroidbindingdomaincontainingprotein putative	436417702	1	1.4e-22	Cytochromeb5-likeHeme/Steroidbindingdomaincontainingprotein putative
LdBPK_140006400	-1.01049	2.32e-19	-1.02547	1.48e-11	60Sribosomalprotein putative	25468933	1	4.8e-10	60Sribosomalprotein putative
LdBPK_350015400	-1.3444	9.6e-46	-1.86035	2.83e-84	zincfingerproteinfamilymember putative	860354328	2	8.3e-83	zincfingerproteinfamilymember putative
LdBPK_250010300	-1.11409	2.37e-26	-1.18458	8.15e-05	RNA-bindingprotein putative UPB1	184578328	8	0.00015	RNA-bindingprotein putative UPB1
LdBPK_090005600	-1.03471	9.87e-22	-1.39995	1.09e-14	endonucleaseIII putative	399950844	1	9e-14	endonucleaseIII putative
LdBPK_240012800	-2.2052	2.98e-74	-1.51683	9.66e-197	malicenzyme putative	516833095	9	6.6e-196	malicenzyme putative
LdBPK_140012600	-1.09489	2.23e-40	-1.03447	5.97e-10	fattyacidelongase putative	34474913	5	9.7e-09	fattyacidelongase putative
LdBPK_080005000	-1.44809	9.68e-07	-1.58011	3.97e-14	adaptorcomplexprotein(AP)3deltasubunit1 putative	580106802	3	9.7e-13	adaptorcomplexprotein(AP)3deltasubunit1 putative
LdBPK_360005100	-1.22272	9.96e-40	-2.39004	1.93e-25	histoneH4	390038733	1	9.3e-24	histoneH4
LdBPK_290022300	-1.3019	2.73e-21	-1.17331	9.55e-28	glutamamylcarboxypeptidase putative	173314003	9	5.5e-27	glutamamylcarboxypeptidase putative
LdBPK_290035700	-2.04569	4.81e-87	-1.43086	2.71e-06	RNArecognitionmotif.(a.k.a.RRM RBD orRNPdomain)/RNArecognitionmotif(a.k.a.RRM RBD orRNPdomain) putative	430857211	2	7.1e-05	RNArecognitionmotif	(a	k	a	RRM RBD orRNPdomain)/RNArecognitionmotif(a	k	a	RRM RBD orRNPdomain) putative
LdBPK_260017500	-1.16083	1.57e-28	-1.09936	7.22e-48	heat-shockproteinhsp70 putative	99356229	7	2.2e-47	heat-shockproteinhsp70 putative
LdBPK_250017800	-1.72285	5.15e-45	-2.06385	1.1e-11	ATPsynthasesubunitbeta mitochondrial putative	63847226	1	1e-11	ATPsynthasesubunitbeta mitochondrial putative
LdBPK_350053500	-1.41776	3.5e-32	-1.50702	1.49e-16	cyclophilin40	507019083	1	4.9e-15	cyclophilin40
LdBPK_260016100	-1.8838	1.55e-78	-1.68869	2.5e-46	hypotheticalprotein conserved	688687345	2	5e-46	hypotheticalprotein conserved
LdBPK_230010400	-1.20358	1.46e-35	-1.6271	9.84e-13	hypotheticalprotein conserved	627102327	9	8.4e-12	hypotheticalprotein conserved
LdBPK_280010200	-1.01728	3.4e-32	-1.23341	5.54e-09	proteinkinase putative	23340772	5	5.4e-08	proteinkinase putative
LdBPK_340015000	-1.05318	1.72e-11	-1.30173	2.52e-15	hypotheticalprotein conserved	30173454	2	5.2e-14	hypotheticalprotein conserved
LdBPK_360019800	-1.10264	1.65e-30	-1.15608	5.94e-17	adenylatekinase putative	156084717	5	9.4e-16	adenylatekinase putative
LdBPK_350018500	-1.18803	1.76e-30	-1.00868	7.08e-17	Thioredoxin putative	8684418	7	8e-17	Thioredoxin putative
LdBPK_030005300	-1.0511	1.18e-11	-1.00133	0.000122351	2-aminoethylphosphonate:pyruvateaminotransferase-likeprotein	1333657	0	122351	2-aminoethylphosphonate:pyruvateaminotransferase-likeprotein
LdBPK_360048300	-1.58092	1.18e-73	-1.62466	4.68e-34	S-adenosylhomocysteinehydrolase	624658276	4	6.8e-33	S-adenosylhomocysteinehydrolase
LdBPK_100017100	-1.39857	0.00651495	-2.21053	6.02e-87	histoneH3 putative	210528857	6	2e-87	histoneH3 putative
LdBPK_230021800	-1.65462	2.57e-62	-1.42742	2.46e-19	lathosteroloxidase-likeprotein	427416745	2	4.6e-18	lathosteroloxidase-likeprotein
LdBPK_290013400	-1.40834	2.07e-51	-1.84212	4.48e-21	highmobilitygroupproteinhomologtdp-1 putative	842123369	4	4.8e-20	highmobilitygroupproteinhomologtdp-1 putative
LdBPK_360054200	-1.83288	2.93e-70	-1.71231	7.03e-59	hypotheticalprotein conserved	712308123	7	3e-59	hypotheticalprotein conserved
LdBPK_300043400	-1.14822	1.25e-29	-1.16411	1.08e-31	ATPsynthase epsilonchain putative	164108889	1	8e-31	ATPsynthase epsilonchain putative
LdBPK_180018200	-2.10031	4.83e-07	-1.35954	1.01e-41	Mitochondrialcarrierprotein putative	359538078	1	1e-41	Mitochondrialcarrierprotein putative
LdBPK_320007300	-1.14779	5.57e-36	-1.56103	1.16e-11	dyneinlightchain flagellarouterarm putative	561031861	1	1.6e-10	dyneinlightchain flagellarouterarm putative
LdBPK_150008100	-1.56575	3.93e-50	-1.614	1.86e-20	ribonucleoproteinp18 mitochondrialprecursor putative	613998829	1	8.6e-19	ribonucleoproteinp18 mitochondrialprecursor putative
LdBPK_140012300	-1.66023	4.46e-58	-2.26194	8.19e-55	fattyacidelongase putative	261938006	8	1.9e-54	fattyacidelongase putative
LdBPK_050017200	-1.03837	0.00111302	-1.05352	6.19e-05	prefoldinsubunit putative	53518754	6	0.00019	prefoldinsubunit putative
LdBPK_060016200	-1.52252	3.01e-68	-1.02878	4.11e-14	proteindisulfideisomerase	28779075	4	1.1e-13	proteindisulfideisomerase
LdBPK_340007000	-1.27149	4.92e-27	-1.18831	4.16e-11	Domainofunknownfunction(DUF1935) putative	188307276	4	1.6e-10	Domainofunknownfunction(DUF1935) putative
LdBPK_340048000	-1.5628	2.76e-25	-1.4625	9e-28	hypotheticalprotein conserved	462500159	9e-28	hypotheticalprotein conserved
LdBPK_330018600	-1.03295	7.48e-35	-1.12137	3.29e-14	hypotheticalprotein conserved	121371834	3	2.9e-13	hypotheticalprotein conserved
LdBPK_060018800	-1.16275	2.81e-18	-1.41446	1.04e-12	coproporphyrinogenIIIoxidase	4144637	1	4e-12	coproporphyrinogenIIIoxidase
LdBPK_030006800	-2.09636	3.7e-97	-1.71702	6.87e-123	delta-1-pyrroline-5-carboxylatedehydrogenase putative	717015119	6	8.7e-122	delta-1-pyrroline-5-carboxylatedehydrogenase putative
LdBPK_340034800	-1.61439	4.96e-107	-1.53899	4.81e-30	regulatorysubunitofproteinkinasea-likeprotein	538989429	4	8.1e-29	regulatorysubunitofproteinkinasea-likeprotein
LdBPK_290024100	-1.30156	1.11e-41	-1.2888	1.19e-14	histoneH2A putative	288797573	1	1.9e-13	histoneH2A putative
LdBPK_210005100	-1.6224	0.000356829	-1.86702	7.04e-12	histoneH4	867016918	7	4e-12	histoneH4
LdBPK_250017200	-2.39812	7.87e-133	-2.05135	1.79e-215	aldehydedehydrogenase mitochondrialprecursor	51347546	1	7.9e-214	aldehydedehydrogenase mitochondrialprecursor
LdBPK_240018100	-1.90704	2.21e-125	-2.00423	1.54e-46	amastin-likesurfaceprotein-likeprotein	4228693	1	5.4e-45	amastin-likesurfaceprotein-likeprotein
LdBPK_150020400	-1.20032	4.1e-19	-1.02426	1.45e-12	proliferativecellnuclearantigen(PCNA) putative	24262648	1	4.5e-11	proliferativecellnuclearantigen(PCNA) putative
LdBPK_160010800	-1.82078	9.65e-23	-1.04241	3.75e-05	CorehistoneH2A/H2B/H3/H4/Histone-liketranscriptionfactor(CBF/NF-Y)andarchaealhistone putative	42405303	3	0.00075	CorehistoneH2A/H2B/H3/H4/Histone-liketranscriptionfactor(CBF/NF-Y)andarchaealhistone putative
LdBPK_180006100	-1.24635	1.07e-05	-1.25479	2.67e-08	ARF-like2-bindingprotein putative	254793687	2	6.7e-07	ARF-like2-bindingprotein putative
LdBPK_050013400	-2.16014	5.51e-110	-1.30808	3.43e-11	methylthioadenosinephosphorylase putative	308077646	3	4.3e-10	methylthioadenosinephosphorylase putative
LdBPK_260005300	-1.19007	3.6e-24	-1.1803	6.43e-37	pyridoxalphosphatecontainingglycinedecarboxylase putative	180296527	6	4.3e-36	pyridoxalphosphatecontainingglycinedecarboxylase putative
LdBPK_350005800	-1.19007	1.84e-12	-1.52115	5.87e-17	prohibitin putative	521146864	5	8.7e-16	prohibitin putative
LdBPK_160007100	-1.61047	1.55e-42	-1.34784	9.62e-34	mitochondrialornithinetransporter1-likeprotein	347839847	9	6.2e-33	mitochondrialornithinetransporter1-likeprotein
LdBPK_300037900	-1.25392	2.61e-42	-1.41587	5.8e-40	homoserinekinase putative	415868381	5	8e-40	homoserinekinase putative
LdBPK_270027300	-1.52891	1.92e-39	-1.09205	2.07e-40	RNA-bindingprotein putative	92048381	2	7e-40	RNA-bindingprotein putative
LdBPK_210025900	-1.02504	7.3e-06	-1.2586	1.03e-09	mitochondrialstructurespecificendonucleaseI(SSE-1) putative	258600443	1	3e-09	mitochondrialstructurespecificendonucleaseI(SSE-1) putative
LdBPK_090016500	-1.12996	2.99e-06	-1.42207	8.11e-21	Presentintheoutermitochondrialmembraneproteome10	422067636	8	1.1e-20	Presentintheoutermitochondrialmembraneproteome10
LdBPK_210005000	-1.19232	9.8e-30	-1.50823	4.43e-21	phosphoglycanbeta1 3galactosyltransferase4	508227302	4	4.3e-20	phosphoglycanbeta1 3galactosyltransferase4
LdBPK_230007100	-2.12186	6.2e-156	-2.01539	1.56e-59	endoribonucleaseL-PSP(pb5) putative	15390354	1	5.6e-58	endoribonucleaseL-PSP(pb5) putative
LdBPK_260031600	-1.94327	1.12e-37	-2.07537	3.86e-179	proteinkinase putative	75366009	3	8.6e-178	proteinkinase putative
LdBPK_070015200	-1.1508	2.79e-44	-1.23982	1.54e-25	serine/threoninekinase putative	239820867	1	5.4e-24	serine/threoninekinase putative
LdBPK_290012400	-1.35314	4.8e-51	-1.13702	1.72e-17	heatshockprotein90 putative	137015772	1	7.2e-16	heatshockprotein90 putative
LdBPK_330042700	-2.34223	1.18e-62	-1.761	1.14e-39	h1histone-likeprotein	760997048	1	1.4e-38	h1histone-likeprotein
LdBPK_330034900	-2.17405	1.29e-89	-1.51167	6.11e-38	carboxypeptidase putative	511671211	6	1.1e-37	carboxypeptidase putative
LdBPK_360081800	-1.11679	8.02e-17	-1.06981	7.81e-12	T-complexprotein1 thetasubunit putative	69806095	7	8.1e-11	T-complexprotein1 thetasubunit putative
LdBPK_250027500	-1.58457	1.44e-61	-1.4692	4.38e-31	hypotheticalprotein conserved	469198926	4	3.8e-30	hypotheticalprotein conserved
LdBPK_350038000	-2.421	8.9e-209	-2.38066	1.07e-72	cystathionegammalyase putative	380655792	1	7e-72	cystathionegammalyase putative
LdBPK_250014800	-1.88554	6.73e-121	-1.86563	5.51e-16	cyclophilintypepeptidyl-prolylcis-transisomerase	865625885	5	5.1e-15	cyclophilintypepeptidyl-prolylcis-transisomerase
LdBPK_270011400	-1.2173	2.64e-21	-1.29991	5.01e-16	hypotheticalprotein conserved	299907208	5	1e-16	hypotheticalprotein conserved
LdBPK_110017100	-1.32339	3.56e-45	-1.08784	5.54e-36	sterol14-alpha-demethylase putative	8783694	5	5.4e-35	sterol14-alpha-demethylase putative
LdBPK_210016700	-2.11997	6.01e-20	-2.06695	6.19e-17	histoneH2A putative	6694635	6	1.9e-16	histoneH2A putative
LdBPK_120005900	-1.08758	4.09e-05	-1.09489	3.03e-07	kinetoplastidkinetochoreprotein6 putative	94889948	3	3e-07	kinetoplastidkinetochoreprotein6 putative
LdBPK_190018700	-1.72479	3e-29	-1.54537	2.26e-23	SPFHdomain/Band7family putative	2	2.6e-22	SPFHdomain/Band7family putative
LdBPK_280031400	-1.33904	5.38e-37	-1.70268	1.36e-25	VacuolarprotonpumpsubunitB putative	702676752	1	3.6e-24	VacuolarprotonpumpsubunitB putative
LdBPK_310032500	-3.6365	2.45e-300	-3.70671	0	3'-nucleotidase/nucleaseprecursor putative	706710053	0	0	3'-nucleotidase/nucleaseprecursor putative
LdBPK_360039400	-1.45155	1.13e-35	-1.2957	1.14e-36	ATPsynthase putative	295695538	1	1.4e-35	ATPsynthase putative
SL-DOWN (p < 0.05, FC < -1) & ILL-DOWN (p < 0.05, FC < -0.5)
n = 79
Gene	FC SL	adj pval	FC ILL	adj pval	Annotation
LdBPK_030007100	-1.0559	5.85e-33	-0.70275	3.75e-17	long-chain-fatty-acid-CoAligase putative	702750358	3	7.5e-16	long-chain-fatty-acid-CoAligase putative
LdBPK_350027500	-1.02465	1.57e-27	-0.877771	1.38e-21	RNA-bindingprotein putative	877770682	1	3.8e-20	RNA-bindingprotein putative
LdBPK_240013600	-1.20792	1.37e-36	-0.847708	1.65e-18	dyneinarmlightchain putative	847707722	1	6.5e-17	dyneinarmlightchain putative
LdBPK_320026100	-1.01222	1.24e-27	-0.950594	2.74e-46	Enrichedinsurface-labeledproteomeprotein16	950594377	2	7.4e-45	Enrichedinsurface-labeledproteomeprotein16
LdBPK_220006700	-1.12627	1e-25	-0.964628	1.58e-17	hypotheticalprotein conserved	1	5.8e-16	hypotheticalprotein conserved
LdBPK_040012100	-1.05745	1.09e-27	-0.703784	0.000141431	hypotheticalprotein conserved	703784411	0	141431	hypotheticalprotein conserved
LdBPK_340052300	-1.11637	3.13e-28	-0.892801	5.02e-12	1 2-Dihydroxy-3-keto-5-methylthiopentenedioxygenase putative	892800749	5	2e-12	1 2-Dihydroxy-3-keto-5-methylthiopentenedioxygenase putative
LdBPK_260024900	-1.08616	3.22e-33	-0.886812	1.57e-28	hypotheticalprotein conserved	886812067	1	5.7e-27	hypotheticalprotein conserved
LdBPK_360019900	-1.02144	4.2e-37	-0.764869	1.16e-10	TransitionalendoplasmicreticulumATPase putative	76486908	1	1.6e-09	TransitionalendoplasmicreticulumATPase putative
LdBPK_320015700	-1.14137	1.02e-30	-0.86147	3.39e-28	chaperonincontainingt-complexprotein putative	861469695	3	3.9e-27	chaperonincontainingt-complexprotein putative
LdBPK_350009600	-1.13289	3.11e-31	-0.534525	0.00864244	Generativecellspecific1protein putative	534525076	0	8642437	Generativecellspecific1protein putative
LdBPK_340018400	-1.30473	1.88e-36	-0.839533	4.6e-21	hypotheticalprotein	839532945	4	6e-21	hypotheticalprotein
LdBPK_140006700	-2.23918	1.38e-89	-0.845539	0.00045767	carboxypeptidase putative	845538999	0	45767	carboxypeptidase putative
LdBPK_140007400	-1.07937	6.88e-13	-0.693173	3.42e-16	ScavengermRNAdecappingenzymeC-termbinding/HITdomaincontainingprotein putative	693173284	3	4.2e-15	ScavengermRNAdecappingenzymeC-termbinding/HITdomaincontainingprotein putative
LdBPK_230005800	-1.06938	2.21e-14	-0.908902	9.99e-07	hypotheticalprotein conserved	908901766	9	9.9e-06	hypotheticalprotein conserved
LdBPK_320042300	-1.21559	8.57e-19	-0.964213	5.36e-08	hypotheticalprotein	964212915	5	3.6e-07	hypotheticalprotein
LdBPK_250008400	-1.23709	1.21e-07	-0.942541	1.7e-18	B9domain-containingprotein2	942540514	1	7e-18	B9domain-containingprotein2
LdBPK_250030700	-1.00242	7.31e-07	-0.845955	6.07e-05	hypotheticalprotein	845955182	6	7e-05	hypotheticalprotein
LdBPK_140020400	-1.03211	1.83e-10	-0.94403	2.62e-09	hypotheticalprotein conserved	944030135	2	6.2e-08	hypotheticalprotein conserved
LdBPK_360022900	-1.0571	7.75e-41	-0.758594	0.00172078	poly-zincfingerprotein2 putative	758594307	0	1720779	poly-zincfingerprotein2 putative
LdBPK_160011200	-1.88421	1.39e-22	-0.886649	0.00353565	CorehistoneH2A/H2B/H3/H4/Histone-liketranscriptionfactor(CBF/NF-Y)andarchaealhistone putative	886649034	0	3535651	CorehistoneH2A/H2B/H3/H4/Histone-liketranscriptionfactor(CBF/NF-Y)andarchaealhistone putative
LdBPK_090009400	-1.42269	6.68e-76	-0.755541	0.000574219	kinetoplastidkinetochoreprotein10 putative	755540933	0	574219	kinetoplastidkinetochoreprotein10 putative
LdBPK_270016400	-1.23014	2.84e-29	-0.814546	1.27e-30	mitochondrialRNAbindingprotein1	814546293	1	2.7e-29	mitochondrialRNAbindingprotein1
LdBPK_260032300	-1.00789	3.4e-11	-0.75264	3.69e-22	hypotheticalprotein conserved	752639585	3	6.9e-21	hypotheticalprotein conserved
LdBPK_070013900	-1.04947	4.77e-29	-0.662628	0.000920478	flavoproteinsubunit-likeprotein	662627959	0	920478	flavoproteinsubunit-likeprotein
LdBPK_330033900	-1.40049	1.58e-46	-0.713748	1.28e-18	hypotheticalprotein conserved	713748436	1	2.8e-17	hypotheticalprotein conserved
LdBPK_060016400	-1.09474	1.47e-14	-0.663621	2.56e-09	deoxyribose-phosphatealdolase putative	663620671	2	5.6e-08	deoxyribose-phosphatealdolase putative
LdBPK_110016200	-1.15081	3.05e-22	-0.706777	1.17e-10	hypotheticalprotein conserved	706777115	1	1.7e-09	hypotheticalprotein conserved
LdBPK_350054000	-1.02932	8.17e-08	-0.987478	5.23e-10	Histidinephosphatasesuperfamily(branch1) putative	98747825	5	2.3e-09	Histidinephosphatasesuperfamily(branch1) putative
LdBPK_110008400	-1.0637	9.68e-33	-0.950505	3.41e-12	14-3-3protein2 putative	95050501	3	4.1e-11	14-3-3protein2 putative
LdBPK_180013200	-1.23907	7.58e-55	-0.873719	6.06e-32	ethanolaminephosphotransferase putative	873718816	6	6e-32	ethanolaminephosphotransferase putative
LdBPK_340009000	-1.37826	3.24e-19	-0.598816	0.00543657	hypotheticalprotein conserved	598815978	0	5436568	hypotheticalprotein conserved
LdBPK_330035000	-1.07389	6.73e-15	-0.720124	8.45e-08	isocitratedehydrogenase putative	720124183	8	4.5e-07	isocitratedehydrogenase putative
LdBPK_050010000	-1.11985	2.63e-23	-0.968783	0.0348166	ATPsynthaseF1 alphasubunit putative	968782664	0	34816552	ATPsynthaseF1 alphasubunit putative
LdBPK_210009800	-1.13918	5.14e-45	-0.83505	5.59e-21	ubiquitin-conjugatingenzyme-likeprotein	835049881	5	5.9e-20	ubiquitin-conjugatingenzyme-likeprotein
LdBPK_100010500	-2.15809	1.23e-84	-0.988209	0.0240368	GP63 leishmanolysin	988209329	0	24036781	GP63 leishmanolysin
LdBPK_300038300	-1.11968	4.5e-31	-0.870675	2.2e-17	S-adenosylmethioninedecarboxylaseproenzyme-like putative	870674932	2	2e-17	S-adenosylmethioninedecarboxylaseproenzyme-like putative
LdBPK_280031300	-1.06646	1.49e-30	-0.65694	2.19e-12	2-oxoglutaratedehydrogenase E2component dihydrolipoamidesuccinyltransferase putative	656940277	2	1.9e-11	2-oxoglutaratedehydrogenase E2component dihydrolipoamidesuccinyltransferase putative
LdBPK_280028200	-1.09043	0.00119925	-0.649374	1.77e-09	A/G-specificadenineglycosylase putative	649373793	1	7.7e-08	A/G-specificadenineglycosylase putative
LdBPK_320008600	-1.04585	8.24e-33	-0.549222	3.4e-08	hypotheticalprotein conserved	549221578	3	4e-08	hypotheticalprotein conserved
LdBPK_050009900	-1.3938	1.44e-50	-0.814704	3.7e-16	hypotheticalprotein conserved	814703814	3	7e-16	hypotheticalprotein conserved
LdBPK_150021200	-1.2547	1.02e-51	-0.568155	0.00151405	hypotheticalprotein conserved	568155205	0	1514051	hypotheticalprotein conserved
LdBPK_220007900	-1.23105	4.67e-56	-0.942611	3.77e-15	hypotheticalprotein conserved	942611139	3	7.7e-14	hypotheticalprotein conserved
LdBPK_150016100	-1.10254	4.84e-14	-0.953798	2.82e-13	succinatedehydrogenase putative	953798326	2	8.2e-12	succinatedehydrogenase putative
LdBPK_120005700	-1.13789	0.002505	-0.826114	1.24e-20	hypotheticalprotein conserved	826114017	1	2.4e-19	hypotheticalprotein conserved
LdBPK_330007500	-1.52243	2.42e-45	-0.897849	1.97e-53	thiol-dependentreductase1	897849053	1	9.7e-52	thiol-dependentreductase1
LdBPK_340052500	-1.56269	5.36e-68	-0.794347	8.97e-08	Cyclicnucleotide-bindingdomaincontainingprotein putative	794346575	8	9.7e-07	Cyclicnucleotide-bindingdomaincontainingprotein putative
LdBPK_300009900	-1.00165	1.02e-25	-0.766039	3.35e-20	aspartyl-tRNAsynthetase putative	766038681	3	3.5e-19	aspartyl-tRNAsynthetase putative
LdBPK_190010900	-1.26371	8.73e-39	-0.901679	1.13e-10	hypotheticalprotein conserved	901678878	1	1.3e-09	hypotheticalprotein conserved
LdBPK_360080100	-1.07079	1.45e-42	-0.953683	3.48e-14	ATPsynthasedelta(OSCP)subunit putative	953682779	3	4.8e-13	ATPsynthasedelta(OSCP)subunit putative
LdBPK_130016800	-1.39488	2.19e-68	-0.869734	6.01e-15	nucleobasetransporter	869734152	6	1e-15	nucleobasetransporter
LdBPK_350048700	-1.03627	1.29e-18	-0.557184	1.62e-12	Presentintheoutermitochondrialmembraneproteome6	557184173	1	6.2e-11	Presentintheoutermitochondrialmembraneproteome6
LdBPK_290007800	-1.11096	1.23e-32	-0.775737	2.4e-12	hypotheticalprotein	775736704	2	4e-12	hypotheticalprotein
LdBPK_100015700	-1.06084	1.85e-09	-0.94187	1.96e-17	FKBP-typepeptidyl-prolylcis-transisomerase putative	941869515	1	9.6e-16	FKBP-typepeptidyl-prolylcis-transisomerase putative
LdBPK_350008700	-1.13859	3.78e-08	-0.925602	1.2e-06	ATP-dependentDEAD-boxRNAhelicase putative	925602175	1	2e-06	ATP-dependentDEAD-boxRNAhelicase putative
LdBPK_110007300	-1.29762	1.3e-19	-0.762417	9.55e-21	proteasomealpha7subunit putative	762416819	9	5.5e-20	proteasomealpha7subunit putative
LdBPK_240022000	-1.10784	2.69e-33	-0.818249	4.68e-26	Succinatedehydrogenase[ubiquinone]flavoproteinsubunit mitochondrial	81824926	4	6.8e-25	Succinatedehydrogenase[ubiquinone]flavoproteinsubunit mitochondrial
LdBPK_350045400	-1.04766	4.18e-34	-0.706305	1.65e-05	proteinkinaseAcatalyticsubunitisoform1	706304696	1	0.00065	proteinkinaseAcatalyticsubunitisoform1
LdBPK_280033800	-1.00437	1.47e-29	-0.776524	2.86e-27	membrane-boundacidphosphatase putative	776523839	2	8.6e-26	membrane-boundacidphosphatase putative
LdBPK_130015300	-1.04694	3.67e-26	-0.909616	2.43e-36	NADH-cytochromeb5reductase putative	909615765	2	4.3e-35	NADH-cytochromeb5reductase putative
LdBPK_140012100	-1.06033	6.44e-31	-0.872375	3.51e-05	fattyacidelongase putative	872375488	3	0.00051	fattyacidelongase putative
LdBPK_140021000	-1.0872	1.44e-27	-0.95676	8.07e-19	C2domaincontainingprotein putative	956759554	8	7e-19	C2domaincontainingprotein putative
LdBPK_020009900	-1.03498	5.44e-05	-0.713895	4.74e-07	hypotheticalprotein	71389477	4	7.4e-06	hypotheticalprotein
LdBPK_350016100	-1.28199	9.78e-45	-0.836921	1.43e-19	Rdxfamily putative	836920675	1	4.3e-18	Rdxfamily putative
LdBPK_290020500	-1.47535	1.11e-59	-0.811749	0.00234832	RNAbindingprotein putative	811748657	0	2348315	RNAbindingprotein putative
LdBPK_100009100	-1.40232	7.33e-57	-0.900523	0.0334088	pteridinetransporter putative	900523344	0	33408785	pteridinetransporter putative
LdBPK_130015700	-1.19394	9.62e-32	-0.820174	3.09e-28	leucyl-tRNAsynthetase putative	820174191	3	9e-28	leucyl-tRNAsynthetase putative
LdBPK_320013800	-1.13326	5.88e-39	-0.722838	2.02e-12	hypotheticalprotein conserved	722837601	2	2e-12	hypotheticalprotein conserved
LdBPK_300039000	-1.02011	3.64e-32	-0.633835	6.37e-07	3-hydroxy-3-methylglutaryl-CoAreductase	633835161	6	3.7e-06	3-hydroxy-3-methylglutaryl-CoAreductase
LdBPK_070014900	-1.26308	3.5e-47	-0.54829	4.82e-09	splicingfactorptsr1-likeprotein	548290471	4	8.2e-08	splicingfactorptsr1-likeprotein
LdBPK_250023600	-1.22962	2.37e-28	-0.998077	2.58e-27	pyruvatedehydrogenaseE1betasubunit putative	998076878	2	5.8e-26	pyruvatedehydrogenaseE1betasubunit putative
LdBPK_340051800	-1.09931	8.08e-26	-0.961909	7.59e-14	celldifferentiationprotein-likeprotein	961909301	7	5.9e-13	celldifferentiationprotein-likeprotein
LdBPK_300035900	-1.13063	7.81e-50	-0.792798	1.16e-25	aldehydedehydrogenase putative	792797903	1	1.6e-24	aldehydedehydrogenase putative
LdBPK_320040500	-1.4072	4.98e-31	-0.77676	1.18e-13	dihydrolipoamidedehydrogenase putative	776760312	1	1.8e-12	dihydrolipoamidedehydrogenase putative
LdBPK_340008600	-1.2847	7.91e-17	-0.551683	3.28e-12	eukaryotictranslationinitiationfactor5 putative	551682942	3	2.8e-11	eukaryotictranslationinitiationfactor5 putative
LdBPK_210008800	-1.06305	1.17e-22	-0.610302	0.000625971	mitochondrialprocessingpeptidasealphasubunit putative	610302268	0	625971	mitochondrialprocessingpeptidasealphasubunit putative
LdBPK_350044300	-1.10691	8.67e-34	-0.835848	1.73e-06	T-complexprotein1 etasubunit putative	835848039	1	7.3e-05	T-complexprotein1 etasubunit putative
LdBPK_090013400	-1.05299	8.12e-35	-0.700679	3.2e-20	oligopeptidaseb	700679056	3	2e-20	oligopeptidaseb
LdBPK_150016300	-1.01362	6.04e-24	-0.830045	8.79e-28	glutamatedehydrogenase	830044667	8	7.9e-27	glutamatedehydrogenase
SL-DOWN (p < 0.05, FC < -1) & ILL-DOWN (FC < 0)
n = 20
Gene	FC SL	adj pval	FC ILL	adj pval	Annotation
LdBPK_330011000	-1.1999	1.42e-09	-0.481432	4.04e-10	DNAmismatchrepairproteinMSH2 putative	481431733	4	4e-10	DNAmismatchrepairproteinMSH2 putative
LdBPK_190009000	-1.03452	7.9e-10	-0.333689	0.00157185	intraflagellartransportprotein80 putative	333688779	0	1571854	intraflagellartransportprotein80 putative
LdBPK_340034900	-1.21267	2.04e-37	-0.242605	0.00718196	selenocysteine-specificelongationfactor putative	242605256	0	7181958	selenocysteine-specificelongationfactor putative
LdBPK_280021000	-1.15845	1.26e-34	-0.425896	0.000237948	Proteinofunknownfunction(DUF423) putative	42589603	0	237948	Proteinofunknownfunction(DUF423) putative
LdBPK_250014900	-1.14589	1.55e-20	-0.225388	0.316607	HistoneRNAhairpin-bindingproteinRNA-bindingdomaincontainingprotein putative	225387856	0	316607228	HistoneRNAhairpin-bindingproteinRNA-bindingdomaincontainingprotein putative
LdBPK_110014000	-1.01267	2.34e-11	-0.304937	0.0778391	hypotheticalprotein conserved	304937463	0	77839106	hypotheticalprotein conserved
LdBPK_360075100:tRNA	-1.2178	0.0152429	-0.216029	0.641861		216029263	0	641860625
LdBPK_160010700	-1.1696	0.0109355	-0.426423	0.402008	CorehistoneH2A/H2B/H3/H4/Histone-liketranscriptionfactor(CBF/NF-Y)andarchaealhistone putative	426423463	0	402008164	CorehistoneH2A/H2B/H3/H4/Histone-liketranscriptionfactor(CBF/NF-Y)andarchaealhistone putative
LdBPK_360007100	-1.13856	0.00897202	-0.405217	0.0186302	elongationfactor2	405217143	0	18630211	elongationfactor2
LdBPK_350008400	-1.19277	3.11e-08	-0.407792	0.000294998	hypotheticalprotein conserved	407791824	0	294998	hypotheticalprotein conserved
LdBPK_140018600	-1.10482	3.6e-19	-0.144356	0.467137	hypotheticalprotein conserved	14435574	0	467137357	hypotheticalprotein conserved
LdBPK_160011100	-1.23085	0.00175035	-0.83561	0.0666854	CorehistoneH2A/H2B/H3/H4/Histone-liketranscriptionfactor(CBF/NF-Y)andarchaealhistone putative	835610107	0	66685396	CorehistoneH2A/H2B/H3/H4/Histone-liketranscriptionfactor(CBF/NF-Y)andarchaealhistone putative
LdBPK_130009900	-1.03661	2.43e-31	-0.0342523	0.741366	hypotheticalprotein conserved	34252273	0	741365888	hypotheticalprotein conserved
LdBPK_320032300	-1.14969	1.13e-18	-0.291962	0.0339696	GPItransamidasecomponentTta1 putative	291961842	0	33969583	GPItransamidasecomponentTta1 putative
LdBPK_020009000	-1.22839	2.19e-14	-0.212755	0.342167	proteasomeregulatorynon-ATPasesubunit6 putative	212755191	0	342167315	proteasomeregulatorynon-ATPasesubunit6 putative
LdBPK_290007200	-1.0633	1.4e-22	-0.497175	1.46e-15	thymine-7-hydroxylase putative	497175416	1	4.6e-14	thymine-7-hydroxylase putative
LdBPK_250024700	-1.04911	1.15e-28	-0.458795	6.38e-05	hypotheticalprotein conserved	458795277	6	0.00038	hypotheticalprotein conserved
LdBPK_160016600	-1.04384	5.9e-15	-0.444662	0.00261925	Polyketidecyclase/dehydraseandlipidtransport putative	444662075	0	2619253	Polyketidecyclase/dehydraseandlipidtransport putative
LdBPK_300030300	-1.31087	5.07e-16	-0.290547	0.00802228	zinc-fingerprotein conserved	290547494	0	8022279	zinc-fingerprotein conserved
LdBPK_340007600	-1.12223	6.02e-22	-0.476993	0.0538236	hypotheticalprotein conserved	476993083	0	53823555	hypotheticalprotein conserved
SL-DOWN (p < 0.05, FC < -1) & ILL Not Detected
n = 3
Gene	FC SL	adj pval	FC ILL	adj pval	Annotation
LdBPK_350005300	-1.15029	9.85e-05			pyruvatekinase		pyruvatekinase
LdBPK_100011100	-1.02848	0.025892			GP63 leishmanolysin		GP63 leishmanolysin
LdBPK_020011400	-1.13323	1.23e-13			hypotheticalprotein		hypotheticalprotein

## Sheet: ILL-UP-STAT
ILL-UP (p < 0.05, FC > 1) & SL-UP (p < 0.05, FC > 1)
n = 112
Gene	FC SL	adj pval	FC ILL	adj pval	Annotation
LdBPK_340047400	1.08336	2.44e-10	1.7924	1.68e-95	PhosphatidylinositolN-acetylglucosaminyltransferasesubunitY putative
LdBPK_200014400	1.48273	1.45e-27	1.92811	1.5e-81	proteinkinase putative
LdBPK_320041400	1.35441	3.83e-58	1.08373	3.38e-24	hypotheticalprotein conserved
LdBPK_100010100	3.72827	3.3e-68	3.66157	2.82e-145	GP63 leishmanolysin
LdBPK_360013000	1.30699	0.000592799	1.81549	6.84e-57	zincfingerproteinfamilymember putative
LdBPK_130005200	1.08573	4.56e-12	1.11105	3.33e-22	hypotheticalprotein conserved
LdBPK_090006800	1.71137	7.86e-05	1.15031	0.000136117	AutophagyproteinAtg8ubiquitinlike putative
LdBPK_230015500	1.3514	1.4e-36	1.65548	4.98e-56	Putativeserineesterase(DUF676) putative
LdBPK_160009800	1.74231	5.18e-06	1.16466	1.34e-19	fucosekinase putative
LdBPK_150011700	1.49575	5.41e-09	1.50426	3.7e-72	hypotheticalprotein conserved
LdBPK_090016600	1.31835	4.98e-30	1.23273	3.89e-33	hypotheticalprotein
LdBPK_190014300	1.33985	0.00162961	1.47495	9.97e-54	ATG8/AUT7/APG8/PAZ2 putative
LdBPK_260013100	1.3096	6.54e-35	1.47259	1.3e-50	typeII(glutathioneperoxidase-like)tryparedoxinperoxidase
LdBPK_290009400	1.26923	1.21e-31	1.16361	4.05e-29	hypotheticalprotein conserved
LdBPK_350039900	1.36345	4.88e-25	1.39123	9.1e-32	hypotheticalprotein conserved
LdBPK_140012400	1.49034	2.72e-06	2.35907	1.01e-72	fattyacidelongase putative
LdBPK_310010800	1.55372	1.11e-23	1.71016	5.51e-27	hypotheticalprotein conserved
LdBPK_280010700	1.08494	1.39e-43	1.74899	1.14e-60	majorsurfaceproteasegp63 putative
LdBPK_080014800	1.35148	1.57e-24	1.48457	1.22e-29	proteinkinase putative
LdBPK_360048200	1.22268	9.46e-24	1.48078	4.85e-19	hypotheticalprotein conserved
LdBPK_310030500	1.25879	6.6e-14	1.45836	4.45e-59	hypotheticalprotein conserved
LdBPK_170013500	1.17131	6.31e-21	1.59788	1.41e-22	hypotheticalprotein conserved
LdBPK_080017900	1.52583	6.32e-50	1.21376	0.0014805	Amidinotransferase putative
LdBPK_150016800	1.92768	7.16e-284	2.41745	1.94e-86	tryparedoxinperoxidase
LdBPK_130006600	1.11356	1.6e-13	1.32888	2.4e-22	MOZ/SASfamilyacetyltransferase putative
LdBPK_250021100	2.33787	1.23e-237	2.74391	1.73e-131	calpainfamilycysteineprotease-likeprotein
LdBPK_250007400	1.18166	1.36e-47	1.17093	1.94e-21	Dualspecificityphosphatase catalyticdomaincontainingprotein putative
LdBPK_360017800	1.40743	3.35e-72	1.28198	8.51e-45	hypotheticalprotein conserved
LdBPK_090008300	2.11933	8.8e-141	2.18555	3.65e-132	hypotheticalprotein conserved
LdBPK_170020100	1.5055	1.13e-13	1.21082	2.06e-36	hypotheticalprotein conserved
LdBPK_130005900	1.14519	2.33e-40	1.29407	7.53e-29	hypotheticalprotein conserved
LdBPK_280015300	1.15224	3.69e-23	1.33879	4.64e-33	P27protein putative
LdBPK_040007300	1.53191	1.47e-13	1.43593	2.7e-37	surfaceantigen-likeprotein
LdBPK_310019100	1.62059	1.05e-45	1.61371	1.76e-49	hypotheticalprotein conserved
LdBPK_300041400	1.07846	1.07e-31	1.15057	1.61e-20	T-complexprotein11 putative
LdBPK_160005900	1.34916	8.78e-17	1.29248	1.81e-07	hypotheticalprotein conserved
LdBPK_040012000	1.66252	7.06e-20	1.67691	9.98e-57	hypotheticalprotein conserved
LdBPK_300005000	2.61517	2.9e-266	2.84323	5.72e-209	hypotheticalprotein
LdBPK_340010700	1.2824	7.84e-44	1.26056	3.43e-44	phosphoglycanbeta1 2arabinosyltransferase (SCAlike)
LdBPK_290020700	1.12793	7e-07	1.72792	6.73e-40	hypotheticalprotein conserved
LdBPK_190011400	1.48084	1.87e-10	2.7317	1.32e-123	hypotheticalprotein conserved
LdBPK_310022800	1.24391	8.66e-20	1.70311	3.97e-43	surfacemembraneproteingp46-likeprotein
LdBPK_310030300	1.44151	1.54e-25	1.85907	1.81e-70	hypotheticalprotein conserved
LdBPK_160009000	1.2262	2.39e-59	1.70485	2.97e-41	hypotheticalprotein conserved
LdBPK_150016700	1.15566	0.000381672	1.11902	2.67e-16	developmentallyregulatedprotein putative
LdBPK_120007100	1.10862	1.88e-13	1.24794	1.1e-31	hypotheticalprotein conserved
LdBPK_170008300	1.88027	6.59e-25	3.22508	8.58e-202	receptor-typeadenylatecyclase putative
LdBPK_180020400	1.68307	4.29e-15	1.7652	5.19e-74	P-typeH+-ATPase putative
LdBPK_120014400	1.27494	1.14e-33	1.50233	1.29e-13	surfaceantigenprotein2 putative
LdBPK_040007100	1.52575	6.98e-29	1.55412	5.24e-30	surfaceantigen-likeprotein
LdBPK_210011400	1.01699	0.000366654	1.16949	5.36e-14	hypotheticalprotein conserved
LdBPK_210021800	1.16943	0.00056597	1.18355	0.016748	hypotheticalprotein conserved
LdBPK_270030800	1.38439	6.31e-19	1.12836	2.49e-19	hypotheticalprotein conserved
LdBPK_310013700	1.15182	3.69e-55	1.4932	6.55e-53	MajorFacilitatorSuperfamily putative
LdBPK_310034000	1.40436	9.41e-15	1.42412	3.69e-50	lipase putative
LdBPK_020007000	1.23948	1.77e-05	2.27045	2.94e-18	hypotheticalprotein
LdBPK_060010700	1.32168	1.25e-13	1.04748	4.64e-28	hypotheticalprotein conserved
LdBPK_290014300	1.25611	8.22e-13	1.48086	5.86e-18	A-1protein putative
LdBPK_150015900	1.5607	3.05e-153	1.4578	1.37e-23	E1-likeubiquitin-activatingenzyme putative
LdBPK_280032000	1.49242	2.86e-13	1.11989	5.16e-29	hypotheticalprotein conserved
LdBPK_190014100	1.09202	4.65e-16	1.43054	1.36e-34	ATG8/AUT7/APG8/PAZ2 putative
LdBPK_190013900	2.44634	1.75e-30	3.32935	1.19e-288	AutophagyproteinAtg8ubiquitinlike putative
LdBPK_340017600	1.25311	1.42e-13	1.10604	3.36e-11	hypotheticalprotein conserved
LdBPK_060010000	1.30041	1.26e-12	1.16825	1.05e-19	hypotheticalprotein conserved
LdBPK_040017600	1.3993	2.44e-12	2.54585	1.12e-118	caseinkinaseI putative
LdBPK_250013700	1.24258	1.19e-22	1.12389	2.1e-17	DNLzincfingercontainingprotein putative
LdBPK_290017700	1.22747	1.96e-26	1.14627	1.19e-23	hypotheticalprotein conserved
LdBPK_170005200	1.65511	2.56e-25	2.20333	8.99e-103	Proteinofunknownfunction(DUF3522) putative
LdBPK_310033800	2.18556	2.92e-97	2.49247	6.06e-199	hypotheticalprotein conserved
LdBPK_310027600	1.05287	1.48e-13	1.31242	1.75e-36	hypotheticalprotein conserved
LdBPK_320024700	1.22143	2.68e-19	1.22314	1.87e-16	3'-5'exonuclease putative
LdBPK_270023600	1.91417	5.56e-61	1.97628	1.22e-106	caseinkinaseI-likeprotein
LdBPK_200018000	1.028	9.91e-08	1.24369	7.44e-41	smallmyristoylatedprotein-2
LdBPK_300024700	1.44967	1.15e-54	1.46566	5.65e-36	phosphatidylinositolkinase putative
LdBPK_330012200	2.8763	3.83e-71	3.54088	2.11e-213	d-xylulosereductase putative
LdBPK_220007300	1.85239	3.25e-56	2.24582	2.81e-111	phosphoinositidephosphatase
LdBPK_340013400	1.12919	1.46e-64	1.17246	1.64e-18	hypotheticalprotein conserved
LdBPK_250023400	1.11831	1e-06	1.08552	4.88e-17	Leucine-richrepeat putative
LdBPK_060010600	1.03137	3.83e-17	1.05188	1.41e-19	U-boxdomaincontainingprotein putative
LdBPK_070007400	1.93537	1.17e-18	1.353	1.39e-36	Cytokine-inducedanti-apoptosisinhibitor1 Fe-Sbiogenesis putative
LdBPK_360078200	1.12926	4.17e-97	1.16069	6.17e-23	hypotheticalprotein conserved
LdBPK_120010000	1.94867	2.6e-09	1.2912	6.38e-35	hypotheticalprotein conserved
LdBPK_040012600	2.04726	4.55e-20	2.03109	3.06e-123	hypotheticalprotein conserved
LdBPK_350009500	1.15403	4.4e-16	1.1607	3e-05	Arrestin(orS-antigen) N-terminaldomaincontainingprotein putative
LdBPK_290026100	1.21233	1.34e-27	1.2803	2.13e-11	DnaJdomaincontainingprotein putative
LdBPK_150008600	1.47178	3.74e-57	1.92725	1.43e-72	Isoprenylcysteinealpha-carbonylmethylesterase putative
LdBPK_320023500	1.17184	2.65e-37	1.2112	0.000379121	hypotheticalprotein conserved
LdBPK_310020200	1.00292	5.06e-26	1.06433	2.07e-37	hypotheticalprotein conserved
LdBPK_100010000	3.56386	2.11e-143	3.61062	2.15e-219	GP63 leishmanolysin
LdBPK_080011100	1.58473	5.67e-32	1.45292	1.21e-56	hypotheticalprotein conserved
LdBPK_230021300	2.04579	2.25e-18	1.61815	1.48e-43	hypotheticalprotein conserved
LdBPK_130020200	1.09781	1.16e-23	1.11785	9.94e-23	phosphoproteinphosphatase putative
LdBPK_230018600	1.1169	1.78e-27	1.0209	8.28e-26	hydrophilicacylatedsurfaceproteinb
LdBPK_360027900	1.01544	4.64e-27	1.43123	3.89e-36	Tetratricopeptiderepeat/TPRrepeat putative
LdBPK_280037000	1.64707	7.84e-183	1.43307	1.27e-56	glutamatedehydrogenase putative
LdBPK_180005600	1.18638	7.92e-32	1.2583	3.72e-20	zinc-fingerofaC2HC-type/Doublezincribbon putative
LdBPK_260026900	1.1678	6.08e-31	1.04563	8.81e-23	hypotheticalprotein conserved
LdBPK_300041900	1.00608	1.23e-16	1.31469	1.46e-06	zinc-bindingprotein(Yippee) putative
LdBPK_320013200	1.15464	1.14e-47	1.49911	4.89e-37	proteinkinase putative
LdBPK_360030200	1.26004	9.12e-06	1.40387	4.97e-35	serine/threonineproteinkinase putative
LdBPK_230016300	1.12661	5.57e-30	1.43696	1e-63	hypotheticalprotein conserved
LdBPK_120014800	2.23377	2.48e-19	1.57269	2.55e-05	surfaceantigenprotein2 putative
LdBPK_340023100	1.08601	7.01e-05	1.07472	6.26e-21	amastin-likesurfaceprotein putative
LdBPK_250005700	1.12844	6.52e-41	1.08299	3.76e-12	hypotheticalprotein conserved
LdBPK_230015000	1.7544	3.78e-09	1.89172	3.95e-123	RNA-bindingprotein putative
LdBPK_170013400	1.13872	9.57e-21	2.8585	1.1e-17	hypotheticalprotein conserved
LdBPK_120012600	1.61002	1.32e-43	1.57147	7.16e-65	surfaceantigenprotein2 putative
LdBPK_020008300	1.50241	4.53e-34	2.20191	3.55e-107	ATP-bindingcassettesubfamilyA member1 putative
LdBPK_230006500	1.18525	5.06e-42	1.33074	4.15e-34	Serineaminopeptidase S33/alpha/betahydrolasefold/Alpha/betahydrolasefamily/Serinehydrolase putative
LdBPK_230007900	1.76382	4.26e-70	1.90895	1.64e-72	argininosuccinatesynthase putative
LdBPK_340043900	1.19846	1.9e-10	1.06932	4.82e-17	hypotheticalprotein conserved
LdBPK_310012000:snRNA	2.00746	1.56e-15	1.3498	0.00117645
ILL-UP (p < 0.05, FC > 1) & SL-UP (p < 0.05, FC > 0.5)
n = 56
Gene	FC SL	adj pval	FC ILL	adj pval	Annotation
LdBPK_350010400	1.02052	7.54e-06	0.819152	2.6e-17	proteophosphoglycan5
LdBPK_310037000	1.24233	2.35e-05	0.714561	0.00400166	Regulatorofchromosomecondensation(RCC1)repeat putative
LdBPK_210015800	1.2255	2.27e-15	0.846044	1.35e-09	ABCtransporter/ABC-2typetransporter putative
LdBPK_070008400	1.07221	6.73e-09	0.626125	1.91e-10	TheGolgipHRegulator(GPHR)FamilyN-terminal/AbscisicacidG-proteincoupledreceptor putative
LdBPK_220013800	1.0617	0.000866844	0.502822	0.00276101	hypotheticalprotein conserved
LdBPK_050007800	1.10944	6.88e-18	0.996928	1.27e-23	ARP2/3complex16kDasubunit putative
LdBPK_360077900	1.1412	2.61e-29	0.895186	5.45e-07	protein-l-isoaspartateo-methyltransferase putative
LdBPK_170011900	1.10581	2.55e-23	0.881026	7.32e-20	Phenazinebiosynthesis-likeprotein putative
LdBPK_010010100	1.81132	2.54e-23	0.970821	7.28e-10	long-chain-fatty-acid-CoAligase putative
LdBPK_360052100	1.24977	0.000509827	0.881104	2.8e-12	serine/threoninekinase putative
LdBPK_240007500	1.06536	3.91e-09	0.818715	5.99e-05	proteinphosphotase putative
LdBPK_280023500	1.25672	2.78e-10	0.862084	4.89e-10	hypotheticalprotein conserved
LdBPK_310013600	1.34848	4.31e-30	0.771001	4.93e-21	hypotheticalprotein conserved
LdBPK_360052800	1.29926	3.08e-36	0.530807	1.43e-06	predictedC2domainprotein
LdBPK_180011000	1.1354	3.69e-18	0.694364	2.39e-11	Zn-fingerinRanbindingproteinandothers/FYVEzincfingercontainingprotein putative
LdBPK_040016800	1.15192	1.02e-05	0.62279	1.31e-08	hypotheticalprotein conserved
LdBPK_030010400	1.06701	3.56e-08	0.735067	7.06e-10	hypotheticalprotein conserved
LdBPK_230019100	1.20364	2.43e-18	0.68426	5.38e-12	hypotheticalprotein conserved
LdBPK_170020400	1.5613	3.84e-13	0.704386	9.59e-13	CorehistoneH2A/H2B/H3/H4 putative
LdBPK_200013000	1.13093	3.08e-08	0.651301	0.00523559	hypotheticalprotein conserved
LdBPK_170018300	1.14473	1.04e-13	0.629508	0.0119657	hypotheticalprotein
LdBPK_360013600	1.01646	1.25e-07	0.616345	0.0121028	hypotheticalprotein
LdBPK_050012700	1.01726	0.000114086	0.753903	2.72e-13	kinesin-likeprotein
LdBPK_350028100	1.00067	4.86e-23	0.872544	2.69e-23	hypotheticalprotein conserved
LdBPK_010012100	1.2807	9.44e-09	0.854904	1.28e-12	PLAC8family putative
LdBPK_350040700	1.05259	7.24e-19	0.992846	3.07e-22	zincfingerprotein putative
LdBPK_190015500	1.56706	8.73e-18	0.943722	3.66e-26	FYVEzincfingercontainingprotein putative
LdBPK_270019300	1.05346	7.16e-32	0.797255	3.24e-07	hypotheticalprotein conserved
LdBPK_220018100	1.00115	4.57e-05	0.757113	0.000195353	hypotheticalprotein conserved
LdBPK_250026500	1.02743	1.4e-15	0.978591	6.51e-08	proteinkinase putative
LdBPK_090006600	2.01216	3.45e-08	0.735202	1.48e-08	AutophagyproteinAtg8ubiquitinlike putative
LdBPK_360047400	1.04818	3.89e-31	0.553091	0.000488824	hypotheticalprotein conserved
LdBPK_150006300	1.30135	1.67e-07	0.92136	1.41e-27	zincfinger(CCCHtype)protein putative
LdBPK_170012200	1.01583	3.15e-06	0.549438	2.53e-05	hypotheticalprotein conserved
LdBPK_340023000	1.60969	7.52e-07	0.818448	2e-09	amastin-likesurfaceprotein putative
LdBPK_320027900	1.11983	1.54e-08	0.904447	4.12e-08	hypotheticalprotein conserved
LdBPK_200013900	1.04679	3.63e-10	0.923654	1.18e-12	hypotheticalprotein conserved
LdBPK_210008900	1.09161	1.75e-11	0.859004	4.03e-13	Mitochondrialcalciumuniporter putative
LdBPK_360058400	1.0238	2.48e-21	0.846543	2.1e-12	hypotheticalprotein conserved
LdBPK_350043900	1.07112	2.54e-43	0.685357	0.00349669	hypotheticalprotein conserved
LdBPK_130020800	1.01844	6.71e-58	0.828863	4.46e-23	ras-likesmallGTPases putative
LdBPK_250014100	1.03629	5.13e-18	0.574016	8.24e-10	hypotheticalprotein conserved
LdBPK_350020400	1.02067	7.71e-22	0.874004	9.52e-17	hypotheticalprotein conserved
LdBPK_010011800	1.05117	0.000158531	0.508228	3.14e-06	hypotheticalprotein conserved
LdBPK_310006200	1.15496	5.26e-07	0.556084	3.83e-05	hypotheticalprotein conserved
LdBPK_320035500	1.0229	3.77e-20	0.787284	2.44e-09	hypotheticalprotein conserved
LdBPK_060012500	1.1205	0.000147903	0.689107	3.6e-11	hypotheticalprotein conserved
LdBPK_050012400	1.06021	5.77e-07	0.602948	4.07e-12	hypotheticalprotein conserved
LdBPK_190008500	1.03321	7.81e-12	0.729078	5.81e-06	hypotheticalprotein conserved
LdBPK_300030500	1.42681	4.31e-11	0.674072	2.97e-06	hypotheticalprotein conserved
LdBPK_090008600	1.09157	2.12e-05	0.973847	0.0039205	hypotheticalprotein conserved
LdBPK_270015600	1.04347	1.49e-20	0.729571	0.00214293	hypotheticalprotein conserved
LdBPK_200005300	1.01755	3.44e-13	0.990492	1.01e-13	phosphate-RepressiblePhosphatePermease-likeprotein
LdBPK_290023300	1.03032	5.42e-38	0.912678	3.04e-21	ATP-bindingcassetteproteinsubfamilyH member2 putative
LdBPK_320043100	1.25393	6.26e-39	0.933683	0.0189738	hypotheticalprotein conserved
LdBPK_350037600	1.0121	5.3e-30	0.795626	4.89e-10	Histidinephosphatasesuperfamily(branch1) putative
ILL-UP (p < 0.05, FC > 1) & SL-UP (FC > 0)
n = 23
Gene	FC SL	adj pval	FC ILL	adj pval	Annotation
LdBPK_130007200	1.00483	3.4e-05	0.43788	0.182652	hypotheticalprotein conserved
LdBPK_250013500	1.09874	1.81e-14	0.395653	0.00625352	hypotheticalprotein conserved
LdBPK_060013800	1.05031	0.00132706	0.401313	0.00293928	Qb-SNAREprotein putative
LdBPK_350054700	1.24858	2.78e-19	0.247542	0.142813	meioticrecombinationproteinDMC1 putative
LdBPK_100011300	1.71809	8.01e-36	0.438128	0.372097	GP63 leishmanolysin
LdBPK_020005200	1.01944	8.03e-06	0.477168	0.354887	tagatose-6-phosphatekinase-likeprotein
LdBPK_120015500	1.26531	0.000100109	0.242134	0.602169	hypotheticalprotein
LdBPK_220012100	1.21346	3.5e-06	0.348061	0.00752767	hypotheticalprotein conserved
LdBPK_190012300	1.053	1.04e-08	0.279298	0.0668946	DNA-directedRNApolymerasesIandIIIsubunitRPAC1 putative
LdBPK_300014300	1.23637	0.000396038	0.422466	0.465623	surfaceproteinamastin putative
LdBPK_110016600	1.16519	6.22e-17	0.0420219	0.933654	hypotheticalprotein
LdBPK_310032700	1.06141	1.01e-33	0.21818	0.031892	3 2-trans-enoyl-CoAisomerase mitochondrialprecursor putative
LdBPK_010009100	1.28539	3.69e-06	0.26381	0.542083	hypotheticalprotein conserved
LdBPK_220005700	1.00967	6.45e-23	0.464944	0.0300839	hypotheticalprotein conserved
LdBPK_160006800	1.15329	0.000286154	0.284357	0.0459169	hypotheticalprotein conserved
LdBPK_210016900	1.28447	6.22e-17	0.269117	0.646343	histoneH2A putative
LdBPK_130014500	1.07231	5.67e-05	0.301309	0.488072	hypotheticalprotein conserved
LdBPK_280008100	1.09739	5.43e-08	0.361854	0.0490433	hypotheticalprotein conserved
LdBPK_100007700	1.02616	4.74e-21	0.471362	0.00335033	Amastinsurfaceglycoprotein putative
LdBPK_220015800	1.1597	7.39e-10	0.0457974	0.72253	Galactoseoxidase centraldomain/Kelchmotifcontainingprotein putative
LdBPK_140017300	1.50493	2.48e-10	0.591842	0.0562582	kinesinK39 putative
LdBPK_150019000	1.34618	3.6e-14	0.477454	0.00780755	hypotheticalprotein conserved
LdBPK_200018600	1.14927	6.99e-10	0.0998374	0.833079	RNasePH-likeprotein
ILL-UP (p < 0.05, FC > 1) & SL-DOWN (p < 0.05, FC < -1)
n = 0
Gene	FC SL	adj pval	FC ILL	adj pval	Annotation
ILL-UP (p < 0.05, FC > 1) & SL-DOWN (p < 0.05, FC < -0.5)
n = 0
Gene	FC SL	adj pval	FC ILL	adj pval	Annotation
ILL-UP (p < 0.05, FC > 1) & SL-DOWN (FC < 0)
n = 2
Gene	FC SL	adj pval	FC ILL	adj pval	Annotation
LdBPK_150017900	1.64851	6.76e-56	-0.43506	0.000496253	nucleosidetransporter1 putative
LdBPK_090006900	1.03105	0.00563319	-0.183704	0.721707	AutophagyproteinAtg8ubiquitinlike putative
ILL-UP (p < 0.05, FC > 1) & ILL Not Detected
n = 10
Gene	FC SL	adj pval	FC ILL	adj pval	Annotation
LdBPK_110016800	1.06137	3.53e-07			hypotheticalprotein conserved
LdBPK_110016700	1.17341	1.3e-07			hypotheticalprotein
LdBPK_310030200	1.6601	1.36e-41			hypotheticalprotein
LdBPK_230016200	1.70587	9.49e-10			hypotheticalprotein
LdBPK_050017900:snoRNA	1.52528	0.000985572
LdBPK_080011200	1.36832	4.62e-21			hypotheticalprotein
LdBPK_120013500	1.06961	3.78e-25			surfaceantigenprotein2 putative
LdBPK_050019900:snoRNA	1.26712	0.00378849
LdBPK_050021200:snoRNA	1.05204	0.0272811
LdBPK_350024200	1.98919	5.9e-10			60SribosomalproteinL5 putative

## Sheet: ILL-DOWN-STAT
ILL-DOWN (p < 0.05, FC < -1) & SL-UP (p < 0.05, FC > 1)
n = 1
Gene	FC SL	adj pval	FC ILL	adj pval	Annotation
LdBPK_180009400	-1.02126	2.36e-30	1.41565	9.58e-29	serinecarboxypeptidase(CBP1) putative
ILL-DOWN (p < 0.05, FC < -1) & SL-UP (p < 0.05, FC > 0.5)
n = 2
Gene	FC SL	adj pval	FC ILL	adj pval	Annotation
LdBPK_300022000	-1.03662	1.12e-36	0.855442	8.32e-10	hypotheticalprotein conserved
LdBPK_140010000	-1.02601	0.00430498	0.517312	0.00389417	hypotheticalprotein
ILL-DOWN (p < 0.05, FC < -1) & SL-UP (FC > 0)
n = 15
Gene	FC SL	adj pval	FC ILL	adj pval	Annotation
LdBPK_160021300	-1.0841	5.68e-07	0.213673	0.0613636	hypotheticalprotein conserved
LdBPK_330015500	-1.03908	0.00168448	0.249977	0.4704	betatubulin
LdBPK_310016900	-1.20681	1.26e-12	0.288381	0.0133166	sodiumstibogluconateresistanceprotein putative
LdBPK_310032200	-1.48429	2.35e-10	0.223801	0.0163762	ADP-ribosylationfactor putative
LdBPK_320009800	-1.5053	1.13e-07	0.331448	0.146404	Rtf2RING-fingercontainingprotein putative
LdBPK_340050700	-1.09559	5.3e-22	0.0643538	0.713288	Ankyrinrepeats(3copies)/Ankyrinrepeats(manycopies) putative
LdBPK_220007000	-1.23219	6.91e-40	0.459933	6.91e-05	Domainofunknownfunction(DUF1736) putative
LdBPK_310041800	-1.07381	2.45e-05	0.00760092	0.969479	dynein-associatedprotein putative
LdBPK_220006200	-1.34807	5.39e-13	0.262727	0.0364912	hypotheticalprotein conserved
LdBPK_100005100	-1.06482	2.76e-06	0.0792446	0.899018	pteridinetransporter putative
LdBPK_120010500	-1.02265	0.000120919	0.115129	0.609463	vacuolarATPsynthasesubunit putative
LdBPK_360039200	-1.54295	6.82e-12	0.301691	0.331458	Octanoyltransferase putative
LdBPK_360028900	-1.15339	3.54e-06	0.400413	0.000281047	dyneinlightchain putative
LdBPK_310012100:tRNA	-1.43759	7.38e-05	0.110308	0.797123
LdBPK_250021000	-1.09352	5.74e-05	0.0593625	0.747251	cyclin
ILL-DOWN (p < 0.05, FC <- 1) & SL-DOWN (p < 0.05, FC < -1)
n = 225
Gene	FC SL	adj pval	FC ILL	adj pval	Annotation
LdBPK_320018300	-1.49299	5.19e-11	-1.32586	3.47e-21	CRAL/TRIOdomaincontainingprotein putative
LdBPK_230014600	-1.47361	1.43e-58	-2.54252	3.95e-222	3-ketoacyl-CoAthiolase putative
LdBPK_210020100	-1.02709	5.42e-32	-1.08133	3.8e-25	thymidinekinase putative
LdBPK_340050000	-1.31696	7.46e-70	-1.12174	5.19e-12	hypotheticalprotein conserved
LdBPK_350005400	-1.74565	5.18e-11	-1.93585	5.11e-70	pyruvatekinase
LdBPK_180010500	-1.25969	1.09e-05	-1.17192	2.63e-07	vacuolarATPsynthasesubunitc putative
LdBPK_350013500	-1.0302	2.57e-24	-1.07878	3.82e-37	nucleartransmembraneprotein putative
LdBPK_020011800	-1.11368	1.26e-22	-1.12339	3.9e-11	hypotheticalprotein conserved
LdBPK_140006400	-1.02547	1.48e-11	-1.01049	2.32e-19	60Sribosomalprotein putative
LdBPK_280037700	-1.65581	8.28e-38	-1.22511	8.09e-23	hypotheticalprotein
LdBPK_070017800	-1.39978	1.54e-19	-1.42445	9.87e-22	ATPsynthasesubunitC putative
LdBPK_250026700	-2.28545	1.31e-184	-2.7235	1.65e-192	2 4-dihydroxyhept-2-ene-1 7-dioicacidaldolase putative
LdBPK_350057200	-1.51301	3.59e-38	-1.01249	3.46e-16	biopterintransporter putative
LdBPK_340022300	-1.72351	3.2e-13	-1.54155	5.71e-44	p25-alpha putative
LdBPK_110011900	-1.37619	9.39e-34	-1.9253	4.3e-100	aminopeptidase putative
LdBPK_310035300	-1.30504	9.66e-27	-1.87625	3.14e-06	calreticulin putative
LdBPK_360040300	-1.75206	3.74e-46	-1.36401	2.3e-22	receptor-typeadenylatecyclasea-likeprotein
LdBPK_150005300	-1.40645	1.43e-11	-1.0898	2.3e-26	Possiblelysinedecarboxylase putative
LdBPK_250024200	-1.86614	4.48e-165	-2.19864	1.91e-127	enoyl-CoAreductase putative
LdBPK_100021100	-1.26537	1.25e-16	-1.31673	3.06e-40	phosphate-RepressiblePhosphatePermease-likeprotein
LdBPK_290024000	-2.70518	3.24e-104	-2.7813	8.07e-205	histoneH2A putative
LdBPK_240024600	-1.36287	1.02e-42	-1.53621	1.55e-70	lysophospholipase putative
LdBPK_230014800	-1.30186	2.02e-26	-1.18275	1.85e-34	acetyl-CoAsynthetase putative
LdBPK_160020000	-1.38656	2.39e-68	-1.40207	2.25e-63	hypotheticalprotein conserved
LdBPK_100005500	-1.24568	6.26e-16	-1.03861	0.000477972	thymidylatekinase-likeprotein
LdBPK_070005200	-1.33597	8.65e-09	-1.25045	3.43e-18	histone-lysineN-methyltransferase putative
LdBPK_300035300	-1.1351	1.35e-08	-1.08356	2.52e-21	hypotheticalprotein conserved
LdBPK_360077000	-1.34977	0.00170086	-2.14774	2.45e-142	hypotheticalprotein conserved
LdBPK_170021000	-1.28076	1.97e-16	-1.25907	1.6e-26	hypotheticalprotein conserved
LdBPK_150008200	-1.72393	2.36e-17	-1.88927	7.2e-67	ribonucleoproteinp18 mitochondrialprecursor putative
LdBPK_290023900	-2.78509	1.56e-87	-2.80354	8.46e-128	histoneH2A putative
LdBPK_240011400	-1.55152	1.08e-15	-1.44837	1.48e-54	ATPasesubunit9 putative
LdBPK_180018200	-1.35954	1.01e-41	-2.10031	4.83e-07	Mitochondrialcarrierprotein putative
LdBPK_240027500	-1.88911	1.21e-52	-2.16383	7.52e-105	3-hydroxy-3-methylglutaryl-CoAsynthase putative
LdBPK_330024700	-1.23226	2.3e-18	-1.15301	2.04e-31	3-ketoacyl-CoAreductase putative
LdBPK_230020700	-1.49118	1.14e-17	-1.29864	2.02e-31	T-complexprotein1 gammasubunit putative
LdBPK_210014900	-1.81374	1.7e-61	-2.034	9.14e-67	hypoxanthine-guaninephosphoribosyltransferase
LdBPK_190017500	-1.26958	1.08e-39	-1.59358	4.26e-67	hypotheticalprotein conserved
LdBPK_240006200	-1.6174	1.66e-24	-1.36088	4.28e-07	ankyrin/TPRrepeatprotein
LdBPK_020013100	-1.40636	7.96e-103	-1.87047	4.34e-114	metallo-peptidase ClanMA(E) FamilyM3
LdBPK_020010100	-1.46343	1.46e-13	-1.46041	7.81e-41	voltage-dependentanion-selectivechannel putative
LdBPK_290024100	-1.2888	1.19e-14	-1.30156	1.11e-41	histoneH2A putative
LdBPK_190020000	-1.04956	2.91e-23	-1.00315	3.67e-21	phosphatidicacidphosphataseprotein-likeprotein
LdBPK_320043200	-1.11657	5.7e-20	-1.23007	2.44e-48	hypotheticalprotein conserved
LdBPK_290009800	-1.29625	5.4e-11	-1.03898	2.05e-36	ADF/Cofilin
LdBPK_210009200	-1.12211	3.84e-21	-1.00431	8.57e-33	Proteinofunknownfunction(DUF667) putative
LdBPK_230024400	-1.90333	1.76e-84	-1.25485	2.4e-40	hypotheticalprotein conserved
LdBPK_230026000	-3.10399	3.34e-121	-2.89496	6.62e-250	Nucleoside2-deoxyribosyltransferase putative
LdBPK_330019400	-1.88781	5.7e-212	-2.42676	1.32e-124	hypotheticalprotein conserved
LdBPK_280006200	-1.03205	3.41e-07	-1.16048	6.32e-06	hypotheticalprotein conserved
LdBPK_150007600	-1.52392	9.13e-14	-1.05843	1.01e-28	lysyl-tRNAsynthetase putative
LdBPK_080014300	-1.06021	6.81e-15	-1.06833	3.08e-16	mitochondrialDNApolymerasebeta
LdBPK_300019600	-1.92507	3.31e-34	-1.94617	5.65e-58	amidohydrolase putative
LdBPK_360068900	-1.427	5.23e-43	-2.00789	5.98e-82	flagellumtargetingproteinkharon1 putative
LdBPK_090015600	-1.40687	7.65e-20	-1.53839	6.53e-80	elongationfactor-1gamma
LdBPK_320044900	-1.20922	5.84e-20	-1.08822	1.24e-31	cyclin-dependentkinaseregulatorysubunit
LdBPK_340015900	-1.58952	3.36e-13	-1.14998	1.44e-27	amastin-likeprotein
LdBPK_050014700	-1.24499	2.47e-74	-2.13933	9.69e-99	metallo-peptidase ClanM- FamilyM49
LdBPK_310030900	-1.28581	2.99e-41	-1.19034	6.37e-37	prostaglandinf2-alphasynthase/D-arabinosedehydrogenase
LdBPK_130005800	-1.55345	3.01e-28	-1.31215	6.91e-39	carboxypeptidase putative
LdBPK_340037300	-1.06275	1.41e-11	-1.09484	4e-24	Presentintheoutermitochondrialmembraneproteome29
LdBPK_350011500	-2.30756	3.43e-166	-2.47509	1.72e-162	beta-fructofuranosidase putative
LdBPK_330037600	-1.71681	9.16e-17	-1.37216	7.96e-71	hypotheticalprotein conserved
LdBPK_210018500	-1.05506	1.86e-18	-1.5585	4.17e-77	T-complexprotein1 deltasubunit putative
LdBPK_250020600	-1.37655	5.21e-08	-1.14398	3.21e-05	hypotheticalprotein
LdBPK_120009100	-1.78933	2.34e-26	-1.93932	1.33e-60	3'-nucleotidase/nuclease putative
LdBPK_350017400	-1.88419	5.71e-80	-2.11771	4.45e-87	shortchaindehydrogenase putative
LdBPK_210007800	-2.67692	1.85e-29	-2.66377	2.75e-131	hexokinase putative
LdBPK_210023900	-1.04786	1.9e-16	-1.30499	1.17e-25	ATP-dependentRNAhelicaseSUB2 putative
LdBPK_280014400	-1.13449	4.32e-23	-1.10762	1.81e-43	ribonucleoside-diphosphatereductaselargechain putative
LdBPK_140006800	-1.20776	3.2e-18	-1.60425	1.44e-16	Thioredoxin-like putative
LdBPK_340022200	-1.3049	6.54e-06	-1.16057	6.48e-29	p25-alpha putative
LdBPK_340050800	-1.01981	7.29e-10	-1.11331	0.000689731	nucleolarproteinfamilya putative
LdBPK_250022500	-1.80108	9.41e-18	-1.69249	1.32e-52	hypotheticalprotein conserved
LdBPK_210013200	-1.77644	1.05e-27	-1.63586	5.6e-85	ATPsynthasesubunitC putative
LdBPK_310019800	-1.49939	3.33e-58	-2.15771	7.35e-134	Pyrophosphate-energizedvacuolarmembraneprotonpump1 putative
LdBPK_360049800	-1.1728	1.74e-51	-1.20762	7.29e-11	hypotheticalprotein conserved
LdBPK_250017200	-2.05135	1.79e-215	-2.39812	7.87e-133	aldehydedehydrogenase mitochondrialprecursor
LdBPK_200005500	-1.50222	1.98e-09	-1.06286	1.17e-19	anti-silencingproteinasf1-likeprotein
LdBPK_100008000	-1.60294	4.48e-55	-1.52737	3.81e-45	COPIassociatedprotein putative
LdBPK_100009200	-1.24951	8.02e-18	-1.14081	4.15e-36	pteridinetransporter putative
LdBPK_070005300	-1.51979	1.21e-14	-1.27435	7.92e-05	Peptidasedimerisationdomaincontainingprotein putative
LdBPK_350027800	-1.51739	2.57e-06	-1.30009	1.31e-40	kinetoplastidmembraneprotein-11
LdBPK_360011900	-1.50112	6.91e-11	-1.45097	8.35e-18	MitochondrialATPsynthaseepsilonchain putative
LdBPK_330008600	-1.65603	6.12e-36	-1.2311	6.29e-06	ATP-bindingcassettesub-familyFmember1 putative
LdBPK_110011100	-2.04628	3.15e-251	-1.69434	1.95e-88	nucleobasetransporter
LdBPK_310005700	-1.373	6.65e-09	-1.15781	6.07e-06	hypotheticalprotein conserved
LdBPK_220013000	-1.82024	1.06e-23	-1.5941	2.21e-60	NADH-cytochromeb5reductase putative
LdBPK_290021600	-2.10576	8.23e-44	-1.78604	1.45e-108	Nodulin-like putative
LdBPK_220017000	-1.18503	5.45e-08	-1.78499	1.53e-17	Proteinkinasedomaincontainingprotein putative
LdBPK_300018300	-1.43351	1.29e-61	-1.26834	4.25e-32	pyridoxalkinase putative
LdBPK_160015400	-1.219	6.62e-22	-1.14566	0.00127598	StealthproteinCR2 conservedregion2/StealthproteinCR3 conservedregion3 putative
LdBPK_310042200	-2.40046	1.84e-38	-2.30993	3.24e-80	histoneH4
LdBPK_360027300	-1.26209	1.74e-35	-2.51354	1.45e-32	chaperoninHSP60 mitochondrialprecursor
LdBPK_130022000	-1.61308	2.72e-10	-1.12684	5.26e-11	pyrroline-5-carboxylatereductase
LdBPK_200005200	-1.33173	3.37e-16	-1.13498	7.86e-29	histone-lysineN-methyltransferase putative
LdBPK_280017600	-1.33534	3.27e-25	-1.20461	2.28e-21	copinei-likeprotein
LdBPK_150018000	-2.31518	1.98e-69	-2.72833	1.72e-172	nucleosidetransporter1 putative
LdBPK_350019500	-1.35887	5.35e-06	-1.17912	8.71e-55	60SribosomalproteinL2 putative
LdBPK_350027100	-1.68452	9.09e-23	-1.61809	7.9e-76	adenineaminohydrolase
LdBPK_360034500	-1.43965	1.42e-47	-1.35551	4.49e-55	dihydrolipoamideacetyltransferaseprecursor putative
LdBPK_350054600	-1.10555	1.18e-11	-1.04525	6.09e-24	TPRrepeat/Tetratricopeptiderepeat/Uncharacterisedproteinfamily(UPF0121) putative
LdBPK_350006100	-1.21943	7.8e-08	-1.00131	2.2e-30	Ubiquinol-cytochromeCreductasecomplex14kDsubunit putative
LdBPK_330015600	-2.03641	6.07e-09	-2.04244	7.41e-13	betatubulin
LdBPK_350005100	-2.14467	2.29e-40	-2.15043	3.66e-86	histoneH4
LdBPK_150005000	-2.17142	1.36e-61	-2.5041	7.83e-144	histoneH4
LdBPK_350014900	-2.31804	2.51e-78	-1.83113	1.71e-67	aldose1-epimerase putative
LdBPK_310029400	-1.45398	4.31e-11	-1.4925	1.06e-28	peptidasem20/m25/m40family-likeprotein
LdBPK_090020400	-1.70679	3.48e-14	-1.32262	3.97e-42	histoneH2B
LdBPK_240012900	-1.46853	1.73e-82	-1.69829	6.71e-44	malicenzyme putative
LdBPK_290005100	-1.15223	2.31e-22	-1.25012	2.08e-06	transcriptionfactor-likeprotein
LdBPK_310014700	-1.13829	4.81e-11	-1.31244	1.2e-40	hypotheticalprotein conserved
LdBPK_280006300	-1.29584	2.3e-21	-1.01989	5.4e-14	pantothenatekinasesubunit putative
LdBPK_360068800	-1.58281	9.43e-14	-1.35762	6.27e-33	kinetoplast-associatedprotein putative
LdBPK_300006300	-1.01475	3.17e-36	-1.18724	3.37e-20	alkyldihydroxyacetonephosphatesynthase
LdBPK_100015500	-1.23309	3.52e-05	-1.38069	8.68e-05	histoneH3 putative
LdBPK_250017900	-2.19663	3.56e-24	-1.78124	2.79e-25	ATPsynthasesubunitbeta mitochondrial putative
LdBPK_300031500	-1.05846	3.23e-09	-1.32303	3.76e-15	heatshock70-relatedprotein1 mitochondrialprecursor putative
LdBPK_210015000	-1.62263	2.9e-135	-1.29567	2.78e-50	xanthinephosphoribosyltransferase
LdBPK_250020500	-1.01234	2.82e-06	-1.01606	4.13e-06	hypotheticalprotein conserved
LdBPK_300014600	-1.86754	2.86e-55	-2.02798	7.69e-119	adenosinekinase putative
LdBPK_360060900	-1.06231	2.46e-47	-1.55313	2.72e-39	hypotheticalprotein conserved
LdBPK_210024000	-1.80188	3.48e-22	-1.32343	2.76e-53	hypotheticalprotein conserved
LdBPK_350019000	-1.05391	7.54e-40	-1.22605	7.13e-19	mitochondrialprocessingpeptidase betasubunit putative
LdBPK_340041900	-1.31932	2.72e-30	-1.63247	2.17e-25	ruvb-like1DNAhelicase putative
LdBPK_340021100	-1.41353	2.83e-11	-1.18346	7.93e-45	d-isomerspecific2-hydroxyaciddehydrogenase-protein
LdBPK_360076900	-1.73412	6.89e-21	-1.17011	3.31e-07	histidinesecretoryacidphosphatase putative
LdBPK_360020600	-1.48437	1.8e-11	-1.27479	2.62e-23	translationelongationfactor1-beta putative
LdBPK_040008300	-1.69715	8.58e-26	-1.8417	2.38e-31	beta-fructofuranosidase putative
LdBPK_080017700	-1.05225	4.6e-08	-1.49724	1.44e-22	hypotheticalprotein conserved
LdBPK_340031500	-1.06691	2.72e-13	-1.30565	7.59e-33	Alba putative
LdBPK_350037000	-1.03612	7.13e-23	-1.13679	1.74e-09	Inositolpolyphosphatekinase putative
LdBPK_230009000	-1.27363	3.5e-49	-1.76523	1.07e-60	NADP-dependentalcoholdehydrogenase putative
LdBPK_270010300	-1.60631	5.94e-22	-1.17271	5.59e-49	Amastinsurfaceglycoprotein putative
LdBPK_260011300	-1.08693	6e-08	-1.12075	4.53e-41	10kDaheatshockprotein putative
LdBPK_140010300	-1.52848	2.81e-12	-1.463	2.12e-57	hypotheticalprotein conserved
LdBPK_040015700	-2.40522	1.48e-140	-2.64292	2.48e-210	COPIassociatedprotein putative
LdBPK_260009700	-1.08206	6.67e-10	-1.08467	2.52e-29	ATPasesubunit9 putative
LdBPK_080010700	-1.05836	6.71e-28	-1.0566	2.83e-19	eukaryotictranslationinitiationfactor2betasubunit putative
LdBPK_360033800	-2.31485	1.57e-97	-2.48818	4.37e-79	membrane-boundacidphosphatase2 putative
LdBPK_320043600	-1.46734	3.39e-35	-1.72641	8.2e-62	3-hydroxyisobutyryl-coenzymeahydrolase-likeprotein
LdBPK_230013000	-1.88336	5.3e-43	-1.26125	2.11e-39	PAP2superfamily putative
LdBPK_100008300	-1.04504	6.18e-58	-1.23717	6.03e-51	isocitratedehydrogenase[NADP] mitochondrialprecursor putative
LdBPK_190016200	-1.05711	8.74e-29	-1.20465	2.61e-45	phenylalanyl-tRNAsynthetase putative
LdBPK_350053200	-1.25476	2.97e-08	-1.15692	3.36e-55	lipoicacidcontainingcarrierprotein putative
LdBPK_180020300	-1.06376	2.47e-17	-1.28379	5.24e-59	P-typeH+-ATPase putative
LdBPK_350042700	-1.74148	2.4e-16	-1.58133	1.88e-117	Gim5Aprotein putative
LdBPK_330015800	-1.90717	1.3e-07	-2.26244	3.89e-19	betatubulin
LdBPK_310009600	-1.16539	3.81e-19	-1.48263	4.44e-42	cytoskeleton-associatedproteinCAP5.5 putative
LdBPK_310035100	-1.24367	1.92e-11	-1.59198	1.09e-14	ubiquinol-cytochrome-creductase-likeprotein
LdBPK_350018300	-1.78817	1.34e-14	-1.74302	2.6e-54	histoneH4
LdBPK_060018900	-1.33794	2.08e-06	-1.09663	0.00303099	protoporphyrinogenoxidase-likeprotein
LdBPK_080016300	-1.49612	1.68e-34	-1.58596	1.28e-69	hypotheticalprotein conserved
LdBPK_360057700	-1.06569	1.03e-18	-1.3587	4.45e-28	paraflagellarrodcomponent putative
LdBPK_340031700	-1.19431	3.28e-08	-1.23074	9.99e-24	acyl-CoAbindingprotein putative
LdBPK_360079200	-1.43642	1.14e-23	-1.3466	5.01e-27	Cytochromeb5-likeHeme/Steroidbindingdomaincontainingprotein putative
LdBPK_350015400	-1.86035	2.83e-84	-1.3444	9.6e-46	zincfingerproteinfamilymember putative
LdBPK_250010300	-1.18458	8.15e-05	-1.11409	2.37e-26	RNA-bindingprotein putative UPB1
LdBPK_090005600	-1.39995	1.09e-14	-1.03471	9.87e-22	endonucleaseIII putative
LdBPK_240012800	-1.51683	9.66e-197	-2.2052	2.98e-74	malicenzyme putative
LdBPK_140012600	-1.03447	5.97e-10	-1.09489	2.23e-40	fattyacidelongase putative
LdBPK_080005000	-1.58011	3.97e-14	-1.44809	9.68e-07	adaptorcomplexprotein(AP)3deltasubunit1 putative
LdBPK_360005100	-2.39004	1.93e-25	-1.22272	9.96e-40	histoneH4
LdBPK_050015900	-1.6253	1.78e-47	-1.33694	1.15e-15	Legume-likelectinfamily putative
LdBPK_330042700	-1.761	1.14e-39	-2.34223	1.18e-62	h1histone-likeprotein
LdBPK_290022300	-1.17331	9.55e-28	-1.3019	2.73e-21	glutamamylcarboxypeptidase putative
LdBPK_290035700	-1.43086	2.71e-06	-2.04569	4.81e-87	RNArecognitionmotif.(a.k.a.RRM RBD orRNPdomain)/RNArecognitionmotif(a.k.a.RRM RBD orRNPdomain) putative
LdBPK_260017500	-1.09936	7.22e-48	-1.16083	1.57e-28	heat-shockproteinhsp70 putative
LdBPK_250017800	-2.06385	1.1e-11	-1.72285	5.15e-45	ATPsynthasesubunitbeta mitochondrial putative
LdBPK_350053500	-1.50702	1.49e-16	-1.41776	3.5e-32	cyclophilin40
LdBPK_260016100	-1.68869	2.5e-46	-1.8838	1.55e-78	hypotheticalprotein conserved
LdBPK_230010400	-1.6271	9.84e-13	-1.20358	1.46e-35	hypotheticalprotein conserved
LdBPK_280010200	-1.23341	5.54e-09	-1.01728	3.4e-32	proteinkinase putative
LdBPK_340015000	-1.30173	2.52e-15	-1.05318	1.72e-11	hypotheticalprotein conserved
LdBPK_360019800	-1.15608	5.94e-17	-1.10264	1.65e-30	adenylatekinase putative
LdBPK_350018500	-1.00868	7.08e-17	-1.18803	1.76e-30	Thioredoxin putative
LdBPK_030005300	-1.00133	0.000122351	-1.0511	1.18e-11	2-aminoethylphosphonate:pyruvateaminotransferase-likeprotein
LdBPK_360048300	-1.62466	4.68e-34	-1.58092	1.18e-73	S-adenosylhomocysteinehydrolase
LdBPK_100017100	-2.21053	6.02e-87	-1.39857	0.00651495	histoneH3 putative
LdBPK_230021800	-1.42742	2.46e-19	-1.65462	2.57e-62	lathosteroloxidase-likeprotein
LdBPK_290013400	-1.84212	4.48e-21	-1.40834	2.07e-51	highmobilitygroupproteinhomologtdp-1 putative
LdBPK_360054200	-1.71231	7.03e-59	-1.83288	2.93e-70	hypotheticalprotein conserved
LdBPK_300043400	-1.16411	1.08e-31	-1.14822	1.25e-29	ATPsynthase epsilonchain putative
LdBPK_320007300	-1.56103	1.16e-11	-1.14779	5.57e-36	dyneinlightchain flagellarouterarm putative
LdBPK_150008100	-1.614	1.86e-20	-1.56575	3.93e-50	ribonucleoproteinp18 mitochondrialprecursor putative
LdBPK_140012300	-2.26194	8.19e-55	-1.66023	4.46e-58	fattyacidelongase putative
LdBPK_090016500	-1.42207	8.11e-21	-1.12996	2.99e-06	Presentintheoutermitochondrialmembraneproteome10
LdBPK_050017200	-1.05352	6.19e-05	-1.03837	0.00111302	prefoldinsubunit putative
LdBPK_060016200	-1.02878	4.11e-14	-1.52252	3.01e-68	proteindisulfideisomerase
LdBPK_340007000	-1.18831	4.16e-11	-1.27149	4.92e-27	Domainofunknownfunction(DUF1935) putative
LdBPK_340048000	-1.4625	9e-28	-1.5628	2.76e-25	hypotheticalprotein conserved
LdBPK_330018600	-1.12137	3.29e-14	-1.03295	7.48e-35	hypotheticalprotein conserved
LdBPK_060018800	-1.41446	1.04e-12	-1.16275	2.81e-18	coproporphyrinogenIIIoxidase
LdBPK_030006800	-1.71702	6.87e-123	-2.09636	3.7e-97	delta-1-pyrroline-5-carboxylatedehydrogenase putative
LdBPK_340034800	-1.53899	4.81e-30	-1.61439	4.96e-107	regulatorysubunitofproteinkinasea-likeprotein
LdBPK_210005100	-1.86702	7.04e-12	-1.6224	0.000356829	histoneH4
LdBPK_120005900	-1.09489	3.03e-07	-1.08758	4.09e-05	kinetoplastidkinetochoreprotein6 putative
LdBPK_240018100	-2.00423	1.54e-46	-1.90704	2.21e-125	amastin-likesurfaceprotein-likeprotein
LdBPK_150020400	-1.02426	1.45e-12	-1.20032	4.1e-19	proliferativecellnuclearantigen(PCNA) putative
LdBPK_160010800	-1.04241	3.75e-05	-1.82078	9.65e-23	CorehistoneH2A/H2B/H3/H4/Histone-liketranscriptionfactor(CBF/NF-Y)andarchaealhistone putative
LdBPK_180006100	-1.25479	2.67e-08	-1.24635	1.07e-05	ARF-like2-bindingprotein putative
LdBPK_050013400	-1.30808	3.43e-11	-2.16014	5.51e-110	methylthioadenosinephosphorylase putative
LdBPK_260005300	-1.1803	6.43e-37	-1.19007	3.6e-24	pyridoxalphosphatecontainingglycinedecarboxylase putative
LdBPK_350005800	-1.52115	5.87e-17	-1.19007	1.84e-12	prohibitin putative
LdBPK_160007100	-1.34784	9.62e-34	-1.61047	1.55e-42	mitochondrialornithinetransporter1-likeprotein
LdBPK_300037900	-1.41587	5.8e-40	-1.25392	2.61e-42	homoserinekinase putative
LdBPK_270027300	-1.09205	2.07e-40	-1.52891	1.92e-39	RNA-bindingprotein putative
LdBPK_210025900	-1.2586	1.03e-09	-1.02504	7.3e-06	mitochondrialstructurespecificendonucleaseI(SSE-1) putative
LdBPK_210005000	-1.50823	4.43e-21	-1.19232	9.8e-30	phosphoglycanbeta1 3galactosyltransferase4
LdBPK_230007100	-2.01539	1.56e-59	-2.12186	6.2e-156	endoribonucleaseL-PSP(pb5) putative
LdBPK_260031600	-2.07537	3.86e-179	-1.94327	1.12e-37	proteinkinase putative
LdBPK_070015200	-1.23982	1.54e-25	-1.1508	2.79e-44	serine/threoninekinase putative
LdBPK_290012400	-1.13702	1.72e-17	-1.35314	4.8e-51	heatshockprotein90 putative
LdBPK_330034900	-1.51167	6.11e-38	-2.17405	1.29e-89	carboxypeptidase putative
LdBPK_360081800	-1.06981	7.81e-12	-1.11679	8.02e-17	T-complexprotein1 thetasubunit putative
LdBPK_250027500	-1.4692	4.38e-31	-1.58457	1.44e-61	hypotheticalprotein conserved
LdBPK_350038000	-2.38066	1.07e-72	-2.421	8.9e-209	cystathionegammalyase putative
LdBPK_250014800	-1.86563	5.51e-16	-1.88554	6.73e-121	cyclophilintypepeptidyl-prolylcis-transisomerase
LdBPK_270011400	-1.29991	5.01e-16	-1.2173	2.64e-21	hypotheticalprotein conserved
LdBPK_110017100	-1.08784	5.54e-36	-1.32339	3.56e-45	sterol14-alpha-demethylase putative
LdBPK_210016700	-2.06695	6.19e-17	-2.11997	6.01e-20	histoneH2A putative
LdBPK_190018700	-1.54537	2.26e-23	-1.72479	3e-29	SPFHdomain/Band7family putative
LdBPK_280031400	-1.70268	1.36e-25	-1.33904	5.38e-37	VacuolarprotonpumpsubunitB putative
LdBPK_310032500	-3.70671	0	-3.6365	2.45e-300	3'-nucleotidase/nucleaseprecursor putative
LdBPK_360039400	-1.2957	1.14e-36	-1.45155	1.13e-35	ATPsynthase putative
ILL-DOWN (p < 0.05, FC < -1) & SL-DOWN (p < 0.05, FC < -0.5)
n = 138
Gene	FC SL	adj pval	FC ILL	adj pval	Annotation
LdBPK_300012700	-1.14642	4.94e-06	-0.646898	1.65e-05	co-chaperoneGrpE putative
LdBPK_130008500	-1.31259	2.93e-24	-0.924389	0.0456036	alphatubulin
LdBPK_360083100	-1.00374	1.83e-05	-0.590831	1.94e-11	PSP1C-terminalconservedregioncontainingprotein putative
LdBPK_310013800	-1.03485	2.34e-20	-0.645829	1.47e-10	hypotheticalprotein conserved
LdBPK_210027100	-1.37374	1.43e-16	-0.937488	1.44e-14	ATPsynthaseF1subunitgammaprotein putative
LdBPK_250020700	-1.35948	3.57e-11	-0.965547	1.09e-07	Presentintheoutermitochondrialmembraneproteome23
LdBPK_060019000	-1.84627	1.02e-09	-0.60873	0.000456211	Cytochromeb5-likeHeme/Steroidbindingdomaincontainingprotein putative
LdBPK_360081400	-1.00338	5.28e-06	-0.805785	0.0102698	EVEdomaincontainingprotein putative
LdBPK_360030900	-1.17215	4.61e-15	-0.933183	3.6e-32	tyrosineaminotransferase
LdBPK_200006500	-1.15197	5.22e-22	-0.591353	0.000361577	Domainofunknownfunction(DUF1736) putative
LdBPK_310032300	-1.13069	1.07e-67	-0.785103	7.43e-18	phosphatidylethanolaminen-methyltransferase-likeprotein
LdBPK_310008700	-1.1548	1.5e-05	-0.645388	1.37e-10	aminoacidtransporteraATP11 putative
LdBPK_340006200	-1.22105	1.63e-25	-0.718321	0.000770196	adenylatekinase2
LdBPK_090015500	-1.24602	1.19e-06	-0.966594	6.61e-17	elongationfactor-1gamma
LdBPK_080007900	-1.03366	1.41e-14	-0.988254	1.73e-29	ironsuperoxidedismutase
LdBPK_050009500	-1.08692	6.26e-05	-0.849036	3.77e-10	Skp1family dimerisationdomaincontainingprotein putative
LdBPK_220022300	-1.58932	1.01e-10	-0.999119	2.41e-17	hypotheticalprotein conserved
LdBPK_360047200	-1.01692	2.09e-07	-0.695613	3.45e-08	aminomethyltransferase mitochondrial putative
LdBPK_330026700	-1.02752	9.16e-07	-0.676329	0.00417814	HistonemethylationproteinDOT1 putative
LdBPK_290031900	-1.13308	0.0006984	-0.69758	1.58e-09	60SribosomalproteinL13 putative
LdBPK_230015300	-1.13637	4.27e-17	-0.828274	9.33e-21	mitochondrialRNAbindingprotein putative
LdBPK_250011200	-1.17319	2.31e-21	-0.945343	4.87e-23	hypotheticalprotein conserved
LdBPK_360051900	-1.07755	8.56e-05	-0.551182	3.26e-07	paraflagellarrodcomponent putative
LdBPK_060008700	-1.01404	3e-09	-0.760195	0.00368838	serinepeptidase clanSC familyS9A-likeprotein
LdBPK_140021200	-1.13231	2.01e-06	-0.668212	1.13e-13	mitochondrialpyruvatecarrierprotein2 putative
LdBPK_270018000	-1.10452	2.07e-07	-0.593247	5.63e-05	T-complexprotein1 betasubunit putative
LdBPK_050015700	-1.10537	5.68e-06	-0.608533	1.06e-06	stomatin-likeprotein
LdBPK_290030700	-1.20543	2.28e-07	-0.955418	0.000302566	hypotheticalprotein conserved
LdBPK_280013300	-1.00921	1.67e-06	-0.731201	7.14e-08	RNApolymeraseBsubunitRPB8 putative
LdBPK_070009700	-1.00287	0.000121646	-0.673946	0.000588014	3-hydroxyacyl-ACPdehydratase putative
LdBPK_330040800	-1.12718	5.13e-25	-0.772167	4.07e-17	46kDvirulencefactor
LdBPK_330032100	-1.00698	2.25e-07	-0.675317	3.45e-11	hypotheticalprotein conserved
LdBPK_070005700	-1.22493	4.94e-12	-0.672073	1.54e-08	hypotheticalprotein conserved
LdBPK_250030800	-1.03599	1.17e-07	-0.762809	1.98e-10	hypotheticalprotein conserved
LdBPK_160009900	-1.13651	3.55e-10	-0.569726	3.75e-11	hypotheticalprotein conserved
LdBPK_250012700	-1.14737	1.45e-07	-0.672486	3.15e-11	hypotheticalprotein conserved
LdBPK_250010700	-1.05578	0.000117316	-0.969727	7.59e-33	Scd6-likeSmdomaincontainingprotein putative
LdBPK_210028100	-1.55797	1.63e-15	-0.730603	6.66e-07	betatubulin
LdBPK_270005600	-1.11095	5.54e-56	-0.632039	6.38e-05	hypotheticalprotein conserved
LdBPK_150021700	-1.02767	3.21e-07	-0.603209	0.00909319	condensinsubunit1 putative
LdBPK_360082600	-1.06764	1.74e-09	-0.783131	0.000102196	eukaryotictranslationinitiationfactor3subunit8 putative
LdBPK_340029100	-1.32218	2.8e-07	-0.64562	0.000411226	centrin putative
LdBPK_240015500	-1.01896	1.2e-12	-0.961742	1.63e-17	dyneinlightchain putative
LdBPK_160014800	-1.15318	2.38e-08	-0.762572	8.28e-08	Methyltransferasedomain/ubiE/COQ5methyltransferasefamily putative
LdBPK_140012500	-1.40218	2.26e-12	-0.657647	2.31e-08	fattyacidelongase putative
LdBPK_150021000	-1.08899	2.52e-15	-0.625278	0.0259527	hypotheticalprotein conserved
LdBPK_340038100	-1.27978	1.16e-08	-0.91134	5.69e-17	lipophosphoglycanbiosyntheticprotein(lpg2)
LdBPK_220020300	-1.02293	5.98e-06	-0.739594	2.19e-08	i/6autoantigen-likeprotein
LdBPK_200008200	-1.06592	5.81e-07	-0.662812	7.8e-11	hypotheticalprotein conserved
LdBPK_240019400	-1.05196	4.7e-16	-0.978166	8.99e-12	Zincfinger C3HC4type(RINGfinger)/Ringfingerdomain/zinc-RINGfingerdomain/SecretedproteinacidicandrichincysteineCabindingregion/EF-handdomainpair/EFhand putative
LdBPK_060015200	-1.00975	4.45e-15	-0.577638	2.02e-05	cellcycleassociatedproteinMOB1 putative
LdBPK_340006100	-1.23328	8.12e-09	-0.878677	3.2e-09	adenylatekinase putative
LdBPK_270006000	-1.19703	1.29e-06	-0.656505	9.38e-15	hypotheticalprotein conserved
LdBPK_300031400	-1.70276	2.14e-12	-0.607789	9.05e-08	heatshock70-relatedprotein1 mitochondrialprecursor putative
LdBPK_350006900	-1.13159	8.49e-06	-0.708941	0.0442529	hypotheticalprotein conserved
LdBPK_350020000	-1.26354	4.2e-11	-0.606566	5.19e-12	arginase
LdBPK_240005800	-1.28344	3.82e-07	-0.802586	9.99e-07	hypotheticalprotein conserved
LdBPK_090009500	-1.20925	1.39e-07	-0.795634	7.22e-15	kinetoplastidkinetochoreprotein10 putative
LdBPK_340035100	-1.21188	3.33e-08	-0.811592	1.43e-18	hypotheticalprotein conserved
LdBPK_350055100	-1.02945	1.76e-08	-0.765563	2.31e-08	hypotheticalprotein conserved
LdBPK_090015100	-1.36124	4.92e-35	-0.700837	0.000254881	calmodulin putative
LdBPK_320044800	-1.08753	4.25e-10	-0.94546	8.55e-24	kinetoplast-associatedprotein3 putative
LdBPK_290035400	-1.22213	1.26e-10	-0.89974	1.28e-11	inosine-adenosine-guanosine-nucleosidehydrolase putative
LdBPK_110011400	-1.44955	2.35e-10	-0.934228	2.22e-24	cytochromeb5 putative
LdBPK_030014700	-1.10167	4e-06	-0.965084	0.00196994	hypotheticalprotein conserved
LdBPK_360005800	-1.24406	8.71e-14	-0.770881	7.04e-17	leucinecarboxylmethyltransferase putative
LdBPK_140012000	-1.07162	9.48e-17	-0.93188	3.92e-23	fattyacidelongase putative
LdBPK_210027700	-1.0033	1.38e-11	-0.77387	2.94e-21	proteasomesubunitalphatype-5 putative
LdBPK_330018200	-1.16009	5.95e-09	-0.912649	3.32e-13	hypotheticalprotein conserved
LdBPK_140019800	-1.09984	2.2e-10	-0.832585	1.55e-16	delta-4fattyaciddesaturase
LdBPK_350053400	-1.14589	3.66e-08	-0.63662	2.17e-12	hypotheticalprotein conserved
LdBPK_350017500	-1.12088	1.74e-08	-0.579363	0.0406485	hypotheticalprotein
LdBPK_300044200	-1.07851	1.16e-13	-0.956442	7.63e-11	hypotheticalprotein conserved
LdBPK_110013300	-1.06498	7.82e-05	-0.71133	2.02e-08	40SribosomalproteinS21 putative
LdBPK_320040600	-1.16075	6.27e-14	-0.845552	1.01e-18	cyclin6 putative
LdBPK_300017900	-1.15032	3.2e-08	-0.754883	0.0103382	smallnuclearribonucleoproteinpolypeptidee putative
LdBPK_350059300	-1.02673	1.62e-10	-0.925054	0.000235052	aminoacidpermease putative
LdBPK_210027300	-1.29334	8.87e-10	-0.592075	2.61e-07	vacuolarATPsynthase putative
LdBPK_170016600	-1.13328	1.09e-05	-0.765922	3.56e-10	hypotheticalprotein conserved
LdBPK_230020000	-1.24423	2.05e-05	-0.72401	2.01e-05	hypotheticalprotein conserved
LdBPK_180021700	-1.10231	1.76e-09	-0.643205	1.67e-09	hypotheticalprotein conserved
LdBPK_360043300	-1.2791	2.15e-09	-0.77529	5.93e-13	class-Evacuolarprotein-sortingprotein24(Vps24p) putative
LdBPK_240019500	-1.04063	1.2e-19	-0.801794	0.0209237	hypotheticalprotein conserved
LdBPK_260020900	-1.12493	3.8e-10	-0.797994	1.2e-11	thimetoligopeptidase putative
LdBPK_270025900	-1.03377	3e-06	-0.985149	1.97e-16	smallnuclearribonucleoproteinprotein putative
LdBPK_320033400	-1.24468	2.41e-24	-0.803538	1.76e-12	L-Lysinetransportprotein putative
LdBPK_350050700	-1.06501	1.09e-18	-0.890892	2.03e-17	CSdomaincontainingprotein putative
LdBPK_100016900	-1.18463	7.15e-07	-0.876243	8.73e-11	histoneH3 putative
LdBPK_250017300	-1.0355	3.49e-20	-0.919513	8.91e-26	cytochromeoxidasesubunitVII
LdBPK_360007600	-1.09157	5.54e-12	-0.971555	5.37e-07	peptidyl-prolylcis-transisomerase putative
LdBPK_280037900	-1.04905	3.23e-07	-0.74357	4.47e-15	hypotheticalprotein conserved
LdBPK_360074800	-1.13447	4.54e-07	-0.742722	0.000454145	hypotheticalprotein
LdBPK_080009800	-1.05168	9.52e-26	-0.969635	2.24e-21	smallubiquitinprotein putative
LdBPK_350016700	-1.05009	8.51e-12	-0.743653	6.46e-15	oligosaccharyltransferasesubunit putative
LdBPK_270006800	-1.05549	5.97e-51	-0.846977	1.58e-17	proteasomealpha7subunit putative
LdBPK_340046300	-1.08582	1.74e-24	-0.856135	2.34e-14	smallnuclearribonucleoprotein putative
LdBPK_030014800	-1.05071	2.87e-06	-0.682554	0.00583807	MORNrepeat putative
LdBPK_340031300	-1.27064	7.03e-08	-0.917053	2.86e-23	hypotheticalprotein conserved
LdBPK_080005100	-1.08178	2.62e-07	-0.55919	0.000256823	hypotheticalprotein conserved
LdBPK_360011100	-1.38574	1.23e-11	-0.901822	9e-14	cdc2-relatedkinase3 putative
LdBPK_260015000	-1.11655	7.88e-08	-0.743377	0.00950843	GlucosidaseIIbetasubunit-likeprotein putative
LdBPK_360005000	-1.17179	1.63e-20	-0.590402	4.64e-11	phosphoglycanbeta1 3galactosyltransferase4
LdBPK_300040300	-1.22317	1.99e-13	-0.841846	1.85e-12	MORNrepeat-containingprotein1
LdBPK_240010600	-1.11956	2.11e-07	-0.767882	9.84e-13	hypotheticalprotein conserved
LdBPK_180019000	-1.01379	2.42e-14	-0.92347	1.31e-13	pyruvatedehydrogenaseE1componentalphasubunit putative
LdBPK_330020900	-1.09425	4.02e-05	-0.710736	0.0239726	Thioredoxin putative
LdBPK_160005000	-1.089	1.02e-09	-0.544028	1.63e-07	anti-silencingproteina-likeprotein
LdBPK_040006800	-1.32925	2.62e-07	-0.837444	1.58e-09	hypotheticalprotein conserved
LdBPK_330032400	-1.10335	1.8e-14	-0.858337	1.56e-10	udp-glc4'-epimerase putative
LdBPK_320028300	-1.30715	1.18e-15	-0.829349	2.18e-05	NADH-ubiquinoneoxidoreductasecomplexIsubunit putative
LdBPK_290030100	-1.11209	9.4e-10	-0.914499	2.2e-24	Acyltransferase putative
LdBPK_180010400	-1.18074	1.99e-06	-0.731896	2.65e-05	hypotheticalprotein conserved
LdBPK_290015100	-1.05788	8.48e-09	-0.615886	4.04e-07	hypotheticalprotein conserved
LdBPK_300032600	-1.01886	4.52e-27	-0.754222	2.54e-13	formate--tetrahydrofolateligase
LdBPK_200016600	-1.3934	4.45e-08	-0.513084	1.01e-11	cysteinepeptidase ClanCA familyC2 putative
LdBPK_340016600	-1.05429	5.67e-08	-0.501083	9.39e-07	uracilphosphoribosyltransferase putative
LdBPK_270011700	-1.44463	3.26e-19	-0.821559	4.82e-13	aminoacidtransporter putative
LdBPK_040011000	-1.05684	9.01e-18	-0.945907	5.96e-14	spermidinesynthase
LdBPK_270007800	-1.10236	2.47e-05	-0.693851	1.06e-07	Acylcarrierprotein mitochondrial putative
LdBPK_130021800	-1.40711	9.04e-11	-0.979793	3.98e-07	chaperoninTCP20 putative
LdBPK_360068500	-1.25014	2.18e-13	-0.603256	0.0012782	mkiaa0324protein-likeprotein
LdBPK_220007500	-1.02449	0.000427077	-0.72938	1.64e-05	Tim10/DDPfamilyzincfingercontainingprotein putative
LdBPK_300036800	-1.07418	3.4e-09	-0.721525	0.0190044	Proteinofunknownfunction(DUF2817)/Succinylglutamatedesuccinylase/Aspartoacylasefamily putative
LdBPK_320010600	-1.02621	3.51e-20	-0.915106	8.95e-26	SulfiteexporterTauE/SafE putative
LdBPK_270007300	-1.35636	9.01e-14	-0.966709	1.97e-23	kinetoplast-associatedprotein-likeprotein
LdBPK_190007700	-1.46469	5.71e-08	-0.970617	1.68e-06	ADP ATPcarrierprotein1 mitochondrialprecursor putative
LdBPK_070005400	-1.44051	2.68e-11	-0.901127	0.000113366	hypotheticalprotein conserved
LdBPK_100006700	-1.01769	3.35e-20	-0.848966	4.97e-18	leucine-richrepeatprotein putative
LdBPK_230020400	-1.01661	1.33e-25	-0.887278	3.24e-10	membrane-boundacidphosphatase2
LdBPK_080016400	-1.00182	1.68e-06	-0.754499	9e-14	stress-inducedproteinsti1
LdBPK_260020200	-1.03686	1.79e-13	-0.584307	2.13e-06	hypotheticalprotein conserved
LdBPK_220019800	-1.84677	1.78e-15	-0.528271	0.00229903	centrin-4 putative
LdBPK_360042700	-1.02275	1.24e-41	-0.760865	1.63e-10	hypotheticalprotein conserved
LdBPK_040005100	-1.17386	3.05e-07	-0.687732	0.00229258	BT1family putative
LdBPK_320009900	-1.68004	4.17e-08	-0.977664	1.64e-05	hypotheticalprotein conserved
LdBPK_220007600	-1.24261	1.1e-11	-0.898936	7.65e-21	hypotheticalprotein conserved
LdBPK_330013300	-1.32361	1.07e-07	-0.971922	1.89e-10	IGRproteinmotifcontainingprotein putative
LdBPK_360017900	-1.05326	1.49e-25	-0.970507	5.19e-12	GPIalpha-mannosyltransferaseIII
ILL-DOWN (p < 0.05, FC < -1) & SL-DOWN (FC < 0)
n = 45
Gene	FC SL	adj pval	FC ILL	adj pval	Annotation
LdBPK_100010900	-1.76111	2.48e-06	-0.552953	0.26147	GP63 leishmanolysin
LdBPK_290024700	-1.12271	0.00653185	-0.313527	0.00291567	paraflagellarrodprotein1D putative
LdBPK_340036500	-1.09986	4.82e-06	-0.633962	0.122019	hypotheticalprotein conserved
LdBPK_340028500	-1.13971	6.73e-07	-0.498481	0.00291567	clathrincoatassemblyproteinAP17 putative
LdBPK_340038000	-1.04891	1.05e-05	-0.399406	0.00634858	AAAdomaincontainingprotein putative
LdBPK_260028300	-1.20458	2.48e-06	-0.231237	0.144862	nitrilase putative
LdBPK_350035700	-1.27848	7.04e-11	-0.234081	0.323605	trypanothione-dependentglyoxalaseI
LdBPK_360082900	-1.23208	1.2e-05	-0.420449	0.208394	acetyltransferase putative
LdBPK_310005100	-1.06658	2.32e-05	-0.323794	0.0100504	Aquaglyceroporin1
LdBPK_350034700	-1.21276	1.2e-05	-0.207453	0.19273	dyneinlightchain putative
LdBPK_340040600	-1.04226	1.37e-06	-0.321081	0.064316	D-Tyr-tRNA(Tyr)deacylase putative
LdBPK_200022600	-1.14793	1.64e-06	-0.459898	0.129004	CHORD putative
LdBPK_340026300	-1.07335	1.83e-05	-0.368187	0.000178706	ubiquitin-likeprotein
LdBPK_230020100	-1.01416	0.000135938	-0.460568	3.91e-06	coronin putative
LdBPK_150007300	-1.00906	3.96e-05	-0.484128	0.297064	proteinphosphatase1cataliticsubunit putative
LdBPK_330038100	-1.11864	8.82e-09	-0.145358	0.397166	Tyrosinephosphatasefamily/TyrosinephosphatasefamilyC-terminalregioncontainingprotein putative
LdBPK_200022500	-1.04673	1.01e-05	-0.134561	0.78321	hypotheticalprotein conserved
LdBPK_200012300	-1.32157	4.35e-14	-0.182942	0.138092	conservedprotein unknownfunction
LdBPK_320005100	-1.06646	1.12e-12	-0.488437	0.000419216	nuclearsegregationprotein putative
LdBPK_170008400	-1.36157	1.31e-14	-0.0236698	0.961201	receptor-typeadenylatecyclase putative
LdBPK_160021500	-1.00396	2.78e-08	-0.386606	0.0175535	DNApolymeraseIalphacatalyticsubunit putative
LdBPK_060005000	-1.15851	1.29e-09	-0.39524	0.000899062	histoneH4
LdBPK_340014000	-1.26731	6.65e-10	-0.141755	0.828149	elongationfactor1-beta
LdBPK_210026900	-1.06542	0.000215271	-0.287537	0.325244	SETdomaincontainingprotein putative
LdBPK_310037400	-1.00027	1.54e-34	-0.472592	2e-07	kinetoplast-associatedprotein-likeprotein
LdBPK_330019600	-1.17315	5.86e-10	-0.400279	7.41e-05	hypotheticalprotein conserved
LdBPK_260022100	-1.11165	3.3e-06	-0.352479	0.0192909	sphingolipiddelta4desaturase putative
LdBPK_190019200	-1.00328	0.0354017	-0.325396	0.000495323	glyceroluptakeprotein putative
LdBPK_260028500	-1.12868	2.07e-15	-0.563797	0.0589726	hypotheticalprotein conserved
LdBPK_280005900	-1.04956	6.93e-05	-0.620881	0.160124	hypotheticalprotein conserved
LdBPK_350022900	-1.05238	1.6e-06	-0.299444	0.567221	DNApolymeraseepsilonsubunitB putative
LdBPK_270007400	-1.04938	1.28e-06	-0.445167	0.169873	flapendonuclease-1(FEN-1) putative
LdBPK_290025900	-1.1573	5.88e-09	-0.452031	0.0054396	hypotheticalprotein conserved
LdBPK_270010000	-1.43365	1.11e-37	-0.263883	0.0222464	calpain-likecysteinepeptidase putative
LdBPK_350040800	-1.20227	7.72e-40	-0.411572	0.00225382	structuralmaintenanceofchromosome(SMC)familyprotein putative
LdBPK_310026100	-1.40992	9.04e-100	-0.123479	0.211225	hypotheticalprotein conserved
LdBPK_320024600	-1.10594	5.57e-22	-0.509563	0.09872	hypotheticalprotein conserved
LdBPK_360045600	-1.18372	7.41e-06	-0.471053	0.00052237	Proteinofunknownfunction(DUF1619) putative
LdBPK_270017600	-1.7586	7.21e-78	-0.390194	0.228023	hypotheticalprotein conserved
LdBPK_350050600	-1.16581	2.82e-06	-0.108396	0.701953	sm-fsnRNPcorecomplexprotein putative
LdBPK_220012900	-1.09252	0.000167019	-0.381946	0.0389542	NADH-cytochromeb5reductase putative
LdBPK_260015100	-1.01927	6.18e-06	-0.0588198	0.773971	hypotheticalprotein conserved
LdBPK_200006100	-1.01406	0.00069073	-0.262433	0.00979639	phosphoglyceratekinaseC glycosomal
LdBPK_300039600	-1.09061	8.97e-07	-0.315297	0.104121	glutamyl-tRNAsynthetase putative
LdBPK_360037000	-1.24239	0.00138661	-0.24535	0.0687354	40SribosomalproteinS24e
ILL-DOWN (p < 0.05, FC < -1) & SL Not Detected
n = 9
Gene	FC SL	adj pval	FC ILL	adj pval	Annotation
LdBPK_290024200	-1.11591	2.2e-05			paraflagellarrodprotein1D putative
LdBPK_080015700	-1.05352	4.74e-12			cysteinepeptidaseB(CPB)
LdBPK_330040900	-1.02071	8.88e-12			hypotheticalprotein
LdBPK_270007700	-1.15184	0.000566147			hypotheticalprotein conserved
LdBPK_360027000	-1.16938	1.53e-08			hypotheticalprotein
LdBPK_250013000	-1.43418	1.3e-07			eukaryoticinitiationfactor5a putative
LdBPK_280037600	-1.47777	7.79e-42			hypotheticalprotein
LdBPK_100011000	-1.66553	1.88e-05			GP63 leishmanolysin
LdBPK_050010200	-1.08856	3.93e-13			ATPsynthaseF1 alphasubunit putative

## Sheet: Sheet1
SL-UP (p < 0.05, FC > 1) & ILL UP (p < 0.05, FC > 0.5)
n = 95
Gene	FC SL	adj pval	FC ILL	adj pval	Annotation
LdBPK_150013400	1.02888	4.51e-17	0.908817	7.78e-05	hypotheticalprotein conserved
LdBPK_280016800	1.95205	6.57e-81	0.862472	1.98e-08	hypotheticalprotein conserved
LdBPK_270030500	1.26307	1.94e-08	0.683644	0.000211145	sucrosehydrolase-likeprotein
LdBPK_080011600	1.10378	1.92e-39	0.55706	2.1e-06	hypotheticalprotein conserved
LdBPK_230013900	2.11163	1.45e-117	0.947316	3.31e-06	hypotheticalprotein
LdBPK_260012400	1.13098	2.49e-25	0.827711	9.28e-05	hypotheticalprotein conserved
LdBPK_350033800	1.52091	1.34e-33	0.825704	1.17e-05	MajorFacilitatorSuperfamily/Sugar(andother)transporter putative
LdBPK_350043400	1.46923	1.55e-49	0.933181	1e-11	Enrichedinsurface-labeledproteomeprotein9 putative
LdBPK_090008500	1.19166	7.92e-32	0.831589	2.61e-33	hypotheticalprotein conserved
LdBPK_140019300	1.17757	3.24e-10	0.638875	0.000101672	hypotheticalprotein conserved
LdBPK_260023100	1.32861	4.12e-25	0.680512	4.86e-09	HistoneacetyltransferasesubunitNuA4 putative
LdBPK_360009600	1.05296	7.23e-34	0.56633	5.12e-07	aminoacidpermease-likeprotein
LdBPK_340023200	1.04009	4.92e-29	0.872502	2.23e-05	Amastinsurfaceglycoprotein putative
LdBPK_340030600	1.00508	3.46e-24	0.910894	0.023374	proteinphosphatase2C-likeprotein
LdBPK_260026400	1.1327	4.69e-25	0.776486	4.47e-06	proteinkinase putative
LdBPK_090017200	1.17163	1.28e-41	0.919655	7.74e-59	LEM3(ligand-effectmodulator3)family/CDC50family putative
LdBPK_340032100	1.33358	0.000264531	0.927889	6.92e-10	hypotheticalprotein conserved
LdBPK_360055100	1.01249	2.56e-20	0.727466	1.01e-09	relatedtoelongationfactor-2kinaseefk-1bisoform-likeprotein
LdBPK_210025700	1.1508	2.52e-11	0.902026	1.24e-24	hypotheticalprotein conserved
LdBPK_260020300	1.08867	9.65e-39	0.965716	1.67e-28	hypotheticalprotein conserved
LdBPK_260013200	1.56643	1.44e-43	0.967307	1.4e-10	typeII(glutathioneperoxidase-like)tryparedoxinperoxidase
LdBPK_350021300	1.29926	9.56e-30	0.799717	2.86e-34	ConcanavalinA-likelectin/glucanasessuperfamily putative
LdBPK_310024200	1.0576	1.86e-09	0.707241	6.91e-06	hypotheticalprotein conserved
LdBPK_080013000	1.08914	2.67e-10	0.529096	0.0408701	Amastinsurfaceglycoprotein putative
LdBPK_110016500	1.38282	1.28e-28	0.999852	4.47e-08	hypotheticalprotein
LdBPK_240019100	1.21915	2.75e-21	0.88867	2.25e-07	Zincfinger C3HC4type(RINGfinger)containingprotein putative
LdBPK_240027600	1.39175	3.14e-29	0.726576	4.06e-13	hypotheticalprotein conserved
LdBPK_320029200	1.33036	1.07e-36	0.963218	1.09e-19	sphingosine-1-phosphatephosphatase putative
LdBPK_290028600	1.70876	2.97e-18	0.640449	3.81e-05	hypotheticalprotein conserved
LdBPK_090020300	1.12001	1.24e-34	0.811428	2.13e-21	hypotheticalprotein conserved
LdBPK_020010600	1.02748	4.66e-14	0.851536	0.000145157	hypotheticalprotein conserved
LdBPK_310020400	1.20131	2.64e-32	0.606708	1.86e-12	Microtubule-bindingstalkofdyneinmotor putative
LdBPK_260006600	1.9514	1.28e-109	0.88978	1.56e-07	nuclearliminteractor-interactingfactor-likeprotein
LdBPK_290015300	1.00998	4.03e-15	0.562067	0.000434399	Cytochromeb5-likeHeme/Steroidbindingdomaincontainingprotein putative
LdBPK_300023700	1.34345	1.37e-19	0.582651	0.0136619	hypotheticalprotein conserved
LdBPK_360017500	1.04376	6.05e-16	0.589466	1.65e-06	Memo-likeprotein putative
LdBPK_330021000	1.56368	5.9e-45	0.782925	1.05e-20	MajorFacilitatorSuperfamily/LacYproton/sugarsymporter putative
LdBPK_140010900	1.04322	7.89e-24	0.743625	2.79e-15	hypotheticalprotein conserved
LdBPK_150006200	1.43785	1.04e-12	0.731837	2.67e-05	ATP-dependentRNAhelicase putative
LdBPK_350057600	1.47331	3.25e-64	0.808637	1.12e-08	NIMA-relatedkinase putative
LdBPK_020013200	1.05955	4.75e-15	0.855212	0.04609	hypotheticalprotein conserved
LdBPK_310030800	1.11489	1.49e-15	0.647011	4.97e-05	hypotheticalprotein conserved
LdBPK_290019600	1.05663	9.61e-05	0.536093	0.00572788	Amastinsurfaceglycoprotein putative
LdBPK_320007600	1.25373	2.38e-48	0.866559	7.56e-13	Serine/threonine-proteinkinaseNek1-related putative
LdBPK_360052200	1.0358	2.59e-19	0.539858	8.25e-07	hypotheticalprotein conserved
LdBPK_300016600	1.45939	3.24e-34	0.986205	7.11e-06	IQcalmodulin-bindingmotifcontainingprotein putative
LdBPK_230018500	3.2303	1.19e-288	0.973437	2.31e-05	hydrophilicacylatedsurfaceproteina
LdBPK_320038700	1.03549	2.24e-22	0.652607	7.49e-05	ribosomalproteinL3 putative
LdBPK_130006900	1.03046	1.08e-26	0.793686	1.52e-26	Lipase(class3) putative
LdBPK_310021100	1.0196	7.14e-21	0.681656	0.0128126	'Cold-shock'DNA-bindingdomaincontainingprotein putative
LdBPK_280026500	1.4181	2.03e-42	0.991786	9.83e-17	hypotheticalprotein conserved
LdBPK_360070400	1.09323	8.24e-18	0.749625	7.84e-09	l6202.3-likeprotein
LdBPK_230009700	1.57303	1.55e-80	0.52094	2.27e-05	permease-likeprotein
LdBPK_070014800	1.06225	7.9e-25	0.606165	0.0022351	hypotheticalprotein conserved
LdBPK_040007000	1.51228	9.34e-55	0.973856	1.12e-09	surfaceantigen-likeprotein
LdBPK_240021700	1.22775	6.9e-37	0.55411	0.0159318	hypotheticalprotein conserved
LdBPK_300008900	1.49805	4.88e-20	0.591287	1.35e-09	mitogen-activatedproteinkinase putative
LdBPK_110016100	1.37536	4.59e-39	0.732298	8.39e-10	hypotheticalprotein conserved
LdBPK_310034500	1.19532	5.2e-05	0.655553	2.7e-06	ferredoxin 2fe-2s-likeprotein
LdBPK_190023000	1.07901	1.19e-17	0.969379	2.4e-14	ATG8/AUT7/APG8/PAZ2 putative
LdBPK_170011000	1.02648	2.35e-25	0.742294	1.69e-11	proteinkinase putative
LdBPK_210019600	1.05381	1.69e-30	0.97107	6.78e-06	hypotheticalprotein conserved
LdBPK_080018000	1.02441	2.14e-21	0.680838	9.49e-14	proteinkinase putative
LdBPK_310031700	1.00955	6.24e-30	0.638429	2.95e-12	hypotheticalprotein conserved
LdBPK_210025800	1.16252	2.27e-14	0.786401	1.23e-10	proteinkinase putative
LdBPK_070006700	1.71318	0.00015686	0.752635	0.00607664	hypotheticalprotein
LdBPK_340047300	2.0611	1.11e-68	0.99688	5.47e-07	PhosphatidylinositolN-acetylglucosaminyltransferasesubunitY putative
LdBPK_330032000	1.27673	3.49e-31	0.935096	1.82e-40	glycosylhydrolase-likeprotein
LdBPK_350024500	1.00697	0.000372324	0.849355	1.54e-07	hypotheticalprotein conserved
LdBPK_310029300	1.34422	4.3e-36	0.618834	2.63e-07	hypotheticalprotein conserved
LdBPK_340005600	1.16236	6.62e-11	0.684212	4.75e-09	ascorbateperoxidase
LdBPK_280009900	1.00129	1.75e-22	0.925695	4.7e-31	propionyl-coacarboxylasebetachain putative
LdBPK_120009800	1.02393	9.53e-17	0.951961	0.00119384	hypotheticalprotein conserved
LdBPK_150020900	1.01227	2.51e-29	0.76872	1.24e-08	cAMPspecificphosphodiesterase putative
LdBPK_310007800	1.37294	6.56e-15	0.862494	2.53e-18	hypotheticalprotein conserved
LdBPK_080007000	1.26211	1.02e-52	0.83044	8.65e-15	inositolphosphosphingolipidphospholipaseC-Like
LdBPK_290006500	1.17798	3.28e-12	0.90744	8.38e-06	hypotheticalprotein conserved
LdBPK_310018300	1.00279	3.33e-15	0.687588	1.18e-05	hypotheticalprotein conserved
LdBPK_280027800	1.47393	6.7e-13	0.625336	0.0258965	glycerophosphoryldiesterphosphodiesterase putative
LdBPK_280025500	1.00006	5.96e-08	0.672237	2.87e-19	DnaJdomaincontainingprotein putative
LdBPK_260013000	1.01129	2.73e-06	0.651611	7.65e-15	hypotheticalprotein conserved
LdBPK_350048400	1.05973	1.26e-29	0.77082	0.0321761	hypotheticalprotein conserved
LdBPK_330008000	1.60993	7.54e-60	0.925074	1.02e-05	glucosetransporter/membranetransporterD2 putative
LdBPK_310010100	1.05235	0.0246782	0.601256	5.22e-05	amastin putative
LdBPK_170015100	1.15439	2.45e-21	0.840673	1.09e-11	proteinkinase putative
LdBPK_130007100	1.06207	1.1e-16	0.686945	4.26e-27	ras-relatedproteinRAB5B putative
LdBPK_300026100	1.0282	1.75e-08	0.682586	7.66e-05	hypotheticalprotein conserved
LdBPK_040011200	1.28237	1.23e-42	0.985641	2.21e-08	hypotheticalprotein conserved
LdBPK_310034600	1.5321	3.43e-44	0.739282	6.34e-05	hypotheticalprotein conserved
LdBPK_100011400	1.02524	7.21e-16	0.532198	0.00448949	PIF1-likehelicase putative
LdBPK_320042500	1.44568	8.72e-10	0.785738	1.18e-13	hypotheticalprotein conserved
LdBPK_130020900	1.49905	5.97e-32	0.812655	4.51e-07	phosphoproteinphosphatase putative
LdBPK_340022700	1.20529	7.11e-56	0.923851	1.86e-05	Amastinsurfaceglycoprotein putative
LdBPK_140012900	1.98681	5.63e-35	0.82295	1.08e-08	fattyacidelongase putative
LdBPK_200011200	1.074	4.05e-29	0.903892	4.3e-17	MORNrepeat putative
SL-UP (p < 0.05, FC > 1) & ILL UP (FC > 0)
n = 35
Gene	FC SL	adj pval	FC ILL	adj pval	Annotation
LdBPK_150013100:tRNA	1.13112	1.24e-11	0.346215	0.400234
LdBPK_200016900	1.57195	1.13e-05	0.39342	0.0539434	calpain-likecysteinepeptidase putative
LdBPK_360065200	1.20395	2.68e-07	0.420196	0.0038303	Haemolysin-IIIrelated putative
LdBPK_320023900	1.1348	9.28e-22	0.407121	0.130175	proteinkinase putative
LdBPK_300027500	1.0041	1.58e-07	0.390542	0.201092	alcoholdehydrogenase putative
LdBPK_310021900	1.06339	5.9e-30	0.386405	0.00375724	hypotheticalprotein conserved
LdBPK_250005300	1.01297	0.000136048	0.212818	0.00016054	hypotheticalprotein conserved
LdBPK_340012000	1.08794	3.99e-06	0.000181257	0.997984	hypotheticalprotein conserved
LdBPK_340021000	1.11134	6.87e-17	0.366278	0.172741	d-isomerspecific2-hydroxyaciddehydrogenase-protein
LdBPK_300028600	1.00764	1.46e-20	0.474439	0.0200922	RNA-bindingprotein putative
LdBPK_350018800	1.0462	4.17e-23	0.384327	0.00597987	hypotheticalprotein conserved
LdBPK_280029100	1.14476	1.82e-37	0.273381	0.0499506	2 3-bisphosphoglycerate-independentphosphoglyceratemutase-like
LdBPK_300036600	1.50813	1.5e-09	0.122088	0.620258	glyceraldehyde3-phosphatedehydrogenase glycosomal
LdBPK_320013500	1.00005	2.15e-19	0.230569	0.230619	Repressorofdifferentiationkinase1 putative
LdBPK_220021500	1.01301	1.52e-16	0.206463	0.319154	hypotheticalprotein
LdBPK_340023400	1.2305	4.79e-11	0.425868	0.0731651	Amastinsurfaceglycoprotein putative
LdBPK_120011100	1.36722	5.56e-56	0.438282	5.01e-06	Fusaricacidresistanceprotein-like putative
LdBPK_130006700	1.19481	1.43e-17	0.266143	0.0639001	hypotheticalprotein conserved
LdBPK_270013000	1.26488	3.85e-32	0.407806	0.00754341	MatE putative
LdBPK_280016500	1.36392	1.35e-11	0.00419207	0.982645	hypotheticalprotein conserved
LdBPK_220022800	1.53964	1.47e-31	0.648383	0.071327	hypotheticalprotein conserved
LdBPK_360075000	1.24201	0.00135988	0.210664	0.479293	poly(A)-specificribonucleasePARN putative
LdBPK_100013900	1.18262	1.9e-37	0.675003	0.0894299	aminoacidpermease24 putative
LdBPK_190015600	2.8954	2.29e-179	0.45083	0.000514486	4-coumarate:coaligase-likeprotein
LdBPK_320014800	1.31819	1.72e-41	0.340016	0.284419	hypotheticalprotein
LdBPK_320023800	1.12563	4.21e-10	0.434302	0.000163819	hypotheticalprotein conserved
LdBPK_200017400	1.10457	1.28e-25	0.486809	0.000450421	Domainofunknownfunction(DUF1935) putative
LdBPK_270014400	1.20774	1.18e-30	0.0969744	0.533244	Proteinofunknownfunction(DUF1295) putative
LdBPK_360030300	1.8072	8.28e-54	0.491082	2.02e-10	hypotheticalprotein conserved
LdBPK_260016700	1.22716	1.18e-18	0.361491	0.163116	RNApseudouridylatesynthase putative
LdBPK_360057100	1.13691	6.54e-07	0.459506	1.48e-11	methioninesynthasereductase mitochondrialprecursor-likeprotein
LdBPK_180017800	1.18547	3.95e-16	0.387748	0.00353284	pre-RNAprocessingPIH1/Nop17 putative
LdBPK_340033200	1.25626	2.66e-23	0.389859	0.000104691	methyltransferase-likeprotein
LdBPK_340010300	1.14419	4.52e-29	0.487242	0.000357905	Amastinsurfaceglycoprotein putative
LdBPK_210009500	1.00468	1.45e-09	0.37461	0.101646	argonaut-likeprotein putative
SL-UP (p < 0.05, FC > 1) & ILL DOWN (p < 0.05, FC < -1)
n = 1
Gene	FC SL	adj pval	FC ILL	adj pval	Annotation
LdBPK_180009400	1.41565	9.58e-29	-1.02126	2.36e-30	serinecarboxypeptidase(CBP1) putative
SL-UP (p < 0.05, FC > 1) & ILL DOWN (p < 0.05, FC < -0.5)
n = 5
Gene	FC SL	adj pval	FC ILL	adj pval	Annotation
LdBPK_340028600	1.65227	4.38e-22	-0.765949	2.89e-17	asparaginyl-tRNAsynthetase putative
LdBPK_140005000	1.02463	0.015621	-0.511428	0.0238951	exosomecomplexexonuclease putative
LdBPK_360076600	1.42243	0.00422317	-0.512335	0.00766558	tartrate-sensitiveacidphosphataseacp-3.2 putative
LdBPK_260032600	2.06281	5.12e-64	-0.914039	2.61e-37	hypotheticalprotein conserved
LdBPK_310022400	1.06548	4.89e-06	-0.879364	2.18e-06	hypotheticalprotein
SL-UP (p < 0.05, FC > 1) & ILL DOWN (FC < 0)
n = 11
Gene	FC SL	adj pval	FC ILL	adj pval	Annotation
LdBPK_320014900	1.09412	4.35e-23	-0.199331	0.0896446	FADdependentoxidoreductase putative
LdBPK_270007900	1.03406	2.67e-09	-0.032258	0.89762	methylmalonyl-coenzymeamutase putative
LdBPK_300027600:tRNA	1.06682	0.0448071	-0.177237	0.642885
LdBPK_3700001900	1.31811	2.43e-05	-0.240068	0.6451
LdBPK_360020500	1.22278	1.66e-12	-0.243926	0.00690993	Zn-fingerinRanbindingproteinandothers putative
LdBPK_3700001700	1.09952	2.26e-05	-0.737255	0.113854
LdBPK_240024800:tRNA	1.44281	1.02e-13	-0.371457	0.451037
LdBPK_310020100:tRNA	2.00407	3.5e-07	-0.78287	0.0925385
LdBPK_330021600:tRNA	1.01254	0.0394311	-0.67372	0.171223
LdBPK_160018200	1.19953	4.91e-22	-0.496413	4.18e-05	hypotheticalprotein conserved
LdBPK_070008600	1.09039	7.24e-06	-0.314655	0.00289005	hypotheticalprotein
SL-UP (p < 0.05, FC > 1) & ILL Not Detected
n = 7
Gene	FC SL	adj pval	FC ILL	adj pval	Annotation
LdBPK_330015700	1.12371	2.57e-08			betatubulin
LdBPK_330038800	1.02818	1.29e-14			hypotheticalprotein conserved
LdBPK_050017500:snoRNA	1.20326	5.56e-22
LdBPK_340024100	1.08522	2.33e-07			Amastinsurfaceglycoprotein putative
LdBPK_080011900	1.59915	2.87e-20			amastin-likeprotein
LdBPK_340023800	1.42158	0.00517412			Amastinsurfaceglycoprotein putative
LdBPK_340024000	1.09534	0.0357448			Amastinsurfaceglycoprotein putative
Process finished with exit code 0
