# Supplementary material for: Multiplexed Spliced-Leader Sequencing: A high-throughput, selective method for RNA-seq in Trypanosomatids
Source: Sci Rep. 2017 Jun 16;7:3725. doi: 10.1038/s41598-017-03987-0 (PMC5473914; doi:10.1038/s41598-017-03987-0)
Supplement: Supplementary file 5 — Supplementary Dataset 4 [file 41598_2017_3987_MOESM5_ESM.xls]

## Sheet: ILL-DOWN-STAT
GOA Biological Process
GO-ID	p-value	corr p-value	x	n	X	N	Description	Genes in test set
15992	1.2682e-08	1.2935e-06	12	22	141	1779	proton transport	LDBPK_250017800	LDBPK_300043400	LDBPK_250017900	LDBPK_180010500	LDBPK_280031400	LDBPK_360011900	LDBPK_210013200	LDBPK_260009700	LDBPK_360039400	LDBPK_210027300	LDBPK_210027100	LDBPK_310019800
6818	1.2682e-08	1.2935e-06	12	22	141	1779	hydrogen transport	LDBPK_250017800	LDBPK_300043400	LDBPK_250017900	LDBPK_180010500	LDBPK_280031400	LDBPK_360011900	LDBPK_210013200	LDBPK_260009700	LDBPK_360039400	LDBPK_210027300	LDBPK_210027100	LDBPK_310019800
34220	1.2682e-08	1.2935e-06	12	22	141	1779	ion transmembrane transport	LDBPK_250017800	LDBPK_120010500	LDBPK_300043400	LDBPK_250017900	LDBPK_180010500	LDBPK_280031400	LDBPK_360011900	LDBPK_210013200	LDBPK_260009700	LDBPK_360039400	LDBPK_210027300	LDBPK_210027100
15672	8.2711e-08	6.3274e-06	12	25	141	1779	monovalent inorganic cation transport	LDBPK_250017800	LDBPK_300043400	LDBPK_250017900	LDBPK_180010500	LDBPK_280031400	LDBPK_360011900	LDBPK_210013200	LDBPK_260009700	LDBPK_360039400	LDBPK_210027300	LDBPK_210027100	LDBPK_310019800
46034	5.4913e-06	0.00033607	6	8	141	1779	ATP metabolic process	LDBPK_250017800	LDBPK_300043400	LDBPK_250017900	LDBPK_280031400	LDBPK_360011900	LDBPK_210027100
55086	1.1028e-05	0.00056242	15	55	141	1779	nucleobase, nucleoside and nucleotide metabolic process	LDBPK_250017800	LDBPK_300043400	LDBPK_250017900	LDBPK_210015000	LDBPK_280031400	LDBPK_360011900	LDBPK_280006300	LDBPK_230009000	LDBPK_210027100	LDBPK_130022000	LDBPK_230026000	LDBPK_210014900	LDBPK_340021100	LDBPK_050013400	LDBPK_360040300
15988	1.6889e-05	0.00064599	8	17	141	1779	energy coupled proton transport, against electrochemical gradient	LDBPK_250017800	LDBPK_250017900	LDBPK_180010500	LDBPK_280031400	LDBPK_210013200	LDBPK_260009700	LDBPK_360039400	LDBPK_210027300
15991	1.6889e-05	0.00064599	8	17	141	1779	ATP hydrolysis coupled proton transport	LDBPK_250017800	LDBPK_250017900	LDBPK_180010500	LDBPK_280031400	LDBPK_210013200	LDBPK_260009700	LDBPK_360039400	LDBPK_210027300
6753	8.9016e-05	0.0027239	12	44	141	1779	nucleoside phosphate metabolic process	LDBPK_230026000	LDBPK_250017800	LDBPK_300043400	LDBPK_250017900	LDBPK_340021100	LDBPK_280031400	LDBPK_360011900	LDBPK_280006300	LDBPK_360040300	LDBPK_230009000	LDBPK_210027100	LDBPK_130022000
9117	8.9016e-05	0.0027239	12	44	141	1779	nucleotide metabolic process	LDBPK_230026000	LDBPK_250017800	LDBPK_300043400	LDBPK_250017900	LDBPK_340021100	LDBPK_280031400	LDBPK_360011900	LDBPK_280006300	LDBPK_360040300	LDBPK_230009000	LDBPK_210027100	LDBPK_130022000
9141	0.00013847	0.0030266	6	12	141	1779	nucleoside triphosphate metabolic process	LDBPK_250017800	LDBPK_300043400	LDBPK_250017900	LDBPK_280031400	LDBPK_360011900	LDBPK_210027100
9144	0.00013847	0.0030266	6	12	141	1779	purine nucleoside triphosphate metabolic process	LDBPK_250017800	LDBPK_300043400	LDBPK_250017900	LDBPK_280031400	LDBPK_360011900	LDBPK_210027100
9199	0.00013847	0.0030266	6	12	141	1779	ribonucleoside triphosphate metabolic process	LDBPK_250017800	LDBPK_300043400	LDBPK_250017900	LDBPK_280031400	LDBPK_360011900	LDBPK_210027100
9205	0.00013847	0.0030266	6	12	141	1779	purine ribonucleoside triphosphate metabolic process	LDBPK_250017800	LDBPK_300043400	LDBPK_250017900	LDBPK_280031400	LDBPK_360011900	LDBPK_210027100
6119	0.00017795	0.0036301	4	5	141	1779	oxidative phosphorylation	LDBPK_300043400	LDBPK_360011900	LDBPK_350006100	LDBPK_210027100
6811	0.00023426	0.0043266	15	70	141	1779	ion transport	LDBPK_250017800	LDBPK_300043400	LDBPK_250017900	LDBPK_180010500	LDBPK_280031400	LDBPK_360011900	LDBPK_360039400	LDBPK_210027300	LDBPK_210027100	LDBPK_140021200	LDBPK_310019800	LDBPK_100021100	LDBPK_120010500	LDBPK_210013200	LDBPK_260009700
44281	0.00024037	0.0043266	26	163	141	1779	small molecule metabolic process	LDBPK_230021800	LDBPK_250017800	LDBPK_250017900	LDBPK_210015000	LDBPK_360011900	LDBPK_230009000	LDBPK_210027100	LDBPK_230026000	LDBPK_150007600	LDBPK_260005300	LDBPK_050013400	LDBPK_350005400	LDBPK_360005800	LDBPK_300043400	LDBPK_280031400	LDBPK_280006300	LDBPK_300039600	LDBPK_130022000	LDBPK_300032600	LDBPK_210014900	LDBPK_200006100	LDBPK_340021100	LDBPK_360048300	LDBPK_360040300	LDBPK_190016200	LDBPK_340040600
9150	0.00039358	0.0063387	6	14	141	1779	purine ribonucleotide metabolic process	LDBPK_250017800	LDBPK_300043400	LDBPK_250017900	LDBPK_280031400	LDBPK_360011900	LDBPK_210027100
6091	0.00039358	0.0063387	6	14	141	1779	generation of precursor metabolites and energy	LDBPK_200006100	LDBPK_300043400	LDBPK_360011900	LDBPK_350006100	LDBPK_350005400	LDBPK_210027100
6163	0.00061351	0.0093868	6	15	141	1779	purine nucleotide metabolic process	LDBPK_250017800	LDBPK_300043400	LDBPK_250017900	LDBPK_280031400	LDBPK_360011900	LDBPK_210027100
6812	0.00072066	0.010501	12	54	141	1779	cation transport	LDBPK_250017800	LDBPK_300043400	LDBPK_250017900	LDBPK_180010500	LDBPK_280031400	LDBPK_360011900	LDBPK_210013200	LDBPK_260009700	LDBPK_360039400	LDBPK_210027300	LDBPK_210027100	LDBPK_310019800
9259	0.00091817	0.012771	6	16	141	1779	ribonucleotide metabolic process	LDBPK_250017800	LDBPK_300043400	LDBPK_250017900	LDBPK_280031400	LDBPK_360011900	LDBPK_210027100
44282	0.0010152	0.013507	8	28	141	1779	small molecule catabolic process	LDBPK_230026000	LDBPK_200006100	LDBPK_340021100	LDBPK_260005300	LDBPK_350005400	LDBPK_230009000	LDBPK_130022000	LDBPK_340040600
6754	0.0018389	0.021642	3	4	141	1779	ATP biosynthetic process	LDBPK_300043400	LDBPK_360011900	LDBPK_210027100
15985	0.0018389	0.021642	3	4	141	1779	energy coupled proton transport, down electrochemical gradient	LDBPK_300043400	LDBPK_360011900	LDBPK_210027100
15986	0.0018389	0.021642	3	4	141	1779	ATP synthesis coupled proton transport	LDBPK_300043400	LDBPK_360011900	LDBPK_210027100
6457	0.0039382	0.044633	8	34	141	1779	protein folding	LDBPK_260011300	LDBPK_050017200	LDBPK_310035300	LDBPK_290012400	LDBPK_350053500	LDBPK_250014800	LDBPK_300012700	LDBPK_360007600
GOA Molecular Function
GO-ID	p-value	corr p-value	x	n	X	N	Description	Genes in test set
15077	7.5262e-06	0.0008467	8	17	178	2516	monovalent inorganic cation transmembrane transporter activity	LDBPK_300043400	LDBPK_180010500	LDBPK_360011900	LDBPK_210013200	LDBPK_260009700	LDBPK_360039400	LDBPK_210027300	LDBPK_210027100
15078	7.5262e-06	0.0008467	8	17	178	2516	hydrogen ion transmembrane transporter activity	LDBPK_300043400	LDBPK_180010500	LDBPK_360011900	LDBPK_210013200	LDBPK_260009700	LDBPK_360039400	LDBPK_210027300	LDBPK_210027100
43565	7.4508e-05	0.0042991	6	12	178	2516	sequence-specific DNA binding	LDBPK_310042200	LDBPK_100015500	LDBPK_360005100	LDBPK_060005000	LDBPK_100017100	LDBPK_150005000
42625	0.00011464	0.0042991	4	5	178	2516	ATPase activity, coupled to transmembrane movement of ions	LDBPK_300043400	LDBPK_360011900	LDBPK_360039400	LDBPK_210027100
46961	0.00011464	0.0042991	4	5	178	2516	proton-transporting ATPase activity, rotational mechanism	LDBPK_300043400	LDBPK_360011900	LDBPK_360039400	LDBPK_210027100
19829	0.00011464	0.0042991	4	5	178	2516	cation-transporting ATPase activity	LDBPK_300043400	LDBPK_360011900	LDBPK_360039400	LDBPK_210027100
42054	0.00034857	0.0078429	3	3	178	2516	histone methyltransferase activity	LDBPK_200005200	LDBPK_070005200	LDBPK_330026700
18024	0.00034857	0.0078429	3	3	178	2516	histone-lysine N-methyltransferase activity	LDBPK_200005200	LDBPK_070005200	LDBPK_330026700
16278	0.00034857	0.0078429	3	3	178	2516	lysine N-methyltransferase activity	LDBPK_200005200	LDBPK_070005200	LDBPK_330026700
16279	0.00034857	0.0078429	3	3	178	2516	protein-lysine N-methyltransferase activity	LDBPK_200005200	LDBPK_070005200	LDBPK_330026700
22890	0.00063403	0.012969	8	29	178	2516	inorganic cation transmembrane transporter activity	LDBPK_300043400	LDBPK_180010500	LDBPK_360011900	LDBPK_210013200	LDBPK_260009700	LDBPK_360039400	LDBPK_210027300	LDBPK_210027100
3746	0.0007163	0.013431	4	7	178	2516	translation elongation factor activity	LDBPK_250013000	LDBPK_340014000	LDBPK_360020600	LDBPK_090015600
46933	0.0013215	0.021238	3	4	178	2516	hydrogen ion transporting ATP synthase activity, rotational mechanism	LDBPK_300043400	LDBPK_360011900	LDBPK_210027100
8170	0.0013215	0.021238	3	4	178	2516	N-methyltransferase activity	LDBPK_200005200	LDBPK_070005200	LDBPK_330026700
16820	0.0016364	0.024546	7	26	178	2516	hydrolase activity, acting on acid anhydrides, catalyzing transmembrane movement of substances	LDBPK_250017800	LDBPK_300043400	LDBPK_250017900	LDBPK_280031400	LDBPK_360011900	LDBPK_360039400	LDBPK_210027100
16616	0.0019738	0.027757	8	34	178	2516	oxidoreductase activity, acting on the CH-OH group of donors, NAD or NADP as acceptor	LDBPK_300006300	LDBPK_340021100	LDBPK_360048300	LDBPK_330032400	LDBPK_230009000	LDBPK_130022000	LDBPK_240012900	LDBPK_100008300
16614	0.002911	0.038527	8	36	178	2516	oxidoreductase activity, acting on CH-OH group of donors	LDBPK_300006300	LDBPK_340021100	LDBPK_360048300	LDBPK_330032400	LDBPK_230009000	LDBPK_130022000	LDBPK_240012900	LDBPK_100008300
GOA Cellular Component
GO-ID	p-value	corr p-value	x	n	X	N	Description	Genes in test set
33178	1.1029e-07	5.1944e-06	8	10	71	793	proton-transporting two-sector ATPase complex, catalytic domain	LDBPK_250017800	LDBPK_300043400	LDBPK_250017900	LDBPK_180010500	LDBPK_280031400	LDBPK_360011900	LDBPK_360039400	LDBPK_210027100
16469	1.2222e-07	5.1944e-06	11	20	71	793	proton-transporting two-sector ATPase complex	LDBPK_250017800	LDBPK_300043400	LDBPK_250017900	LDBPK_180010500	LDBPK_280031400	LDBPK_360011900	LDBPK_210013200	LDBPK_260009700	LDBPK_360039400	LDBPK_210027300	LDBPK_210027100
19866	0.00069029	0.0083821	3	3	71	793	organelle inner membrane	LDBPK_360011900	LDBPK_350006100	LDBPK_140021200
45259	0.00069029	0.0083821	3	3	71	793	proton-transporting ATP synthase complex	LDBPK_300043400	LDBPK_360011900	LDBPK_210027100
45261	0.00069029	0.0083821	3	3	71	793	proton-transporting ATP synthase complex, catalytic core F(1)	LDBPK_300043400	LDBPK_360011900	LDBPK_210027100
31966	0.00069029	0.0083821	3	3	71	793	mitochondrial membrane	LDBPK_360011900	LDBPK_350006100	LDBPK_140021200
5743	0.00069029	0.0083821	3	3	71	793	mitochondrial inner membrane	LDBPK_360011900	LDBPK_350006100	LDBPK_140021200
43234	0.0046472	0.049377	21	136	71	793	protein complex	LDBPK_250017800	LDBPK_050017200	LDBPK_300043400	LDBPK_250017900	LDBPK_180010500	LDBPK_150020400	LDBPK_360082600	LDBPK_280031400	LDBPK_360011900	LDBPK_350006100	LDBPK_340014000	LDBPK_210027700	LDBPK_360039400	LDBPK_210027300	LDBPK_210027100	LDBPK_210013200	LDBPK_260009700	LDBPK_270006800	LDBPK_320007300	LDBPK_360028900	LDBPK_360020600

## Sheet: ILL-UP-STAT
GOA Biological Process
GO-ID	p-value	corr p-value	x	n	X	N	Description	Genes in test set
GOA Molecular Function
GO-ID	p-value	corr p-value	x	n	X	N	Description	Genes in test set
GOA Cellular Component
GO-ID	p-value	corr p-value	x	n	X	N	Description	Genes in test set

## Sheet: SL-DOWN-STAT
GOA Biological Process
GO-ID	p-value	corr p-value	x	n	X	N	Description	Genes in test set
15992	3.7583e-08	5.0173e-06	11	22	122	1779	proton transport	LDBPK_250017800	LDBPK_300043400	LDBPK_250017900	LDBPK_180010500	LDBPK_280031400	LDBPK_360011900	LDBPK_360080100	LDBPK_210013200	LDBPK_360039400	LDBPK_260009700	LDBPK_310019800
6818	3.7583e-08	5.0173e-06	11	22	122	1779	hydrogen transport	LDBPK_250017800	LDBPK_300043400	LDBPK_250017900	LDBPK_180010500	LDBPK_280031400	LDBPK_360011900	LDBPK_360080100	LDBPK_210013200	LDBPK_360039400	LDBPK_260009700	LDBPK_310019800
15672	1.9876e-07	1.769e-05	11	25	122	1779	monovalent inorganic cation transport	LDBPK_250017800	LDBPK_300043400	LDBPK_250017900	LDBPK_180010500	LDBPK_280031400	LDBPK_360011900	LDBPK_360080100	LDBPK_210013200	LDBPK_360039400	LDBPK_260009700	LDBPK_310019800
55086	2.7715e-07	1.85e-05	16	55	122	1779	nucleobase, nucleoside and nucleotide metabolic process	LDBPK_250017800	LDBPK_300043400	LDBPK_300039000	LDBPK_210015000	LDBPK_250017900	LDBPK_280031400	LDBPK_360011900	LDBPK_360080100	LDBPK_280006300	LDBPK_230009000	LDBPK_130022000	LDBPK_230026000	LDBPK_210014900	LDBPK_340021100	LDBPK_050013400	LDBPK_360040300
34220	5.1295e-07	2.7392e-05	10	22	122	1779	ion transmembrane transport	LDBPK_250017800	LDBPK_300043400	LDBPK_250017900	LDBPK_180010500	LDBPK_280031400	LDBPK_360011900	LDBPK_360080100	LDBPK_210013200	LDBPK_360039400	LDBPK_260009700
46034	2.3099e-06	0.00010279	6	8	122	1779	ATP metabolic process	LDBPK_250017800	LDBPK_300043400	LDBPK_250017900	LDBPK_280031400	LDBPK_360011900	LDBPK_360080100
6753	3.3129e-06	0.00011057	13	44	122	1779	nucleoside phosphate metabolic process	LDBPK_250017800	LDBPK_300043400	LDBPK_300039000	LDBPK_250017900	LDBPK_280031400	LDBPK_360011900	LDBPK_360080100	LDBPK_280006300	LDBPK_230009000	LDBPK_130022000	LDBPK_230026000	LDBPK_340021100	LDBPK_360040300
9117	3.3129e-06	0.00011057	13	44	122	1779	nucleotide metabolic process	LDBPK_250017800	LDBPK_300043400	LDBPK_300039000	LDBPK_250017900	LDBPK_280031400	LDBPK_360011900	LDBPK_360080100	LDBPK_280006300	LDBPK_230009000	LDBPK_130022000	LDBPK_230026000	LDBPK_340021100	LDBPK_360040300
55114	2.4464e-05	0.00072575	26	166	122	1779	oxidation reduction	LDBPK_230021800	LDBPK_220013000	LDBPK_290007200	LDBPK_030006800	LDBPK_230009000	LDBPK_100008300	LDBPK_300035900	LDBPK_240022000	LDBPK_260005300	LDBPK_250017200	LDBPK_070013900	LDBPK_130015300	LDBPK_110017100	LDBPK_150016300	LDBPK_300039000	LDBPK_350006100	LDBPK_280014400	LDBPK_330035000	LDBPK_130022000	LDBPK_240012900	LDBPK_300006300	LDBPK_340021100	LDBPK_340052300	LDBPK_360048300	LDBPK_320040500	LDBPK_060018800
44281	5.2669e-05	0.0010971	25	163	122	1779	small molecule metabolic process	LDBPK_250017800	LDBPK_230021800	LDBPK_210015000	LDBPK_250017900	LDBPK_360011900	LDBPK_360080100	LDBPK_230009000	LDBPK_230026000	LDBPK_150007600	LDBPK_260005300	LDBPK_050013400	LDBPK_350005400	LDBPK_130015700	LDBPK_300009900	LDBPK_150016300	LDBPK_300043400	LDBPK_300039000	LDBPK_280031400	LDBPK_280006300	LDBPK_130022000	LDBPK_210014900	LDBPK_340021100	LDBPK_360048300	LDBPK_360040300	LDBPK_190016200
9141	6.0553e-05	0.0010971	6	12	122	1779	nucleoside triphosphate metabolic process	LDBPK_250017800	LDBPK_300043400	LDBPK_250017900	LDBPK_280031400	LDBPK_360011900	LDBPK_360080100
9144	6.0553e-05	0.0010971	6	12	122	1779	purine nucleoside triphosphate metabolic process	LDBPK_250017800	LDBPK_300043400	LDBPK_250017900	LDBPK_280031400	LDBPK_360011900	LDBPK_360080100
9199	6.0553e-05	0.0010971	6	12	122	1779	ribonucleoside triphosphate metabolic process	LDBPK_250017800	LDBPK_300043400	LDBPK_250017900	LDBPK_280031400	LDBPK_360011900	LDBPK_360080100
9205	6.0553e-05	0.0010971	6	12	122	1779	purine ribonucleoside triphosphate metabolic process	LDBPK_250017800	LDBPK_300043400	LDBPK_250017900	LDBPK_280031400	LDBPK_360011900	LDBPK_360080100
15988	6.5744e-05	0.0010971	7	17	122	1779	energy coupled proton transport, against electrochemical gradient	LDBPK_250017800	LDBPK_250017900	LDBPK_180010500	LDBPK_280031400	LDBPK_210013200	LDBPK_360039400	LDBPK_260009700
15991	6.5744e-05	0.0010971	7	17	122	1779	ATP hydrolysis coupled proton transport	LDBPK_250017800	LDBPK_250017900	LDBPK_180010500	LDBPK_280031400	LDBPK_210013200	LDBPK_360039400	LDBPK_260009700
6119	9.997e-05	0.0015701	4	5	122	1779	oxidative phosphorylation	LDBPK_300043400	LDBPK_360011900	LDBPK_350006100	LDBPK_360080100
9150	0.00017545	0.0026025	6	14	122	1779	purine ribonucleotide metabolic process	LDBPK_250017800	LDBPK_300043400	LDBPK_250017900	LDBPK_280031400	LDBPK_360011900	LDBPK_360080100
6163	0.00027613	0.0038803	6	15	122	1779	purine nucleotide metabolic process	LDBPK_250017800	LDBPK_300043400	LDBPK_250017900	LDBPK_280031400	LDBPK_360011900	LDBPK_360080100
34641	0.00034742	0.0046381	38	330	122	1779	cellular nitrogen compound metabolic process	LDBPK_250017800	LDBPK_310042200	LDBPK_210015000	LDBPK_360005100	LDBPK_250017900	LDBPK_330011000	LDBPK_360011900	LDBPK_360080100	LDBPK_360019900	LDBPK_230009000	LDBPK_280028200	LDBPK_090005600	LDBPK_340050800	LDBPK_120009100	LDBPK_150005000	LDBPK_230026000	LDBPK_310032500	LDBPK_150007600	LDBPK_260005300	LDBPK_050013400	LDBPK_130015700	LDBPK_300009900	LDBPK_150016300	LDBPK_340041900	LDBPK_300043400	LDBPK_300039000	LDBPK_280031400	LDBPK_150020400	LDBPK_280014400	LDBPK_280006300	LDBPK_130022000	LDBPK_210014900	LDBPK_340021100	LDBPK_360048300	LDBPK_360040300	LDBPK_320040500	LDBPK_190016200	LDBPK_060018800
6807	0.00037091	0.0047159	38	331	122	1779	nitrogen compound metabolic process	LDBPK_250017800	LDBPK_310042200	LDBPK_210015000	LDBPK_360005100	LDBPK_250017900	LDBPK_330011000	LDBPK_360011900	LDBPK_360080100	LDBPK_360019900	LDBPK_230009000	LDBPK_280028200	LDBPK_090005600	LDBPK_340050800	LDBPK_120009100	LDBPK_150005000	LDBPK_230026000	LDBPK_310032500	LDBPK_150007600	LDBPK_260005300	LDBPK_050013400	LDBPK_130015700	LDBPK_300009900	LDBPK_150016300	LDBPK_340041900	LDBPK_300043400	LDBPK_300039000	LDBPK_280031400	LDBPK_150020400	LDBPK_280014400	LDBPK_280006300	LDBPK_130022000	LDBPK_210014900	LDBPK_340021100	LDBPK_360048300	LDBPK_360040300	LDBPK_320040500	LDBPK_190016200	LDBPK_060018800
9259	0.00041721	0.0050634	6	16	122	1779	ribonucleotide metabolic process	LDBPK_250017800	LDBPK_300043400	LDBPK_250017900	LDBPK_280031400	LDBPK_360011900	LDBPK_360080100
6139	0.00074463	0.0085026	34	294	122	1779	nucleobase, nucleoside, nucleotide and nucleic acid metabolic process	LDBPK_250017800	LDBPK_310042200	LDBPK_210015000	LDBPK_360005100	LDBPK_250017900	LDBPK_330011000	LDBPK_360011900	LDBPK_360080100	LDBPK_360019900	LDBPK_230009000	LDBPK_280028200	LDBPK_090005600	LDBPK_340050800	LDBPK_120009100	LDBPK_150005000	LDBPK_230026000	LDBPK_310032500	LDBPK_150007600	LDBPK_050013400	LDBPK_130015700	LDBPK_300009900	LDBPK_340041900	LDBPK_300043400	LDBPK_300039000	LDBPK_280031400	LDBPK_150020400	LDBPK_280014400	LDBPK_280006300	LDBPK_130022000	LDBPK_210014900	LDBPK_340021100	LDBPK_360040300	LDBPK_320040500	LDBPK_190016200
6812	0.00076428	0.0085026	11	54	122	1779	cation transport	LDBPK_250017800	LDBPK_300043400	LDBPK_250017900	LDBPK_180010500	LDBPK_280031400	LDBPK_360011900	LDBPK_360080100	LDBPK_210013200	LDBPK_360039400	LDBPK_260009700	LDBPK_310019800
6754	0.0011973	0.01184	3	4	122	1779	ATP biosynthetic process	LDBPK_300043400	LDBPK_360011900	LDBPK_360080100
15985	0.0011973	0.01184	3	4	122	1779	energy coupled proton transport, down electrochemical gradient	LDBPK_300043400	LDBPK_360011900	LDBPK_360080100
15986	0.0011973	0.01184	3	4	122	1779	ATP synthesis coupled proton transport	LDBPK_300043400	LDBPK_360011900	LDBPK_360080100
6091	0.0016942	0.016155	5	14	122	1779	generation of precursor metabolites and energy	LDBPK_300043400	LDBPK_360011900	LDBPK_350006100	LDBPK_360080100	LDBPK_350005400
44282	0.0021156	0.019473	7	28	122	1779	small molecule catabolic process	LDBPK_150016300	LDBPK_230026000	LDBPK_340021100	LDBPK_260005300	LDBPK_350005400	LDBPK_230009000	LDBPK_130022000
6811	0.0021879	0.019473	12	70	122	1779	ion transport	LDBPK_250017800	LDBPK_300043400	LDBPK_250017900	LDBPK_180010500	LDBPK_280031400	LDBPK_360011900	LDBPK_360080100	LDBPK_210013200	LDBPK_360039400	LDBPK_260009700	LDBPK_310019800	LDBPK_100021100
8152	0.0027937	0.024062	102	1296	122	1779	metabolic process	LDBPK_230021800	LDBPK_360034500	LDBPK_210015000	LDBPK_360005100	LDBPK_070015200	LDBPK_360011900	LDBPK_360019900	LDBPK_350019500	LDBPK_230009000	LDBPK_280028200	LDBPK_330034900	LDBPK_120009100	LDBPK_150007600	LDBPK_350045400	LDBPK_180013200	LDBPK_090015600	LDBPK_330024700	LDBPK_150016300	LDBPK_320043600	LDBPK_150020400	LDBPK_280006300	LDBPK_260031600	LDBPK_290012400	LDBPK_140006400	LDBPK_240027500	LDBPK_250023600	LDBPK_010010300	LDBPK_250017800	LDBPK_090013400	LDBPK_260011300	LDBPK_050017200	LDBPK_300019600	LDBPK_220017000	LDBPK_290007200	LDBPK_360080100	LDBPK_100008300	LDBPK_230026000	LDBPK_240022000	LDBPK_260005300	LDBPK_130005800	LDBPK_050013400	LDBPK_350005400
GOA Molecular Function
GO-ID	p-value	corr p-value	x	n	X	N	Description	Genes in test set
16491	9.154e-06	0.0019407	29	199	159	2516	oxidoreductase activity	LDBPK_230021800	LDBPK_220013000	LDBPK_290007200	LDBPK_350017400	LDBPK_030006800	LDBPK_230009000	LDBPK_100008300	LDBPK_300035900	LDBPK_250024200	LDBPK_240022000	LDBPK_260005300	LDBPK_250017200	LDBPK_070013900	LDBPK_330007500	LDBPK_130015300	LDBPK_110017100	LDBPK_330024700	LDBPK_150016300	LDBPK_300039000	LDBPK_280014400	LDBPK_330035000	LDBPK_130022000	LDBPK_240012900	LDBPK_300006300	LDBPK_340021100	LDBPK_340052300	LDBPK_360048300	LDBPK_320040500	LDBPK_060018800
43565	3.9029e-05	0.0021257	6	12	159	2516	sequence-specific DNA binding	LDBPK_310042200	LDBPK_100015500	LDBPK_360005100	LDBPK_160010700	LDBPK_100017100	LDBPK_150005000
15077	4.0107e-05	0.0021257	7	17	159	2516	monovalent inorganic cation transmembrane transporter activity	LDBPK_300043400	LDBPK_180010500	LDBPK_360011900	LDBPK_360080100	LDBPK_210013200	LDBPK_360039400	LDBPK_260009700
15078	4.0107e-05	0.0021257	7	17	159	2516	hydrogen ion transmembrane transporter activity	LDBPK_300043400	LDBPK_180010500	LDBPK_360011900	LDBPK_360080100	LDBPK_210013200	LDBPK_360039400	LDBPK_260009700
16616	0.00017099	0.00725	9	34	159	2516	oxidoreductase activity, acting on the CH-OH group of donors, NAD or NADP as acceptor	LDBPK_300039000	LDBPK_300006300	LDBPK_340021100	LDBPK_360048300	LDBPK_330035000	LDBPK_230009000	LDBPK_130022000	LDBPK_240012900	LDBPK_100008300
16614	0.00027497	0.0097158	9	36	159	2516	oxidoreductase activity, acting on CH-OH group of donors	LDBPK_300039000	LDBPK_300006300	LDBPK_340021100	LDBPK_360048300	LDBPK_330035000	LDBPK_230009000	LDBPK_130022000	LDBPK_240012900	LDBPK_100008300
46933	0.00094557	0.028637	3	4	159	2516	hydrogen ion transporting ATP synthase activity, rotational mechanism	LDBPK_300043400	LDBPK_360011900	LDBPK_360080100
22890	0.0016851	0.034135	7	29	159	2516	inorganic cation transmembrane transporter activity	LDBPK_300043400	LDBPK_180010500	LDBPK_360011900	LDBPK_360080100	LDBPK_210013200	LDBPK_360039400	LDBPK_260009700
22857	0.0019946	0.034135	15	105	159	2516	transmembrane transporter activity	LDBPK_250017800	LDBPK_300043400	LDBPK_250017900	LDBPK_180010500	LDBPK_280031400	LDBPK_360011900	LDBPK_360080100	LDBPK_360039400	LDBPK_310019800	LDBPK_100021100	LDBPK_210013200	LDBPK_260009700	LDBPK_130016800	LDBPK_150018000	LDBPK_110011100
15932	0.0022542	0.034135	3	5	159	2516	nucleobase, nucleoside, nucleotide and nucleic acid transmembrane transporter activity	LDBPK_130016800	LDBPK_150018000	LDBPK_110011100
42625	0.0022542	0.034135	3	5	159	2516	ATPase activity, coupled to transmembrane movement of ions	LDBPK_300043400	LDBPK_360011900	LDBPK_360039400
5337	0.0022542	0.034135	3	5	159	2516	nucleoside transmembrane transporter activity	LDBPK_130016800	LDBPK_150018000	LDBPK_110011100
46961	0.0022542	0.034135	3	5	159	2516	proton-transporting ATPase activity, rotational mechanism	LDBPK_300043400	LDBPK_360011900	LDBPK_360039400
19829	0.0022542	0.034135	3	5	159	2516	cation-transporting ATPase activity	LDBPK_300043400	LDBPK_360011900	LDBPK_360039400
22891	0.0033607	0.044593	11	69	159	2516	substrate-specific transmembrane transporter activity	LDBPK_300043400	LDBPK_180010500	LDBPK_360011900	LDBPK_360080100	LDBPK_210013200	LDBPK_360039400	LDBPK_260009700	LDBPK_130016800	LDBPK_150018000	LDBPK_110011100	LDBPK_100021100
22892	0.0037734	0.044593	11	70	159	2516	substrate-specific transporter activity	LDBPK_300043400	LDBPK_180010500	LDBPK_360011900	LDBPK_360080100	LDBPK_210013200	LDBPK_360039400	LDBPK_260009700	LDBPK_130016800	LDBPK_150018000	LDBPK_110011100	LDBPK_100021100
16638	0.0039701	0.044593	2	2	159	2516	oxidoreductase activity, acting on the CH-NH2 group of donors	LDBPK_150016300	LDBPK_260005300
8238	0.0041362	0.044593	5	18	159	2516	exopeptidase activity	LDBPK_090013400	LDBPK_140006700	LDBPK_110011900	LDBPK_130005800	LDBPK_330034900
8235	0.0042997	0.044593	3	6	159	2516	metalloexopeptidase activity	LDBPK_140006700	LDBPK_130005800	LDBPK_330034900
4181	0.0042997	0.044593	3	6	159	2516	metallocarboxypeptidase activity	LDBPK_140006700	LDBPK_130005800	LDBPK_330034900
5215	0.0045219	0.044593	15	114	159	2516	transporter activity	LDBPK_250017800	LDBPK_300043400	LDBPK_250017900	LDBPK_180010500	LDBPK_280031400	LDBPK_360011900	LDBPK_360080100	LDBPK_360039400	LDBPK_310019800	LDBPK_100021100	LDBPK_210013200	LDBPK_260009700	LDBPK_130016800	LDBPK_150018000	LDBPK_110011100
16820	0.0046276	0.044593	6	26	159	2516	hydrolase activity, acting on acid anhydrides, catalyzing transmembrane movement of substances	LDBPK_250017800	LDBPK_300043400	LDBPK_250017900	LDBPK_280031400	LDBPK_360011900	LDBPK_360039400
GOA Cellular Component
GO-ID	p-value	corr p-value	x	n	X	N	Description	Genes in test set
33178	2.3433e-07	1.8043e-05	7	10	49	793	proton-transporting two-sector ATPase complex, catalytic domain	LDBPK_250017800	LDBPK_300043400	LDBPK_250017900	LDBPK_180010500	LDBPK_280031400	LDBPK_360011900	LDBPK_360039400
16469	6.2904e-07	2.4218e-05	9	20	49	793	proton-transporting two-sector ATPase complex	LDBPK_250017800	LDBPK_300043400	LDBPK_250017900	LDBPK_180010500	LDBPK_280031400	LDBPK_360011900	LDBPK_210013200	LDBPK_360039400	LDBPK_260009700
[truncated: 60 more columns]

## Sheet: SL-UP-STAT
GOA Biological Process
GO-ID	p-value	corr p-value	x	n	X	N	Description	Genes in test set
6468	0.00013713	0.0094434	16	198	54	1779	protein amino acid phosphorylation	LDBPK_170011000	LDBPK_210025800	LDBPK_320013200	LDBPK_360055100	LDBPK_350057600	LDBPK_360030200	LDBPK_270023600	LDBPK_260026400	LDBPK_080018000	LDBPK_200014400	LDBPK_040017600	LDBPK_080014800	LDBPK_300008900	LDBPK_320023900	LDBPK_320007600	LDBPK_170015100
43687	0.00019	0.0094434	18	248	54	1779	post-translational protein modification	LDBPK_170011000	LDBPK_210025800	LDBPK_320013200	LDBPK_360055100	LDBPK_350057600	LDBPK_360030200	LDBPK_270023600	LDBPK_260026400	LDBPK_080018000	LDBPK_200014400	LDBPK_250007400	LDBPK_040017600	LDBPK_080014800	LDBPK_300008900	LDBPK_320023900	LDBPK_060010600	LDBPK_320007600	LDBPK_170015100
6793	0.00028848	0.0094434	17	233	54	1779	phosphorus metabolic process	LDBPK_170011000	LDBPK_210025800	LDBPK_320013200	LDBPK_360055100	LDBPK_350057600	LDBPK_360030200	LDBPK_270023600	LDBPK_260026400	LDBPK_080018000	LDBPK_200014400	LDBPK_250007400	LDBPK_040017600	LDBPK_080014800	LDBPK_300008900	LDBPK_320023900	LDBPK_320007600	LDBPK_170015100
6796	0.00028848	0.0094434	17	233	54	1779	phosphate metabolic process	LDBPK_170011000	LDBPK_210025800	LDBPK_320013200	LDBPK_360055100	LDBPK_350057600	LDBPK_360030200	LDBPK_270023600	LDBPK_260026400	LDBPK_080018000	LDBPK_200014400	LDBPK_250007400	LDBPK_040017600	LDBPK_080014800	LDBPK_300008900	LDBPK_320023900	LDBPK_320007600	LDBPK_170015100
16310	0.00029511	0.0094434	16	211	54	1779	phosphorylation	LDBPK_170011000	LDBPK_210025800	LDBPK_320013200	LDBPK_360055100	LDBPK_350057600	LDBPK_360030200	LDBPK_270023600	LDBPK_260026400	LDBPK_080018000	LDBPK_200014400	LDBPK_040017600	LDBPK_080014800	LDBPK_300008900	LDBPK_320023900	LDBPK_320007600	LDBPK_170015100
43412	0.00076608	0.018775	19	301	54	1779	macromolecule modification	LDBPK_170011000	LDBPK_260016700	LDBPK_210025800	LDBPK_320013200	LDBPK_360055100	LDBPK_350057600	LDBPK_360030200	LDBPK_270023600	LDBPK_260026400	LDBPK_080018000	LDBPK_200014400	LDBPK_250007400	LDBPK_040017600	LDBPK_080014800	LDBPK_300008900	LDBPK_320023900	LDBPK_060010600	LDBPK_320007600	LDBPK_170015100
6464	0.00082138	0.018775	18	278	54	1779	protein modification process	LDBPK_170011000	LDBPK_210025800	LDBPK_320013200	LDBPK_360055100	LDBPK_350057600	LDBPK_360030200	LDBPK_270023600	LDBPK_260026400	LDBPK_080018000	LDBPK_200014400	LDBPK_250007400	LDBPK_040017600	LDBPK_080014800	LDBPK_300008900	LDBPK_320023900	LDBPK_060010600	LDBPK_320007600	LDBPK_170015100
42221	0.0019524	0.039048	3	9	54	1779	response to chemical stimulus	LDBPK_260013100	LDBPK_270013000	LDBPK_340005600
GOA Molecular Function
GO-ID	p-value	corr p-value	x	n	X	N	Description	Genes in test set
4672	0.00014061	0.015483	16	199	74	2516	protein kinase activity	LDBPK_170011000	LDBPK_210025800	LDBPK_320013200	LDBPK_360055100	LDBPK_350057600	LDBPK_360030200	LDBPK_270023600	LDBPK_260026400	LDBPK_080018000	LDBPK_200014400	LDBPK_040017600	LDBPK_080014800	LDBPK_300008900	LDBPK_320023900	LDBPK_320007600	LDBPK_170015100
3824	0.00036583	0.015483	56	1417	74	2516	catalytic activity	LDBPK_360057100	LDBPK_080017900	LDBPK_210025800	LDBPK_320013200	LDBPK_260013100	LDBPK_330032000	LDBPK_150015900	LDBPK_300036600	LDBPK_230007900	LDBPK_020008300	LDBPK_270007900	LDBPK_320007600	LDBPK_170015100	LDBPK_320024700	LDBPK_300024700	LDBPK_130020200	LDBPK_260016700	LDBPK_320014900	LDBPK_270023600	LDBPK_200016900	LDBPK_150008600	LDBPK_250021100	LDBPK_080018000	LDBPK_200014400	LDBPK_080014800	LDBPK_300008900	LDBPK_060010600	LDBPK_170011000	LDBPK_190015600	LDBPK_360055100	LDBPK_350057600	LDBPK_360030200	LDBPK_340030600	LDBPK_180009400	LDBPK_340028600	LDBPK_100011400	LDBPK_160009800	LDBPK_360076600	LDBPK_260026400	LDBPK_250007400	LDBPK_040017600	LDBPK_340005600
16773	0.00040042	0.015483	17	240	74	2516	phosphotransferase activity, alcohol group as acceptor	LDBPK_170011000	LDBPK_210025800	LDBPK_320013200	LDBPK_360055100	LDBPK_350057600	LDBPK_360030200	LDBPK_270023600	LDBPK_260026400	LDBPK_080018000	LDBPK_200014400	LDBPK_040017600	LDBPK_080014800	LDBPK_300008900	LDBPK_320023900	LDBPK_320007600	LDBPK_170015100	LDBPK_300024700
16301	0.0010993	0.03188	16	238	74	2516	kinase activity	LDBPK_170011000	LDBPK_210025800	LDBPK_320013200	LDBPK_360055100	LDBPK_350057600	LDBPK_360030200	LDBPK_270023600	LDBPK_260026400	LDBPK_080018000	LDBPK_200014400	LDBPK_040017600	LDBPK_080014800	LDBPK_300008900	LDBPK_320023900	LDBPK_320007600	LDBPK_170015100
GOA Cellular Component
GO-ID	p-value	corr p-value	x	n	X	N	Description	Genes in test set
[truncated: 14 more columns]

## Sheet: SL-AMA-DOWN
GOA Biological Process
GO-ID	p-value	corr p-value	x	n	X	N	Description	Genes in test set
6412	4.2429e-33	1.1032e-30	73	184	169	1779	translation	LDBPK_210023700|LDBPK_350009100|LDBPK_350011100|LDBPK_360011700|LDBPK_150015700|LDBPK_220021400|LDBPK_260013900|LDBPK_220009800|LDBPK_330028700|LDBPK_350024300|LDBPK_270019600|LDBPK_310028100|LDBPK_060011200|LDBPK_320009500|LDBPK_110013200|LDBPK_140019100|LDBPK_350043700|LDBPK_210018100|LDBPK_340014500|LDBPK_320014300|LDBPK_100005600|LDBPK_210026600|LDBPK_110005900|LDBPK_300012200|LDBPK_340033600…
34645	3.1815e-22	3.5792e-20	75	270	169	1779	cellular macromolecule biosynthetic process	LDBPK_210023700|LDBPK_350009100|LDBPK_350011100|LDBPK_360011700|LDBPK_360005100|LDBPK_150015700|LDBPK_220021400|LDBPK_260013900|LDBPK_220009800|LDBPK_330028700|LDBPK_350024300|LDBPK_270019600|LDBPK_310028100|LDBPK_060011200|LDBPK_320009500|LDBPK_110013200|LDBPK_140019100|LDBPK_350043700|LDBPK_210018100|LDBPK_340014500|LDBPK_320014300|LDBPK_100005600|LDBPK_210026600|LDBPK_110005900|LDBPK_300012200…
9059	4.1298e-22	3.5792e-20	75	271	169	1779	macromolecule biosynthetic process	LDBPK_210023700|LDBPK_350009100|LDBPK_350011100|LDBPK_360011700|LDBPK_360005100|LDBPK_150015700|LDBPK_220021400|LDBPK_260013900|LDBPK_220009800|LDBPK_330028700|LDBPK_350024300|LDBPK_270019600|LDBPK_310028100|LDBPK_060011200|LDBPK_320009500|LDBPK_110013200|LDBPK_140019100|LDBPK_350043700|LDBPK_210018100|LDBPK_340014500|LDBPK_320014300|LDBPK_100005600|LDBPK_210026600|LDBPK_110005900|LDBPK_300012200…
10467	1.5434e-21	1.0032e-19	76	283	169	1779	gene expression	LDBPK_210023700|LDBPK_350009100|LDBPK_350011100|LDBPK_360011700|LDBPK_360005100|LDBPK_150015700|LDBPK_220021400|LDBPK_260013900|LDBPK_360051600|LDBPK_220009800|LDBPK_330028700|LDBPK_350024300|LDBPK_270019600|LDBPK_310028100|LDBPK_060011200|LDBPK_320009500|LDBPK_110013200|LDBPK_140019100|LDBPK_350043700|LDBPK_210018100|LDBPK_340014500|LDBPK_320014300|LDBPK_100005600|LDBPK_210026600|LDBPK_110005900…
44249	2.5051e-19	1.3027e-17	82	349	169	1779	cellular biosynthetic process	LDBPK_210023700|LDBPK_350009100|LDBPK_350011100|LDBPK_360011700|LDBPK_360005100|LDBPK_150015700|LDBPK_220021400|LDBPK_320036600|LDBPK_260013900|LDBPK_220009800|LDBPK_330028700|LDBPK_230007900|LDBPK_350024300|LDBPK_270019600|LDBPK_310028100|LDBPK_280005800|LDBPK_060011200|LDBPK_320009500|LDBPK_110013200|LDBPK_140019100|LDBPK_350043700|LDBPK_210018100|LDBPK_340014500|LDBPK_320014300|LDBPK_100005600…
9058	4.6019e-19	1.9942e-17	86	383	169	1779	biosynthetic process	LDBPK_210023700|LDBPK_350009100|LDBPK_350011100|LDBPK_360011700|LDBPK_360005100|LDBPK_150015700|LDBPK_220021400|LDBPK_320036600|LDBPK_260013900|LDBPK_220009800|LDBPK_330028700|LDBPK_230007900|LDBPK_350024300|LDBPK_270019600|LDBPK_310028100|LDBPK_280005800|LDBPK_060011200|LDBPK_320009500|LDBPK_110013200|LDBPK_140019100|LDBPK_350043700|LDBPK_210018100|LDBPK_340014500|LDBPK_350008200|LDBPK_320014300…
44267	3.5087e-18	1.3032e-16	102	530	169	1779	cellular protein metabolic process	LDBPK_210023700|LDBPK_350011100|LDBPK_220021400|LDBPK_260013900|LDBPK_360011100|LDBPK_220009800|LDBPK_350024300|LDBPK_270019600|LDBPK_310028100|LDBPK_280013100|LDBPK_110013200|LDBPK_170015100|LDBPK_210018100|LDBPK_340014500|LDBPK_300012200|LDBPK_320039900|LDBPK_330014600|LDBPK_350048500|LDBPK_350025400|LDBPK_270023600|LDBPK_030007300|LDBPK_040012900|LDBPK_010009200|LDBPK_300040600|LDBPK_270006800…
19538	8.9011e-16	2.8929e-14	105	595	169	1779	protein metabolic process	LDBPK_210023700|LDBPK_350011100|LDBPK_220021400|LDBPK_260013900|LDBPK_360011100|LDBPK_220009800|LDBPK_350024300|LDBPK_270019600|LDBPK_310028100|LDBPK_280013100|LDBPK_110013200|LDBPK_170015100|LDBPK_210018100|LDBPK_340014500|LDBPK_300012200|LDBPK_320039900|LDBPK_330014600|LDBPK_350048500|LDBPK_350025400|LDBPK_270023600|LDBPK_030007300|LDBPK_040012900|LDBPK_010009200|LDBPK_310029200|LDBPK_300040600…
44260	1.4048e-09	4.0582e-08	107	737	169	1779	cellular macromolecule metabolic process	LDBPK_210023700|LDBPK_350011100|LDBPK_300021300|LDBPK_360005100|LDBPK_220021400|LDBPK_260013900|LDBPK_360011100|LDBPK_220009800|LDBPK_350024300|LDBPK_270019600|LDBPK_310028100|LDBPK_280013100|LDBPK_110013200|LDBPK_170015100|LDBPK_210018100|LDBPK_340014500|LDBPK_300012200|LDBPK_320039900|LDBPK_330014600|LDBPK_350048500|LDBPK_350025400|LDBPK_270023600|LDBPK_030007300|LDBPK_040012900|LDBPK_010009200…
44238	2.2145e-09	5.7577e-08	131	1007	169	1779	primary metabolic process	LDBPK_210023700|LDBPK_350011100|LDBPK_300021300|LDBPK_360005100|LDBPK_220021400|LDBPK_260013900|LDBPK_360011100|LDBPK_220009800|LDBPK_260022100|LDBPK_230007900|LDBPK_350024300|LDBPK_270019600|LDBPK_310028100|LDBPK_280013100|LDBPK_110013200|LDBPK_170015100|LDBPK_210018100|LDBPK_340014500|LDBPK_260008200|LDBPK_300012200|LDBPK_320039900|LDBPK_330014600|LDBPK_060008800|LDBPK_350048500|LDBPK_350025400…
43170	3.3446e-08	7.9054e-07	110	803	169	1779	macromolecule metabolic process	LDBPK_210023700|LDBPK_350011100|LDBPK_300021300|LDBPK_360005100|LDBPK_220021400|LDBPK_260013900|LDBPK_360011100|LDBPK_220009800|LDBPK_350024300|LDBPK_270019600|LDBPK_310028100|LDBPK_280013100|LDBPK_110013200|LDBPK_170015100|LDBPK_210018100|LDBPK_340014500|LDBPK_300012200|LDBPK_320039900|LDBPK_330014600|LDBPK_350048500|LDBPK_350025400|LDBPK_270023600|LDBPK_030007300|LDBPK_040012900|LDBPK_010009200…
44237	4.0562e-08	8.7885e-07	120	914	169	1779	cellular metabolic process	LDBPK_210023700|LDBPK_350011100|LDBPK_300021300|LDBPK_360005100|LDBPK_220021400|LDBPK_260013900|LDBPK_360011100|LDBPK_220009800|LDBPK_230007900|LDBPK_350024300|LDBPK_270019600|LDBPK_310028100|LDBPK_280013100|LDBPK_110013200|LDBPK_170015100|LDBPK_210018100|LDBPK_340014500|LDBPK_260008200|LDBPK_300012200|LDBPK_320039900|LDBPK_330014600|LDBPK_350048500|LDBPK_350025400|LDBPK_270023600|LDBPK_030007300…
8152	3.0567e-06	6.1134e-05	147	1296	169	1779	metabolic process	LDBPK_210023700|LDBPK_350011100|LDBPK_300021300|LDBPK_360005100|LDBPK_260013100|LDBPK_220021400|LDBPK_280036500|LDBPK_350053300|LDBPK_260013900|LDBPK_360011100|LDBPK_220009800|LDBPK_260022100|LDBPK_050008500|LDBPK_230007900|LDBPK_350024300|LDBPK_270019600|LDBPK_310028100|LDBPK_280013100|LDBPK_110013200|LDBPK_170015100|LDBPK_210018100|LDBPK_340014500|LDBPK_200022100|LDBPK_350008200|LDBPK_160014700…
9987	0.00045898	0.008524	136	1234	169	1779	cellular process	LDBPK_210023700|LDBPK_350011100|LDBPK_300021300|LDBPK_360005100|LDBPK_220021400|LDBPK_320038300|LDBPK_170015900|LDBPK_260013900|LDBPK_360011100|LDBPK_220009800|LDBPK_050008500|LDBPK_230007900|LDBPK_350024300|LDBPK_270019600|LDBPK_310028100|LDBPK_280013100|LDBPK_110013200|LDBPK_170015100|LDBPK_210018100|LDBPK_340014500|LDBPK_260008200|LDBPK_300012200|LDBPK_320039900|LDBPK_330014600|LDBPK_350033700…
GOA Molecular Function
GO-ID	p-value	corr p-value	x	n	X	N	Description	Genes in test set
3735	9.1746e-44	1.5689e-41	72	141	214	2516	structural constituent of ribosome	LDBPK_210023700|LDBPK_350009100|LDBPK_350011100|LDBPK_360011700|LDBPK_150015700|LDBPK_220021400|LDBPK_260013900|LDBPK_220009800|LDBPK_330028700|LDBPK_350024300|LDBPK_270019600|LDBPK_310028100|LDBPK_060011200|LDBPK_320009500|LDBPK_110013200|LDBPK_140019100|LDBPK_350043700|LDBPK_210018100|LDBPK_340014500|LDBPK_320014300|LDBPK_100005600|LDBPK_210026600|LDBPK_300012200|LDBPK_340033600|LDBPK_300012000…
5198	7.3282e-42	6.2656e-40	72	148	214	2516	structural molecule activity	LDBPK_210023700|LDBPK_350009100|LDBPK_350011100|LDBPK_360011700|LDBPK_150015700|LDBPK_220021400|LDBPK_260013900|LDBPK_220009800|LDBPK_330028700|LDBPK_350024300|LDBPK_270019600|LDBPK_310028100|LDBPK_060011200|LDBPK_320009500|LDBPK_110013200|LDBPK_140019100|LDBPK_350043700|LDBPK_210018100|LDBPK_340014500|LDBPK_320014300|LDBPK_100005600|LDBPK_210026600|LDBPK_300012200|LDBPK_340033600|LDBPK_300012000…
19843	5.1004e-05	0.0029072	4	4	214	2516	rRNA binding	LDBPK_210018100|LDBPK_300040600|LDBPK_360018400|LDBPK_070012400
4112	0.00066628	0.022787	4	6	214	2516	cyclic-nucleotide phosphodiesterase activity	LDBPK_150020900|LDBPK_290034200|LDBPK_290031700|LDBPK_170017500
4114	0.00066628	0.022787	4	6	214	2516	3',5'-cyclic-nucleotide phosphodiesterase activity	LDBPK_150020900|LDBPK_290034200|LDBPK_290031700|LDBPK_170017500
GOA Cellular Component
GO-ID	p-value	corr p-value	x	n	X	N	Description	Genes in test set
5840	1.0904e-34	5.0158e-33	72	142	110	793	ribosome	LDBPK_210023700|LDBPK_350009100|LDBPK_350011100|LDBPK_360011700|LDBPK_150015700|LDBPK_220021400|LDBPK_260013900|LDBPK_220009800|LDBPK_330028700|LDBPK_350024300|LDBPK_270019600|LDBPK_310028100|LDBPK_060011200|LDBPK_320009500|LDBPK_110013200|LDBPK_140019100|LDBPK_350043700|LDBPK_210018100|LDBPK_340014500|LDBPK_320014300|LDBPK_100005600|LDBPK_210026600|LDBPK_300012200|LDBPK_340033600|LDBPK_300012000…
30529	6.0637e-33	1.3946e-31	73	153	110	793	ribonucleoprotein complex	LDBPK_210023700|LDBPK_350009100|LDBPK_350011100|LDBPK_360011700|LDBPK_150015700|LDBPK_220021400|LDBPK_260013900|LDBPK_360051600|LDBPK_220009800|LDBPK_330028700|LDBPK_350024300|LDBPK_270019600|LDBPK_310028100|LDBPK_060011200|LDBPK_320009500|LDBPK_110013200|LDBPK_140019100|LDBPK_350043700|LDBPK_210018100|LDBPK_340014500|LDBPK_320014300|LDBPK_100005600|LDBPK_210026600|LDBPK_300012200|LDBPK_340033600…
43228	1.8194e-28	2.0924e-27	77	193	110	793	non-membrane-bounded organelle	LDBPK_210023700|LDBPK_350009100|LDBPK_280036700|LDBPK_350011100|LDBPK_360011700|LDBPK_150015700|LDBPK_220021400|LDBPK_260013900|LDBPK_220009800|LDBPK_330028700|LDBPK_350024300|LDBPK_270019600|LDBPK_310028100|LDBPK_060011200|LDBPK_320009500|LDBPK_110013200|LDBPK_140019100|LDBPK_350043700|LDBPK_210018100|LDBPK_340014500|LDBPK_320014300|LDBPK_100005600|LDBPK_210026600|LDBPK_300012200|LDBPK_340033600…
43232	1.8194e-28	2.0924e-27	77	193	110	793	intracellular non-membrane-bounded organelle	LDBPK_210023700|LDBPK_350009100|LDBPK_280036700|LDBPK_350011100|LDBPK_360011700|LDBPK_150015700|LDBPK_220021400|LDBPK_260013900|LDBPK_220009800|LDBPK_330028700|LDBPK_350024300|LDBPK_270019600|LDBPK_310028100|LDBPK_060011200|LDBPK_320009500|LDBPK_110013200|LDBPK_140019100|LDBPK_350043700|LDBPK_210018100|LDBPK_340014500|LDBPK_320014300|LDBPK_100005600|LDBPK_210026600|LDBPK_300012200|LDBPK_340033600…
44444	4.7058e-20	4.3294e-19	74	226	110	793	cytoplasmic part	LDBPK_210023700|LDBPK_350009100|LDBPK_350011100|LDBPK_360011700|LDBPK_150015700|LDBPK_220021400|LDBPK_260013900|LDBPK_220009800|LDBPK_330028700|LDBPK_350024300|LDBPK_270019600|LDBPK_310028100|LDBPK_060011200|LDBPK_320009500|LDBPK_110013200|LDBPK_140019100|LDBPK_350043700|LDBPK_210018100|LDBPK_340014500|LDBPK_320014300|LDBPK_100005600|LDBPK_210026600|LDBPK_300012200|LDBPK_340033600|LDBPK_300012000…
32991	6.7741e-17	5.1935e-16	80	289	110	793	macromolecular complex	LDBPK_210023700|LDBPK_350009100|LDBPK_280036700|LDBPK_350011100|LDBPK_360011700|LDBPK_150015700|LDBPK_220021400|LDBPK_260013900|LDBPK_360051600|LDBPK_220009800|LDBPK_330028700|LDBPK_350024300|LDBPK_270019600|LDBPK_310028100|LDBPK_060011200|LDBPK_320009500|LDBPK_110013200|LDBPK_140019100|LDBPK_350043700|LDBPK_210018100|LDBPK_340014500|LDBPK_320014300|LDBPK_100005600|LDBPK_210026600|LDBPK_300012200…
5737	2.5339e-14	1.6651e-13	78	299	110	793	cytoplasm	LDBPK_210023700|LDBPK_350009100|LDBPK_350011100|LDBPK_360011700|LDBPK_150015700|LDBPK_220021400|LDBPK_260013900|LDBPK_220009800|LDBPK_330028700|LDBPK_290015000|LDBPK_350024300|LDBPK_310032200|LDBPK_270019600|LDBPK_310028100|LDBPK_060011200|LDBPK_320009500|LDBPK_110013200|LDBPK_140019100|LDBPK_350043700|LDBPK_210018100|LDBPK_340014500|LDBPK_320014300|LDBPK_100005600|LDBPK_210026600|LDBPK_300012200…
43226	7.5302e-14	3.8488e-13	84	347	110	793	organelle	LDBPK_210023700|LDBPK_350009100|LDBPK_280036700|LDBPK_350011100|LDBPK_360011700|LDBPK_360005100|LDBPK_150015700|LDBPK_220021400|LDBPK_260013900|LDBPK_220009800|LDBPK_330028700|LDBPK_290015000|LDBPK_350024300|LDBPK_310032200|LDBPK_270019600|LDBPK_310028100|LDBPK_060011200|LDBPK_320009500|LDBPK_110013200|LDBPK_140019100|LDBPK_350043700|LDBPK_210018100|LDBPK_340014500|LDBPK_320014300|LDBPK_100005600…
43229	7.5302e-14	3.8488e-13	84	347	110	793	intracellular organelle	LDBPK_210023700|LDBPK_350009100|LDBPK_280036700|LDBPK_350011100|LDBPK_360011700|LDBPK_360005100|LDBPK_150015700|LDBPK_220021400|LDBPK_260013900|LDBPK_220009800|LDBPK_330028700|LDBPK_290015000|LDBPK_350024300|LDBPK_310032200|LDBPK_270019600|LDBPK_310028100|LDBPK_060011200|LDBPK_320009500|LDBPK_110013200|LDBPK_140019100|LDBPK_350043700|LDBPK_210018100|LDBPK_340014500|LDBPK_320014300|LDBPK_100005600…
44424	3.8754e-08	1.7827e-07	89	459	110	793	intracellular part	LDBPK_210023700|LDBPK_350009100|LDBPK_280036700|LDBPK_350011100|LDBPK_360011700|LDBPK_360005100|LDBPK_150015700|LDBPK_220021400|LDBPK_260013900|LDBPK_360051600|LDBPK_220009800|LDBPK_330028700|LDBPK_290015000|LDBPK_350024300|LDBPK_310032200|LDBPK_270019600|LDBPK_310028100|LDBPK_060011200|LDBPK_320009500|LDBPK_110013200|LDBPK_140019100|LDBPK_350043700|LDBPK_210018100|LDBPK_340014500|LDBPK_320014300…
5622	8.1106e-06	3.3917e-05	92	523	110	793	intracellular	LDBPK_210023700|LDBPK_350009100|LDBPK_280036700|LDBPK_350011100|LDBPK_360011700|LDBPK_360005100|LDBPK_150015700|LDBPK_220021400|LDBPK_260013900|LDBPK_360051600|LDBPK_220009800|LDBPK_330028700|LDBPK_290015000|LDBPK_350024300|LDBPK_310032200|LDBPK_270019600|LDBPK_310028100|LDBPK_060011200|LDBPK_320009500|LDBPK_110013200|LDBPK_140019100|LDBPK_350043700|LDBPK_210018100|LDBPK_340014500|LDBPK_320014300…

## Sheet: SL-AMA-UP
GOA Biological Process
GO-ID	p-value	corr p-value
GOA Molecular Function
GO-ID	p-value	corr p-value
GOA Cellular Component
GO-ID	p-value	corr p-value
