# Supplementary material for: Multiplexed Spliced-Leader Sequencing: A high-throughput, selective method for RNA-seq in Trypanosomatids
Source: Sci Rep. 2017 Jun 16;7:3725. doi: 10.1038/s41598-017-03987-0 (PMC5473914; doi:10.1038/s41598-017-03987-0)
Supplement: Supplementary file 6 — Supplementary Dataset 5 [file 41598_2017_3987_MOESM6_ESM.xls]

## Sheet: SL-STAT-UP
NAME	SIZE	ES	NES	NOM p-val	FDR q-val	FWER p-val	RANK AT MAX	LEADING EDGE
GO:0004672	198	0.455186	2.17251	0	0.000962	0.002	1684	tags=41%, list=20%, signal=51%	protein kinase activity
GO:0006468	197	0.456342	2.14339	0	0.00119309	0.005	1684	tags=42%, list=20%, signal=51%	protein phosphorylation
GO:0016310	214	0.414675	1.97941	0	0.00737919	0.046	1684	tags=38%, list=20%, signal=47%	phosphorylation
GO:0016301	236	0.411849	1.96802	0	0.00613256	0.05	1684	tags=39%, list=20%, signal=48%	kinase activity
GO:0016773	239	0.408022	1.96529	0	0.00509189	0.052	1684	tags=39%, list=20%, signal=48%	phosphotransferase activity, alcohol group as acceptor
GO:0036211	278	0.371211	1.83459	0	0.0203052	0.221	1714	tags=35%, list=21%, signal=42%	protein modification process
GO:0006464	278	0.371211	1.82575	0	0.0188057	0.238	1714	tags=35%, list=21%, signal=42%	cellular protein modification process
GO:0043412	301	0.363173	1.77679	0	0.0277604	0.38	1850	tags=36%, list=22%, signal=44%	macromolecule modification
GO:0008138	18	0.579577	1.72436	0.0105708	0.0409827	0.557	2637	tags=67%, list=32%, signal=97%	protein tyrosine/serine/threonine phosphatase activity
GO:0016772	320	0.333932	1.66722	0	0.0605797	0.733	1684	tags=33%, list=20%, signal=40%	transferase activity, transferring phosphorus-containing groups
GO:0006470	20	0.542549	1.63598	0.0252101	0.0713419	0.83	2872	tags=65%, list=34%, signal=99%	protein dephosphorylation
GO:0016311	20	0.542549	1.61416	0.0307377	0.0777521	0.873	2872	tags=65%, list=34%, signal=99%	dephosphorylation
GO:0004721	20	0.542549	1.60547	0.0353201	0.076477	0.887	2872	tags=65%, list=34%, signal=99%	phosphoprotein phosphatase activity
GO:0030695	21	0.515119	1.57745	0.025974	0.0879338	0.939	2267	tags=57%, list=27%, signal=78%	GTPase regulator activity
GO:0065009	28	0.475037	1.55725	0.030303	0.0949374	0.956	2267	tags=54%, list=27%, signal=73%	regulation of molecular function
GO:0050790	28	0.475037	1.53316	0.0317797	0.10574	0.978	2267	tags=54%, list=27%, signal=73%	regulation of catalytic activity
GO:0006796	294	0.299198	1.47892	0.0074813	0.145528	0.995	1690	tags=33%, list=20%, signal=40%	phosphate-containing compound metabolic process
GO:0006793	294	0.299198	1.47115	0.00255755	0.144784	0.997	1690	tags=33%, list=20%, signal=40%	phosphorus metabolic process
GO:0051336	22	0.465961	1.41822	0.0560345	0.193136	0.999	2267	tags=55%, list=27%, signal=75%	regulation of hydrolase activity
GO:0031461	15	0.515732	1.41433	0.0976139	0.18814	0.999	2357	tags=53%, list=28%, signal=74%	cullin-RING ubiquitin ligase complex
GO:0016740	481	0.263145	1.3699	0	0.233141	1	1695	tags=29%, list=20%, signal=34%	transferase activity
GO:1990234	20	0.444156	1.36627	0.115702	0.227085	1	2357	tags=50%, list=28%, signal=70%	transferase complex
GO:0000151	16	0.468705	1.3486	0.108871	0.239899	1	2357	tags=50%, list=28%, signal=70%	ubiquitin ligase complex
GO:0004198	23	0.426687	1.33969	0.109959	0.24321	1	786	tags=26%, list=9%, signal=29%	calcium-dependent cysteine-type endopeptidase activity
GO:0019899	16	0.463691	1.30967	0.148936	0.278661	1	3063	tags=69%, list=37%, signal=108%	enzyme binding
GO:0019787	24	0.410714	1.30071	0.113445	0.282343	1	2460	tags=50%, list=29%, signal=71%	ubiquitin-like protein transferase activity
GO:0004842	24	0.410714	1.28256	0.153509	0.301689	1	2460	tags=50%, list=29%, signal=71%	ubiquitin-protein transferase activity
GO:0044267	406	0.248161	1.26964	0.0198864	0.312909	1	1740	tags=25%, list=21%, signal=30%	cellular protein metabolic process
GO:0008047	23	0.409226	1.25954	0.166311	0.319127	1	2267	tags=52%, list=27%, signal=71%	enzyme activator activity
GO:0004197	26	0.383546	1.22916	0.163866	0.361281	1	786	tags=23%, list=9%, signal=25%	cysteine-type endopeptidase activity
GO:0010468	21	0.38773	1.19635	0.226667	0.414786	1	1368	tags=33%, list=16%, signal=40%	regulation of gene expression
GO:2001141	21	0.38773	1.19464	0.230444	0.405744	1	1368	tags=33%, list=16%, signal=40%	regulation of RNA biosynthetic process
GO:1903506	21	0.38773	1.17582	0.234091	0.433449	1	1368	tags=33%, list=16%, signal=40%	regulation of nucleic acid-templated transcription
GO:0006355	21	0.38773	1.16892	0.266	0.435447	1	1368	tags=33%, list=16%, signal=40%	regulation of transcription, DNA-templated
GO:0051252	21	0.38773	1.16495	0.269841	0.431652	1	1368	tags=33%, list=16%, signal=40%	regulation of RNA metabolic process
GO:0008270	124	0.25759	1.13703	0.162791	0.482122	1	2276	tags=34%, list=27%, signal=46%	zinc ion binding
GO:0060589	24	0.356674	1.12071	0.315789	0.508432	1	2267	tags=50%, list=27%, signal=68%	nucleoside-triphosphatase regulator activity
GO:0009982	16	0.389094	1.11528	0.303797	0.509059	1	1819	tags=31%, list=22%, signal=40%	pseudouridine synthase activity
GO:0008234	47	0.296749	1.07822	0.333333	0.591633	1	1902	tags=32%, list=23%, signal=41%	cysteine-type peptidase activity
GO:0016209	16	0.375537	1.06505	0.371849	0.612939	1	584	tags=25%, list=7%, signal=27%	antioxidant activity
GO:0007165	59	0.273358	1.0569	0.361842	0.620598	1	1677	tags=25%, list=20%, signal=32%	signal transduction
GO:0009451	26	0.317111	1.02915	0.416122	0.684412	1	2486	tags=42%, list=30%, signal=60%	RNA modification
GO:0051171	22	0.329163	1.02859	0.411504	0.67017	1	1010	tags=27%, list=12%, signal=31%	regulation of nitrogen compound metabolic process
GO:0019219	22	0.329163	1.02018	0.414847	0.67829	1	1010	tags=27%, list=12%, signal=31%	regulation of nucleobase-containing compound metabolic process
GO:0010556	22	0.329163	1.01842	0.43913	0.668285	1	1010	tags=27%, list=12%, signal=31%	regulation of macromolecule biosynthetic process
GO:0031326	22	0.329163	1.01714	0.413242	0.657401	1	1010	tags=27%, list=12%, signal=31%	regulation of cellular biosynthetic process
GO:0009889	22	0.329163	1.0167	0.395197	0.644575	1	1010	tags=27%, list=12%, signal=31%	regulation of biosynthetic process
GO:2000112	22	0.329163	1.01515	0.420523	0.635488	1	1010	tags=27%, list=12%, signal=31%	regulation of cellular macromolecule biosynthetic process
GO:0031323	29	0.304562	1.01049	0.438053	0.634716	1	1010	tags=24%, list=12%, signal=27%	regulation of cellular metabolic process
GO:0022607	22	0.325849	1.00358	0.428274	0.640981	1	565	tags=14%, list=7%, signal=15%	cellular component assembly
GO:0035556	45	0.270699	0.965047	0.496552	0.732571	1	1677	tags=24%, list=20%, signal=30%	intracellular signal transduction
GO:0080090	30	0.289112	0.963848	0.526549	0.722044	1	1010	tags=23%, list=12%, signal=26%	regulation of primary metabolic process
GO:0060255	30	0.289112	0.962394	0.505285	0.712605	1	1010	tags=23%, list=12%, signal=26%	regulation of macromolecule metabolic process
GO:0001522	18	0.333799	0.956145	0.508658	0.716236	1	1819	tags=33%, list=22%, signal=43%	pseudouridine synthesis
GO:0019222	30	0.289112	0.951029	0.524775	0.715676	1	1010	tags=23%, list=12%, signal=26%	regulation of metabolic process
GO:0042578	48	0.254838	0.939149	0.559284	0.734146	1	2411	tags=46%, list=29%, signal=64%	phosphoric ester hydrolase activity
GO:0006644	20	0.304193	0.904528	0.584711	0.809755	1	1537	tags=35%, list=18%, signal=43%	phospholipid metabolic process
GO:0019783	18	0.298978	0.884345	0.65708	0.844352	1	1902	tags=33%, list=23%, signal=43%	ubiquitin-like protein-specific protease activity
GO:0036459	18	0.298978	0.881789	0.649203	0.835778	1	1902	tags=33%, list=23%, signal=43%	thiol-dependent ubiquitinyl hydrolase activity
GO:0101005	18	0.298978	0.873391	0.636564	0.840678	1	1902	tags=33%, list=23%, signal=43%	ubiquitinyl hydrolase activity
GO:0046914	146	0.186582	0.848025	0.864796	0.879866	1	2276	tags=31%, list=27%, signal=42%	transition metal ion binding
GO:0098772	33	0.246724	0.840821	0.709251	0.880517	1	2407	tags=48%, list=29%, signal=68%	molecular function regulator
GO:0016866	22	0.27238	0.830601	0.71875	0.886588	1	1049	tags=18%, list=13%, signal=21%	intramolecular transferase activity
GO:0016829	27	0.246246	0.805432	0.765073	0.914964	1	5	tags=4%, list=0%, signal=4%	lyase activity
GO:0007264	38	0.223075	0.773856	0.846808	0.947389	1	1602	tags=24%, list=19%, signal=29%	small GTPase mediated signal transduction
GO:0046873	20	0.219437	0.644641	0.920601	1	1	2213	tags=40%, list=27%, signal=54%	metal ion transmembrane transporter activity
GO:0016192	52	0.166417	0.632434	0.977427	1	1	1267	tags=15%, list=15%, signal=18%	vesicle-mediated transport
GO:0016758	15	0.221636	0.622665	0.943983	1	1	2060	tags=40%, list=25%, signal=53%	transferase activity, transferring hexosyl groups
GO:0008033	27	0.170263	0.546681	0.988962	1	1	2578	tags=41%, list=31%, signal=59%	tRNA processing
GO:0034470	38	0.148449	0.527526	0.995798	1	1	2578	tags=37%, list=31%, signal=53%	ncRNA processing
GO:0032259	20	0.165798	0.496633	0.995772	1	1	2516	tags=35%, list=30%, signal=50%	methylation
GO:0006396	56	0.116	0.439589	1	0.999049	1	2578	tags=30%, list=31%, signal=44%	RNA processing

## Sheet: ILL-STAT-UP
NAME	SIZE	ES	NES	NOM p-val	FDR q-val	FWER p-val	RANK AT MAX	LEADING EDGE
GO:0051336	22	0.528022	1.7587	0.00278552	0.0380362	0.361	2213	tags=68%, list=26%, signal=92%	regulation of hydrolase activity
GO:0065009	28	0.509347	1.76338	0	0.0435975	0.349	2447	tags=71%, list=29%, signal=100%	regulation of molecular function
GO:0004672	198	0.351329	1.77011	0	0.0507521	0.33	1605	tags=33%, list=19%, signal=40%	protein kinase activity
GO:0006468	197	0.354598	1.78175	0	0.0613769	0.307	1605	tags=33%, list=19%, signal=40%	protein phosphorylation
GO:0030695	21	0.547031	1.79317	0.00271003	0.0835364	0.282	2213	tags=71%, list=26%, signal=97%	GTPase regulator activity
GO:0016310	214	0.318005	1.62125	0	0.103581	0.755	1487	tags=29%, list=18%, signal=35%	phosphorylation
GO:0008047	23	0.481097	1.57146	0.019337	0.106332	0.882	2213	tags=65%, list=26%, signal=88%	enzyme activator activity
GO:0016773	239	0.30309	1.57628	0	0.114058	0.871	1487	tags=30%, list=18%, signal=35%	phosphotransferase activity, alcohol group as acceptor
GO:0016301	236	0.302012	1.58813	0	0.118019	0.853	1487	tags=30%, list=18%, signal=35%	kinase activity
GO:0050790	28	0.509347	1.8159	0	0.128983	0.224	2447	tags=71%, list=29%, signal=100%	regulation of catalytic activity
GO:0036211	278	0.278914	1.47482	0	0.167962	0.984	1605	tags=28%, list=19%, signal=34%	protein modification process
GO:0006464	278	0.278914	1.48067	0	0.175478	0.977	1605	tags=28%, list=19%, signal=34%	cellular protein modification process
GO:0004842	24	0.428673	1.41334	0.0781671	0.196291	0.999	1271	tags=38%, list=15%, signal=44%	ubiquitin-protein transferase activity
GO:0019787	24	0.428673	1.3884	0.0744048	0.200727	1	1271	tags=38%, list=15%, signal=44%	ubiquitin-like protein transferase activity
GO:0016311	20	0.437591	1.39447	0.0737914	0.205688	1	2701	tags=60%, list=32%, signal=88%	dephosphorylation
GO:0004721	20	0.437591	1.41504	0.0878049	0.208572	0.999	2701	tags=60%, list=32%, signal=88%	phosphoprotein phosphatase activity
GO:0006470	20	0.437591	1.37212	0.120104	0.209009	1	2701	tags=60%, list=32%, signal=88%	protein dephosphorylation
GO:0043412	301	0.269145	1.41739	0	0.221559	0.999	1624	tags=27%, list=19%, signal=33%	macromolecule modification
GO:0008138	18	0.430912	1.30194	0.115183	0.295743	1	2701	tags=61%, list=32%, signal=90%	protein tyrosine/serine/threonine phosphatase activity
GO:0008270	124	0.264462	1.24734	0.0805085	0.377888	1	2202	tags=31%, list=26%, signal=41%	zinc ion binding
GO:0016772	320	0.229197	1.22665	0.0186916	0.399305	1	1427	tags=24%, list=17%, signal=28%	transferase activity, transferring phosphorus-containing groups
GO:0060589	24	0.355338	1.18583	0.211957	0.46919	1	2213	tags=63%, list=26%, signal=85%	nucleoside-triphosphatase regulator activity
GO:0009982	16	0.3853	1.14054	0.275184	0.563452	1	3616	tags=69%, list=43%, signal=120%	pseudouridine synthase activity
GO:0008017	52	0.256222	1.05028	0.348684	0.567635	1	752	tags=15%, list=9%, signal=17%	microtubule binding
GO:0016740	482	0.188209	1.05613	0.227848	0.568523	1	1427	tags=23%, list=17%, signal=26%	transferase activity
GO:0036459	18	0.353556	1.08202	0.343008	0.570832	1	2030	tags=39%, list=24%, signal=51%	thiol-dependent ubiquitinyl hydrolase activity
GO:2001141	21	0.33544	1.06151	0.344221	0.571474	1	1646	tags=43%, list=20%, signal=53%	regulation of RNA biosynthetic process
GO:0006355	21	0.33544	1.06314	0.363409	0.584928	1	1646	tags=43%, list=20%, signal=53%	regulation of transcription, DNA-templated
GO:0015631	52	0.256222	1.03692	0.376206	0.585434	1	752	tags=15%, list=9%, signal=17%	tubulin binding
GO:1903506	21	0.33544	1.08323	0.330709	0.586873	1	1646	tags=43%, list=20%, signal=53%	regulation of nucleic acid-templated transcription
GO:0019783	18	0.353556	1.08934	0.337349	0.590658	1	2030	tags=39%, list=24%, signal=51%	ubiquitin-like protein-specific protease activity
GO:0006796	294	0.205917	1.10222	0.151515	0.59832	1	1489	tags=26%, list=18%, signal=30%	phosphate-containing compound metabolic process
GO:0006793	294	0.205917	1.09378	0.210884	0.599189	1	1489	tags=26%, list=18%, signal=30%	phosphorus metabolic process
GO:0051252	21	0.33544	1.06374	0.379581	0.602085	1	1646	tags=43%, list=20%, signal=53%	regulation of RNA metabolic process
GO:0098772	33	0.309814	1.1027	0.313187	0.620921	1	2213	tags=58%, list=26%, signal=78%	molecular function regulator
GO:0101005	18	0.353556	1.10746	0.2975	0.632019	1	2030	tags=39%, list=24%, signal=51%	ubiquitinyl hydrolase activity
GO:0044267	410	0.17416	0.949418	0.722222	0.816434	1	1584	tags=20%, list=19%, signal=24%	cellular protein metabolic process
GO:0019219	22	0.285504	0.925927	0.55102	0.862912	1	1646	tags=41%, list=20%, signal=51%	regulation of nucleobase-containing compound metabolic process
GO:0006928	69	0.184563	0.799685	0.889655	0.88335	1	752	tags=12%, list=9%, signal=13%	movement of cell or subcellular component
GO:0034470	38	0.207744	0.770478	0.843478	0.891406	1	2379	tags=37%, list=28%, signal=51%	ncRNA processing
GO:0008092	57	0.218057	0.908435	0.659164	0.89154	1	752	tags=14%, list=9%, signal=15%	cytoskeletal protein binding
GO:0007018	67	0.191002	0.803658	0.871528	0.894451	1	752	tags=12%, list=9%, signal=13%	microtubule-based movement
GO:1990234	20	0.240487	0.750772	0.835655	0.897793	1	1229	tags=20%, list=15%, signal=23%	transferase complex
GO:0030001	24	0.233399	0.773412	0.809524	0.904778	1	1683	tags=29%, list=20%, signal=36%	metal ion transport
GO:0000151	16	0.268754	0.807409	0.753886	0.906778	1	881	tags=19%, list=10%, signal=21%	ubiquitin ligase complex
GO:0001522	18	0.266633	0.810463	0.726804	0.920795	1	2230	tags=33%, list=27%, signal=45%	pseudouridine synthesis
GO:0003774	68	0.194028	0.829664	0.857143	0.925755	1	752	tags=12%, list=9%, signal=13%	motor activity
GO:0019899	16	0.275796	0.816487	0.713235	0.930184	1	1151	tags=25%, list=14%, signal=29%	enzyme binding
GO:0009451	26	0.204218	0.696051	0.909091	0.930438	1	2230	tags=31%, list=27%, signal=42%	RNA modification
GO:0003777	66	0.196952	0.834695	0.81875	0.936556	1	752	tags=12%, list=9%, signal=13%	microtubule motor activity
GO:0046914	146	0.1796	0.8594	0.853881	0.948234	1	1710	tags=21%, list=20%, signal=26%	transition metal ion binding
GO:0006396	56	0.205158	0.837283	0.780731	0.95222	1	2382	tags=34%, list=28%, signal=47%	RNA processing
GO:0046873	20	0.274089	0.862573	0.657895	0.964155	1	1608	tags=30%, list=19%, signal=37%	metal ion transmembrane transporter activity
GO:0010468	22	0.268065	0.869569	0.680473	0.971351	1	1646	tags=41%, list=20%, signal=51%	regulation of gene expression
GO:0031461	15	0.282877	0.837829	0.681373	0.973117	1	881	tags=20%, list=10%, signal=22%	cullin-RING ubiquitin ligase complex

## Sheet: SL-STAT-DOWN
NAME	SIZE	ES	NES	NOM p-val	FDR q-val	FWER p-val	RANK AT MAX	LEADING EDGE
GO:0043234	112	-0.603704	-2.52361	0	0	0	1590	tags=49%, list=19%, signal=60%	protein complex
GO:0098796	44	-0.678419	-2.4021	0	0	0	1589	tags=57%, list=19%, signal=70%	membrane protein complex
GO:0034220	27	-0.758253	-2.39224	0	0	0	1093	tags=63%, list=13%, signal=72%	ion transmembrane transport
GO:0015992	22	-0.789086	-2.36743	0	0	0	1035	tags=73%, list=12%, signal=83%	proton transport
GO:0072521	27	-0.739005	-2.3629	0	0	0	728	tags=44%, list=9%, signal=49%	purine-containing compound metabolic process
GO:0098655	21	-0.779221	-2.35153	0	0	0	1035	tags=71%, list=12%, signal=81%	cation transmembrane transport
GO:0006163	27	-0.739005	-2.34689	0	0	0	728	tags=44%, list=9%, signal=49%	purine nucleotide metabolic process
GO:0009123	23	-0.774596	-2.34676	0	0	0	728	tags=48%, list=9%, signal=52%	nucleoside monophosphate metabolic process
GO:0098662	21	-0.779221	-2.33729	0	0	0	1035	tags=71%, list=12%, signal=81%	inorganic cation transmembrane transport
GO:0015672	25	-0.747586	-2.33509	0	0	0	1035	tags=64%, list=12%, signal=73%	monovalent inorganic cation transport
GO:0019693	37	-0.682427	-2.33305	0	0	0	728	tags=43%, list=9%, signal=47%	ribose phosphate metabolic process
GO:0006818	22	-0.789086	-2.3285	0	0	0	1035	tags=73%, list=12%, signal=83%	hydrogen transport
GO:0009144	20	-0.787372	-2.32686	0	0	0	728	tags=50%, list=9%, signal=55%	purine nucleoside triphosphate metabolic process
GO:0098660	21	-0.779221	-2.3231	0	0	0	1035	tags=71%, list=12%, signal=81%	inorganic ion transmembrane transport
GO:0009259	28	-0.723955	-2.31744	0	0	0	728	tags=43%, list=9%, signal=47%	ribonucleotide metabolic process
GO:0006811	74	-0.589595	-2.30842	0	0	0	1093	tags=39%, list=13%, signal=45%	ion transport
GO:0009150	26	-0.748077	-2.30715	0	0	0	728	tags=46%, list=9%, signal=50%	purine ribonucleotide metabolic process
GO:1902600	21	-0.779221	-2.30197	0	0	0	1035	tags=71%, list=12%, signal=81%	hydrogen ion transmembrane transport
GO:0046034	17	-0.822055	-2.30029	0	0	0	728	tags=53%, list=9%, signal=58%	ATP metabolic process
GO:0009141	20	-0.787372	-2.29742	0	0	0	728	tags=50%, list=9%, signal=55%	nucleoside triphosphate metabolic process
GO:0009205	20	-0.787372	-2.28997	0	0	0	728	tags=50%, list=9%, signal=55%	purine ribonucleoside triphosphate metabolic process
GO:0009199	20	-0.787372	-2.28764	0	0	0	728	tags=50%, list=9%, signal=55%	ribonucleoside triphosphate metabolic process
GO:0044281	129	-0.535859	-2.28624	0	0	0	975	tags=39%, list=12%, signal=43%	small molecule metabolic process
GO:0006457	33	-0.685878	-2.28093	0	0	0	1053	tags=52%, list=13%, signal=59%	protein folding
GO:0032991	281	-0.483388	-2.27964	0	0	0	2314	tags=48%, list=28%, signal=65%	macromolecular complex
GO:0009167	19	-0.770954	-2.26695	0	0	0	728	tags=47%, list=9%, signal=52%	purine ribonucleoside monophosphate metabolic process
GO:0009126	19	-0.770954	-2.26305	0	0	0	728	tags=47%, list=9%, signal=52%	purine nucleoside monophosphate metabolic process
GO:0006812	53	-0.60743	-2.26131	0	0	0	1035	tags=42%, list=12%, signal=47%	cation transport
GO:0016614	36	-0.650843	-2.2433	0	0	0	1214	tags=50%, list=15%, signal=58%	oxidoreductase activity, acting on CH-OH group of donors
GO:0055086	61	-0.59477	-2.24306	0	0	0	728	tags=38%, list=9%, signal=41%	nucleobase-containing small molecule metabolic process
GO:1901135	64	-0.58981	-2.22837	0	0	0	783	tags=33%, list=9%, signal=36%	carbohydrate derivative metabolic process
GO:0016616	34	-0.652808	-2.20009	0	0	0	1214	tags=50%, list=15%, signal=58%	oxidoreductase activity, acting on the CH-OH group of donors, NAD or NADP as acceptor
GO:0009161	21	-0.73985	-2.18933	0	0	0	728	tags=43%, list=9%, signal=47%	ribonucleoside monophosphate metabolic process
GO:1901564	248	-0.46928	-2.16469	0	0	0	2314	tags=50%, list=28%, signal=67%	organonitrogen compound metabolic process
GO:0015988	17	-0.753384	-2.14767	0	4.04e-05	0.001	1512	tags=76%, list=18%, signal=93%	energy coupled proton transmembrane transport, against electrochemical gradient
GO:0015991	17	-0.753384	-2.14151	0	7.86e-05	0.002	1512	tags=76%, list=18%, signal=93%	ATP hydrolysis coupled proton transport
GO:0006753	52	-0.584904	-2.13724	0	7.64e-05	0.002	970	tags=42%, list=12%, signal=48%	nucleoside phosphate metabolic process
GO:0099131	17	-0.753384	-2.13107	0	7.44e-05	0.002	1512	tags=76%, list=18%, signal=93%	ATP hydrolysis coupled ion transmembrane transport
GO:0008135	23	-0.69218	-2.10996	0	0.000185	0.005	1292	tags=52%, list=15%, signal=62%	translation factor activity, RNA binding
GO:0005198	141	-0.481186	-2.10269	0	0.000255	0.007	2513	tags=52%, list=30%, signal=73%	structural molecule activity
GO:0004298	15	-0.762488	-2.10109	0	0.000249	0.007	921	tags=73%, list=11%, signal=82%	threonine-type endopeptidase activity
GO:0099132	17	-0.753384	-2.09313	0	0.000278	0.008	1512	tags=76%, list=18%, signal=93%	ATP hydrolysis coupled cation transmembrane transport
GO:0090662	17	-0.753384	-2.08534	0.00203666	0.000272	0.008	1512	tags=76%, list=18%, signal=93%	ATP hydrolysis coupled transmembrane transport
GO:0015078	19	-0.719717	-2.08347	0	0.000265	0.008	1512	tags=68%, list=18%, signal=83%	hydrogen ion transmembrane transporter activity
GO:1902578	44	-0.58735	-2.08205	0	0.00026	0.008	1093	tags=45%, list=13%, signal=52%	single-organism localization
GO:0044444	207	-0.455126	-2.08147	0	0.000254	0.008	2344	tags=48%, list=28%, signal=66%	cytoplasmic part
GO:0003735	134	-0.475926	-2.06365	0	0.000433	0.014	2513	tags=51%, list=30%, signal=73%	structural constituent of ribosome
GO:0070003	15	-0.762488	-2.06354	0	0.000424	0.014	921	tags=73%, list=11%, signal=82%	threonine-type peptidase activity
GO:0034641	444	-0.415474	-2.06202	0	0.000444	0.015	2314	tags=44%, list=28%, signal=57%	cellular nitrogen compound metabolic process
GO:0005839	15	-0.762488	-2.04688	0	0.000582	0.019	921	tags=73%, list=11%, signal=82%	proteasome core complex
GO:0044765	41	-0.592994	-2.03772	0	0.00057	0.019	1093	tags=46%, list=13%, signal=53%	single-organism transport
GO:0009059	211	-0.443371	-2.03513	0	0.000588	0.02	2479	tags=49%, list=30%, signal=68%	macromolecule biosynthetic process
GO:0005840	135	-0.478377	-2.03422	0	0.000577	0.02	2513	tags=52%, list=30%, signal=73%	ribosome
GO:0044763	292	-0.426247	-2.03348	0	0.000593	0.021	1463	tags=33%, list=18%, signal=38%	single-organism cellular process
GO:0022891	64	-0.529334	-2.02932	0	0.000607	0.022	1594	tags=42%, list=19%, signal=52%	substrate-specific transmembrane transporter activity
GO:0030529	146	-0.462213	-2.02822	0	0.000596	0.022	2575	tags=51%, list=31%, signal=73%	intracellular ribonucleoprotein complex
GO:0043604	132	-0.467529	-2.02321	0	0.00061	0.023	2513	tags=51%, list=30%, signal=71%	amide biosynthetic process
GO:0006412	126	-0.466002	-2.01831	0	0.000651	0.025	2892	tags=57%, list=35%, signal=86%	translation
GO:1990904	146	-0.462213	-2.01804	0	0.00064	0.025	2575	tags=51%, list=31%, signal=73%	ribonucleoprotein complex
GO:0043603	134	-0.474487	-2.01608	0	0.000653	0.026	2513	tags=51%, list=30%, signal=73%	cellular amide metabolic process
GO:0009117	49	-0.555322	-2.01531	0	0.000643	0.026	728	tags=37%, list=9%, signal=40%	nucleotide metabolic process
GO:0016491	199	-0.43969	-2.00531	0	0.000679	0.028	1452	tags=36%, list=17%, signal=42%	oxidoreductase activity
GO:0022892	65	-0.528476	-2.00389	0	0.000669	0.028	1594	tags=42%, list=19%, signal=51%	substrate-specific transporter activity
GO:0003743	16	-0.718	-1.99412	0	0.000703	0.03	1292	tags=63%, list=15%, signal=74%	translation initiation factor activity
GO:0043228	150	-0.451209	-1.99313	0	0.000713	0.031	2513	tags=52%, list=30%, signal=73%	non-membrane-bounded organelle
GO:0006807	468	-0.400236	-1.9871	0	0.000767	0.034	2314	tags=43%, list=28%, signal=56%	nitrogen compound metabolic process
GO:0006518	130	-0.463775	-1.97716	0	0.000816	0.037	2892	tags=58%, list=35%, signal=87%	peptide metabolic process
GO:0043043	128	-0.457562	-1.96481	0	0.00106244	0.049	2892	tags=57%, list=35%, signal=86%	peptide biosynthetic process
GO:0044271	218	-0.428926	-1.96223	0	0.00108764	0.051	2479	tags=49%, list=30%, signal=68%	cellular nitrogen compound biosynthetic process
GO:0019752	70	-0.502381	-1.96109	0	0.0010721	0.051	975	tags=39%, list=12%, signal=43%	carboxylic acid metabolic process
GO:0044699	491	-0.392207	-1.96002	0	0.001057	0.051	1463	tags=32%, list=18%, signal=36%	single-organism process
GO:0043232	150	-0.451209	-1.95897	0	0.00106301	0.052	2513	tags=52%, list=30%, signal=73%	intracellular non-membrane-bounded organelle
GO:1901566	177	-0.440331	-1.95681	0	0.00106572	0.053	2479	tags=49%, list=30%, signal=68%	organonitrogen compound biosynthetic process
GO:0015077	21	-0.662623	-1.95404	0	0.00112822	0.056	1512	tags=62%, list=18%, signal=75%	monovalent inorganic cation transmembrane transporter activity
GO:0034645	198	-0.425503	-1.9491	0	0.00113282	0.057	2479	tags=48%, list=30%, signal=67%	cellular macromolecule biosynthetic process
GO:0006725	310	-0.40191	-1.93843	0	0.00119373	0.061	2155	tags=40%, list=26%, signal=52%	cellular aromatic compound metabolic process
GO:0006082	71	-0.500279	-1.93572	0	0.00125442	0.065	975	tags=38%, list=12%, signal=43%	organic acid metabolic process
GO:0043436	70	-0.502381	-1.93569	0	0.00123833	0.065	975	tags=39%, list=12%, signal=43%	oxoacid metabolic process
GO:0019637	74	-0.492623	-1.92856	0	0.00138635	0.074	970	tags=32%, list=12%, signal=36%	organophosphate metabolic process
GO:0044710	349	-0.397713	-1.92843	0	0.00136902	0.074	1062	tags=28%, list=13%, signal=31%	single-organism metabolic process
GO:0046483	312	-0.40331	-1.92781	0	0.00136958	0.075	1793	tags=34%, list=21%, signal=41%	heterocycle metabolic process
GO:0044424	445	-0.391294	-1.92714	0	0.00136906	0.076	2314	tags=44%, list=28%, signal=58%	intracellular part
GO:0055114	167	-0.433193	-1.92436	0	0.00140438	0.079	1452	tags=37%, list=17%, signal=43%	oxidation-reduction process
GO:0048037	87	-0.480559	-1.92231	0	0.00141995	0.081	1473	tags=32%, list=18%, signal=39%	cofactor binding
GO:1901360	323	-0.400057	-1.91147	0	0.00168516	0.098	1896	tags=35%, list=23%, signal=44%	organic cyclic compound metabolic process
GO:0006259	96	-0.465295	-1.9095	0	0.00166557	0.098	2369	tags=52%, list=28%, signal=72%	DNA metabolic process
GO:0006139	299	-0.403403	-1.9088	0	0.00166392	0.099	1896	tags=35%, list=23%, signal=44%	nucleobase-containing compound metabolic process
GO:0016820	27	-0.610783	-1.89696	0.00363636	0.00196681	0.116	840	tags=37%, list=10%, signal=41%	hydrolase activity, acting on acid anhydrides, catalyzing transmembrane movement of substances
GO:0044249	290	-0.398763	-1.89386	0	0.00205728	0.122	2392	tags=45%, list=29%, signal=61%	cellular biosynthetic process
GO:1901576	299	-0.395815	-1.88638	0	0.00231779	0.14	2314	tags=43%, list=28%, signal=58%	organic substance biosynthetic process
GO:0022804	39	-0.553402	-1.88238	0	0.00235384	0.143	840	tags=33%, list=10%, signal=37%	active transmembrane transporter activity
GO:0022890	39	-0.545382	-1.87805	0	0.00240446	0.147	1512	tags=44%, list=18%, signal=53%	inorganic cation transmembrane transporter activity
GO:1901575	62	-0.494567	-1.87626	0.00180505	0.002441	0.151	881	tags=24%, list=11%, signal=27%	organic substance catabolic process
GO:0022857	104	-0.450706	-1.87528	0	0.00244592	0.153	1115	tags=30%, list=13%, signal=34%	transmembrane transporter activity
GO:0016876	21	-0.612266	-1.87256	0.00378788	0.00253961	0.161	953	tags=57%, list=11%, signal=64%	ligase activity, forming aminoacyl-tRNA and related compounds
GO:0009056	62	-0.494567	-1.86172	0	0.00285271	0.18	881	tags=24%, list=11%, signal=27%	catabolic process
GO:0018208	16	-0.658012	-1.85125	0.00592885	0.00308902	0.196	1342	tags=44%, list=16%, signal=52%	peptidyl-proline modification
GO:0003755	16	-0.658012	-1.83398	0.00385357	0.00370146	0.232	1342	tags=44%, list=16%, signal=52%	peptidyl-prolyl cis-trans isomerase activity
GO:0051082	16	-0.665041	-1.83392	0	0.00366407	0.232	486	tags=38%, list=6%, signal=40%	unfolded protein binding
GO:0045454	32	-0.555203	-1.83289	0.00179211	0.00368584	0.234	2206	tags=59%, list=26%, signal=80%	cell redox homeostasis
GO:0044248	50	-0.501626	-1.83126	0.00175747	0.00374836	0.239	622	tags=24%, list=7%, signal=26%	cellular catabolic process
GO:0005215	113	-0.432249	-1.82728	0	0.00390629	0.252	1115	tags=27%, list=13%, signal=31%	transporter activity
GO:0019725	32	-0.555203	-1.82576	0.00367647	0.00390889	0.255	2206	tags=59%, list=26%, signal=80%	cellular homeostasis
GO:0043039	21	-0.612266	-1.82287	0.00379507	0.00397979	0.26	953	tags=57%, list=11%, signal=64%	tRNA aminoacylation
GO:0004812	21	-0.612266	-1.81748	0.00193424	0.00415908	0.27	953	tags=57%, list=11%, signal=64%	aminoacyl-tRNA ligase activity
GO:0008238	18	-0.637794	-1.81626	0.00362976	0.00417507	0.274	945	tags=50%, list=11%, signal=56%	exopeptidase activity
GO:0006732	31	-0.553954	-1.8161	0.00358423	0.00413605	0.274	726	tags=29%, list=9%, signal=32%	coenzyme metabolic process
GO:0043226	266	-0.388584	-1.81487	0	0.00415062	0.278	2314	tags=44%, list=28%, signal=59%	organelle
GO:0016859	16	-0.658012	-1.81317	0.00189394	0.00418994	0.284	1342	tags=44%, list=16%, signal=52%	cis-trans isomerase activity
GO:0043229	256	-0.390125	-1.81311	0	0.00415185	0.284	2362	tags=45%, list=28%, signal=61%	intracellular organelle
GO:0016875	21	-0.612266	-1.8095	0.00382409	0.00421759	0.288	953	tags=57%, list=11%, signal=64%	ligase activity, forming carbon-oxygen bonds
GO:0009058	328	-0.373866	-1.80796	0	0.00421713	0.29	2314	tags=42%, list=28%, signal=56%	biosynthetic process
GO:0032787	21	-0.60902	-1.80477	0.003663	0.00433202	0.298	1341	tags=38%, list=16%, signal=45%	monocarboxylic acid metabolic process
GO:0015075	59	-0.489013	-1.80225	0	0.00449465	0.31	1512	tags=39%, list=18%, signal=47%	ion transmembrane transporter activity
GO:0043038	21	-0.612266	-1.79491	0	0.00477661	0.325	953	tags=57%, list=11%, signal=64%	amino acid activation
GO:0000413	16	-0.658012	-1.79483	0.00188679	0.00473543	0.325	1342	tags=44%, list=16%, signal=52%	protein peptidyl-prolyl isomerization
GO:0018193	19	-0.63006	-1.7917	0.00178253	0.00485413	0.334	1342	tags=42%, list=16%, signal=50%	peptidyl-amino acid modification
GO:0006418	20	-0.598022	-1.78732	0.00713013	0.00507809	0.353	953	tags=55%, list=11%, signal=62%	tRNA aminoacylation for protein translation
GO:0006310	18	-0.631718	-1.78453	0.00364964	0.00523168	0.363	1950	tags=67%, list=23%, signal=87%	DNA recombination
GO:0050662	63	-0.473152	-1.7715	0	0.00593394	0.4	1473	tags=30%, list=18%, signal=36%	coenzyme binding
GO:0008324	46	-0.499662	-1.77118	0.00191205	0.00590688	0.4	1035	tags=35%, list=12%, signal=39%	cation transmembrane transporter activity
GO:0005509	18	-0.611314	-1.7475	0.00934579	0.00722397	0.462	1468	tags=50%, list=18%, signal=61%	calcium ion binding
GO:0008237	25	-0.554952	-1.73567	0.0114723	0.00825196	0.511	777	tags=36%, list=9%, signal=40%	metallopeptidase activity
GO:0009378	15	-0.630158	-1.71801	0.0134875	0.00982889	0.574	1950	tags=67%, list=23%, signal=87%	four-way junction helicase activity
GO:0018130	88	-0.423262	-1.7154	0.00189036	0.00994381	0.585	1918	tags=41%, list=23%, signal=53%	heterocycle biosynthetic process
GO:1901362	97	-0.417255	-1.69942	0.00344234	0.0115855	0.652	1918	tags=40%, list=23%, signal=52%	organic cyclic compound biosynthetic process
GO:0044712	18	-0.598714	-1.69076	0.0171103	0.0123111	0.677	791	tags=28%, list=9%, signal=31%	single-organism catabolic process
GO:0042592	38	-0.497401	-1.68839	0.0123675	0.0124922	0.687	2206	tags=55%, list=26%, signal=75%	homeostatic process
GO:0015399	24	-0.547655	-1.68192	0.018315	0.0129845	0.703	1115	tags=33%, list=13%, signal=38%	primary active transmembrane transporter activity
GO:0019438	85	-0.421163	-1.67802	0.00182482	0.0134204	0.717	1918	tags=41%, list=23%, signal=53%	aromatic compound biosynthetic process
GO:0015405	24	-0.547655	-1.66588	0.00763359	0.0150735	0.755	1115	tags=33%, list=13%, signal=38%	P-P-bond-hydrolysis-driven transmembrane transporter activity
GO:0090304	232	-0.36132	-1.65448	0	0.0165042	0.787	2155	tags=37%, list=26%, signal=49%	nucleic acid metabolic process
GO:0044425	201	-0.362632	-1.65335	0	0.0166146	0.792	1594	tags=31%, list=19%, signal=37%	membrane part
GO:0006520	47	-0.463563	-1.64746	0.00724638	0.0173407	0.807	975	tags=40%, list=12%, signal=46%	cellular amino acid metabolic process
GO:0003676	389	-0.335982	-1.64608	0	0.017453	0.812	1938	tags=31%, list=23%, signal=39%	nucleic acid binding
GO:0005622	186	-0.361991	-1.63237	0	0.0195505	0.838	2314	tags=42%, list=28%, signal=57%	intracellular
GO:0008233	110	-0.389064	-1.63138	0.00176056	0.019597	0.84	945	tags=28%, list=11%, signal=31%	peptidase activity
GO:0003677	142	-0.374152	-1.62744	0.00169491	0.0200904	0.848	2375	tags=43%, list=28%, signal=59%	DNA binding
GO:0044265	43	-0.455349	-1.61606	0.0110092	0.0221098	0.871	622	tags=21%, list=7%, signal=23%	cellular macromolecule catabolic process
GO:0034654	69	-0.424361	-1.60761	0.00362319	0.0235375	0.889	1833	tags=41%, list=22%, signal=52%	nucleobase-containing compound biosynthetic process
GO:0009057	43	-0.455349	-1.60447	0.0143627	0.0240964	0.9	622	tags=21%, list=7%, signal=23%	macromolecule catabolic process
GO:0070011	107	-0.386422	-1.59363	0.0034188	0.0263544	0.922	945	tags=28%, list=11%, signal=31%	peptidase activity, acting on L-amino acid peptides
GO:0051186	47	-0.448826	-1.58643	0.00886525	0.027798	0.941	726	tags=21%, list=9%, signal=23%	cofactor metabolic process
GO:0044446	92	-0.384862	-1.58128	0.00188324	0.0287986	0.949	2297	tags=41%, list=28%, signal=56%	intracellular organelle part
GO:0065008	43	-0.451122	-1.55683	0.0152091	0.0347825	0.974	2206	tags=51%, list=26%, signal=69%	regulation of biological quality
GO:0044422	94	-0.381058	-1.55047	0.00857633	0.0363023	0.978	2297	tags=40%, list=28%, signal=55%	organelle part
GO:0051276	16	-0.560118	-1.55029	0.0306513	0.0360744	0.978	2017	tags=75%, list=24%, signal=99%	chromosome organization
GO:0046496	19	-0.535957	-1.54746	0.0391753	0.0364977	0.98	726	tags=26%, list=9%, signal=29%	nicotinamide nucleotide metabolic process
GO:0019362	19	-0.535957	-1.54467	0.0485981	0.0369585	0.981	726	tags=26%, list=9%, signal=29%	pyridine nucleotide metabolic process
GO:0072524	19	-0.535957	-1.53995	0.0252252	0.037912	0.986	726	tags=26%, list=9%, signal=29%	pyridine-containing compound metabolic process
GO:0032774	41	-0.444847	-1.5393	0.0183824	0.0379097	0.987	1918	tags=39%, list=23%, signal=50%	RNA biosynthetic process
GO:1901137	29	-0.479477	-1.5383	0.0350553	0.03793	0.987	1527	tags=34%, list=18%, signal=42%	carbohydrate derivative biosynthetic process
GO:0019842	18	-0.538955	-1.53456	0.034749	0.0387718	0.989	1297	tags=39%, list=16%, signal=46%	vitamin binding
GO:0006733	21	-0.518714	-1.52415	0.0256881	0.0417451	0.992	726	tags=24%, list=9%, signal=26%	oxidoreduction coenzyme metabolic process
GO:0051179	239	-0.327391	-1.51999	0.00494234	0.0426225	0.992	1594	tags=27%, list=19%, signal=32%	localization
GO:0006820	15	-0.55347	-1.51621	0.0575816	0.0435145	0.993	1511	tags=40%, list=18%, signal=49%	anion transport
GO:0042623	32	-0.461899	-1.51447	0.0353817	0.0438555	0.994	2302	tags=53%, list=28%, signal=73%	ATPase activity, coupled
GO:0006810	235	-0.327581	-1.51191	0	0.0445201	0.994	2105	tags=34%, list=25%, signal=45%	transport
GO:0006508	114	-0.3647	-1.50806	0.010772	0.0455949	0.995	921	tags=25%, list=11%, signal=28%	proteolysis
GO:0044283	22	-0.503858	-1.50287	0.040856	0.0470969	0.997	667	tags=32%, list=8%, signal=34%	small molecule biosynthetic process
GO:0004175	64	-0.39449	-1.50269	0.0138889	0.0468745	0.997	921	tags=34%, list=11%, signal=38%	endopeptidase activity
GO:0051234	236	-0.327212	-1.50232	0.00326264	0.0467203	0.997	2105	tags=34%, list=25%, signal=45%	establishment of localization
GO:0016874	58	-0.396766	-1.49826	0.0245283	0.0478113	0.998	1896	tags=50%, list=23%, signal=64%	ligase activity
GO:0003723	104	-0.365752	-1.49649	0.0122378	0.048271	0.999	3059	tags=51%, list=37%, signal=79%	RNA binding
GO:0043492	23	-0.488712	-1.49333	0.0478088	0.0492367	0.999	1115	tags=30%, list=13%, signal=35%	ATPase activity, coupled to movement of substances
GO:1901657	18	-0.516338	-1.48087	0.0652985	0.0532456	0.999	643	tags=22%, list=8%, signal=24%	glycosyl compound metabolic process
GO:0042626	23	-0.488712	-1.48057	0.0542636	0.0530924	1	1115	tags=30%, list=13%, signal=35%	ATPase activity, coupled to transmembrane movement of substances
GO:0009116	18	-0.516338	-1.47743	0.0443623	0.0540278	1	643	tags=22%, list=8%, signal=24%	nucleoside metabolic process
GO:0016053	16	-0.532381	-1.47613	0.0715631	0.0541888	1	667	tags=38%, list=8%, signal=41%	organic acid biosynthetic process
GO:0044711	92	-0.360269	-1.47393	0.0119863	0.0547166	1	667	tags=20%, list=8%, signal=21%	single-organism biosynthetic process
GO:0006399	48	-0.40999	-1.46935	0.0357143	0.0562993	1	953	tags=29%, list=11%, signal=33%	tRNA metabolic process
GO:0033554	62	-0.382455	-1.45823	0.0253165	0.0603878	1	2369	tags=42%, list=28%, signal=58%	cellular response to stress
GO:0051716	62	-0.382455	-1.45808	0.0238971	0.0601035	1	2369	tags=42%, list=28%, signal=58%	cellular response to stimulus
GO:0046394	16	-0.532381	-1.45792	0.0547945	0.0598472	1	667	tags=38%, list=8%, signal=41%	carboxylic acid biosynthetic process
GO:0006281	61	-0.384132	-1.45349	0.0334573	0.061432	1	2369	tags=43%, list=28%, signal=59%	DNA repair
GO:0006950	74	-0.370483	-1.44924	0.0191304	0.0627784	1	1950	tags=38%, list=23%, signal=49%	response to stress
GO:0006974	62	-0.382455	-1.43947	0.0374532	0.0668453	1	2369	tags=42%, list=28%, signal=58%	cellular response to DNA damage stimulus
GO:0050896	74	-0.370483	-1.43433	0.0325342	0.0687392	1	1950	tags=38%, list=23%, signal=49%	response to stimulus
GO:0016746	42	-0.40264	-1.42549	0.0557621	0.0728078	1	1393	tags=29%, list=17%, signal=34%	transferase activity, transferring acyl groups
GO:0016817	223	-0.309386	-1.42366	0.00841751	0.073272	1	1747	tags=30%, list=21%, signal=37%	hydrolase activity, acting on acid anhydrides
GO:0005875	22	-0.473528	-1.42344	0.0461255	0.0729298	1	2699	tags=59%, list=32%, signal=87%	microtubule associated complex
GO:0005975	57	-0.379315	-1.42295	0.0513308	0.0727475	1	1062	tags=21%, list=13%, signal=24%	carbohydrate metabolic process
GO:0003924	32	-0.432461	-1.41996	0.0596745	0.0738881	1	1404	tags=31%, list=17%, signal=37%	GTPase activity
GO:0034660	59	-0.378536	-1.41228	0.0569853	0.0774184	1	953	tags=25%, list=11%, signal=29%	ncRNA metabolic process
GO:0051603	48	-0.385775	-1.40984	0.0435572	0.0780716	1	1674	tags=35%, list=20%, signal=44%	proteolysis involved in cellular protein catabolic process
GO:0050660	30	-0.436636	-1.40413	0.0735849	0.0807741	1	1452	tags=27%, list=17%, signal=32%	flavin adenine dinucleotide binding
GO:0009165	26	-0.431788	-1.36075	0.0932358	0.105575	1	1743	tags=50%, list=21%, signal=63%	nucleotide biosynthetic process
GO:0055085	101	-0.326219	-1.35341	0.0347682	0.10989	1	1093	tags=23%, list=13%, signal=26%	transmembrane transport
GO:0016627	16	-0.489335	-1.34926	0.111321	0.112058	1	1452	tags=31%, list=17%, signal=38%	oxidoreductase activity, acting on the CH-CH group of donors
GO:0043227	106	-0.320108	-1.3352	0.0520446	0.12177	1	2305	tags=38%, list=28%, signal=51%	membrane-bounded organelle
GO:1901293	26	-0.431788	-1.32863	0.117541	0.125872	1	1743	tags=50%, list=21%, signal=63%	nucleoside phosphate biosynthetic process
GO:0043231	106	-0.320108	-1.32836	0.0403361	0.125373	1	2305	tags=38%, list=28%, signal=51%	intracellular membrane-bounded organelle
GO:0016853	60	-0.356794	-1.32243	0.0716846	0.128966	1	2017	tags=38%, list=24%, signal=50%	isomerase activity
GO:0016757	20	-0.443885	-1.3193	0.134191	0.130673	1	1041	tags=25%, list=12%, signal=28%	transferase activity, transferring glycosyl groups
GO:0071705	49	-0.369326	-1.31059	0.0990826	0.13673	1	1864	tags=31%, list=22%, signal=39%	nitrogen compound transport
GO:0016070	138	-0.303252	-1.30529	0.066778	0.140729	1	1833	tags=28%, list=22%, signal=35%	RNA metabolic process
GO:0008610	39	-0.376947	-1.29351	0.102564	0.149656	1	479	tags=15%, list=6%, signal=16%	lipid biosynthetic process
GO:0005634	93	-0.317919	-1.28659	0.0778547	0.155027	1	2362	tags=38%, list=28%, signal=52%	nucleus
GO:0071702	54	-0.345986	-1.26967	0.109375	0.170045	1	2105	tags=33%, list=25%, signal=44%	organic substance transport
GO:0016818	215	-0.274876	-1.25859	0.0476948	0.18018	1	1747	tags=28%, list=21%, signal=35%	hydrolase activity, acting on acid anhydrides, in phosphorus-containing anhydrides
GO:0003678	28	-0.388829	-1.25806	0.168242	0.179749	1	1950	tags=46%, list=23%, signal=60%	DNA helicase activity
GO:0016462	212	-0.274023	-1.25663	0.0651085	0.180096	1	2011	tags=32%, list=24%, signal=41%	pyrophosphatase activity
GO:0004518	35	-0.369819	-1.25652	0.179439	0.179286	1	2092	tags=37%, list=25%, signal=49%	nuclease activity
GO:0020037	33	-0.38288	-1.24319	0.16141	0.191931	1	2169	tags=55%, list=26%, signal=73%	heme binding
GO:0090407	39	-0.362479	-1.24006	0.156584	0.194217	1	902	tags=26%, list=11%, signal=29%	organophosphate biosynthetic process
GO:0042886	44	-0.344811	-1.22655	0.174573	0.208398	1	1864	tags=30%, list=22%, signal=38%	amide transport
GO:0045184	45	-0.342262	-1.21635	0.166359	0.219247	1	1864	tags=29%, list=22%, signal=37%	establishment of protein localization
GO:0033036	45	-0.342262	-1.21037	0.178253	0.225553	1	1864	tags=29%, list=22%, signal=37%	macromolecule localization
GO:0008104	45	-0.342262	-1.20859	0.184116	0.22654	1	1864	tags=29%, list=22%, signal=37%	protein localization
GO:0015031	44	-0.344811	-1.20441	0.190909	0.230659	1	1864	tags=30%, list=22%, signal=38%	protein transport
GO:0015833	44	-0.344811	-1.20336	0.181982	0.230793	1	1864	tags=30%, list=22%, signal=38%	peptide transport
GO:0006260	23	-0.393984	-1.17505	0.25	0.266348	1	2356	tags=57%, list=28%, signal=79%	DNA replication
GO:0044255	42	-0.336661	-1.16148	0.236742	0.284577	1	1253	tags=24%, list=15%, signal=28%	cellular lipid metabolic process
GO:0006886	40	-0.339154	-1.15666	0.257299	0.290459	1	1864	tags=30%, list=22%, signal=38%	intracellular protein transport
GO:0017111	208	-0.252274	-1.15284	0.164228	0.294391	1	2011	tags=31%, list=24%, signal=40%	nucleoside-triphosphatase activity
GO:0046906	35	-0.347384	-1.15058	0.271583	0.296502	1	2169	tags=51%, list=26%, signal=69%	tetrapyrrole binding
GO:0044428	22	-0.378518	-1.1466	0.265823	0.301107	1	2157	tags=36%, list=26%, signal=49%	nuclear part
GO:0034061	17	-0.394537	-1.13887	0.278293	0.311698	1	2243	tags=53%, list=27%, signal=72%	DNA polymerase activity
GO:0004222	15	-0.42049	-1.13803	0.278106	0.311723	1	777	tags=33%, list=9%, signal=37%	metalloendopeptidase activity
GO:0005737	75	-0.285867	-1.12483	0.230769	0.331238	1	1630	tags=32%, list=20%, signal=39%	cytoplasm
GO:0051188	28	-0.353149	-1.11491	0.306897	0.345917	1	1995	tags=32%, list=24%, signal=42%	cofactor biosynthetic process
GO:0006996	33	-0.329878	-1.11095	0.3	0.350746	1	2017	tags=45%, list=24%, signal=60%	organelle organization
GO:0030117	16	-0.409734	-1.10787	0.344762	0.35433	1	1589	tags=31%, list=19%, signal=39%	membrane coat
GO:0046907	45	-0.309302	-1.09875	0.29326	0.368216	1	1864	tags=29%, list=22%, signal=37%	intracellular transport
GO:0016021	158	-0.249637	-1.09729	0.240214	0.369151	1	1067	tags=18%, list=13%, signal=20%	integral component of membrane
GO:0051649	45	-0.309302	-1.09529	0.319419	0.371306	1	1864	tags=29%, list=22%, signal=37%	establishment of localization in cell
GO:0031224	158	-0.249637	-1.09418	0.256803	0.371739	1	1067	tags=18%, list=13%, signal=20%	intrinsic component of membrane
GO:0016779	52	-0.294784	-1.0911	0.32409	0.37541	1	2543	tags=46%, list=30%, signal=66%	nucleotidyltransferase activity
GO:0051641	46	-0.306968	-1.08345	0.315693	0.387284	1	1864	tags=28%, list=22%, signal=36%	cellular localization
GO:0016020	107	-0.258471	-1.08097	0.281145	0.389971	1	1107	tags=23%, list=13%, signal=27%	membrane
GO:0009055	18	-0.37132	-1.07473	0.359779	0.399262	1	2637	tags=56%, list=32%, signal=81%	electron carrier activity
GO:0016788	92	-0.261608	-1.06585	0.328696	0.41411	1	966	tags=15%, list=12%, signal=17%	hydrolase activity, acting on ester bonds
GO:0005515	452	-0.214197	-1.06026	0.257824	0.422716	1	1733	tags=22%, list=21%, signal=27%	protein binding
GO:0016887	91	-0.257993	-1.05857	0.371859	0.423958	1	2011	tags=35%, list=24%, signal=46%	ATPase activity
GO:0034062	23	-0.339453	-1.05773	0.381958	0.423669	1	1918	tags=39%, list=23%, signal=51%	5'-3' RNA polymerase activity
GO:0006511	40	-0.30167	-1.04914	0.372439	0.43874	1	1431	tags=25%, list=17%, signal=30%	ubiquitin-dependent protein catabolic process
GO:0003899	23	-0.339453	-1.04797	0.412963	0.439263	1	1918	tags=39%, list=23%, signal=51%	DNA-directed 5'-3' RNA polymerase activity
GO:0050789	137	-0.241078	-1.03351	0.361874	0.465871	1	1743	tags=28%, list=21%, signal=34%	regulation of biological process
GO:0016043	62	-0.275069	-1.03292	0.40868	0.464961	1	2018	tags=37%, list=24%, signal=49%	cellular component organization
GO:0043632	40	-0.30167	-1.03207	0.379817	0.464654	1	1431	tags=25%, list=17%, signal=30%	modification-dependent macromolecule catabolic process
GO:0097747	23	-0.339453	-1.0246	0.424419	0.477721	1	1918	tags=39%, list=23%, signal=51%	RNA polymerase activity
GO:0006928	69	-0.265125	-1.02364	0.420956	0.477738	1	1679	tags=26%, list=20%, signal=32%	movement of cell or subcellular component
GO:0019941	40	-0.30167	-1.01955	0.415608	0.484016	1	1431	tags=25%, list=17%, signal=30%	modification-dependent protein catabolic process
GO:0008092	57	-0.273141	-1.01867	0.412429	0.483891	1	1679	tags=28%, list=20%, signal=35%	cytoskeletal protein binding
GO:0050794	135	-0.236841	-1.00883	0.433276	0.501637	1	1743	tags=27%, list=21%, signal=34%	regulation of cellular process
GO:0007017	80	-0.252534	-1.00097	0.461538	0.515916	1	2183	tags=33%, list=26%, signal=44%	microtubule-based process
GO:0006629	86	-0.249637	-0.993682	0.469671	0.528646	1	783	tags=16%, list=9%, signal=18%	lipid metabolic process
GO:0016791	32	-0.300905	-0.993373	0.467033	0.527122	1	966	tags=19%, list=12%, signal=21%	phosphatase activity
GO:0044430	33	-0.299003	-0.990568	0.474245	0.530626	1	2699	tags=42%, list=32%, signal=62%	cytoskeletal part
GO:0005525	84	-0.245371	-0.980309	0.527731	0.549607	1	1582	tags=25%, list=19%, signal=31%	GTP binding
GO:0032561	84	-0.245371	-0.97945	0.48199	0.549264	1	1582	tags=25%, list=19%, signal=31%	guanyl ribonucleotide binding
GO:0032549	84	-0.245371	-0.977072	0.483871	0.552264	1	1582	tags=25%, list=19%, signal=31%	ribonucleoside binding
GO:0071840	72	-0.251634	-0.9768	0.521277	0.550755	1	2162	tags=36%, list=26%, signal=48%	cellular component organization or biogenesis
GO:0001883	84	-0.245371	-0.974105	0.515151	0.554305	1	1582	tags=25%, list=19%, signal=31%	purine nucleoside binding
GO:0007018	67	-0.252022	-0.973518	0.508287	0.553338	1	1679	tags=25%, list=20%, signal=32%	microtubule-based movement
GO:0019001	84	-0.245371	-0.973457	0.506151	0.551259	1	1582	tags=25%, list=19%, signal=31%	guanyl nucleotide binding
GO:0032550	84	-0.245371	-0.972344	0.507326	0.551383	1	1582	tags=25%, list=19%, signal=31%	purine ribonucleoside binding
GO:0001882	84	-0.245371	-0.963827	0.529091	0.567133	1	1582	tags=25%, list=19%, signal=31%	nucleoside binding
GO:0004386	40	-0.272488	-0.932193	0.53407	0.632109	1	1950	tags=33%, list=23%, signal=42%	helicase activity
GO:0097659	29	-0.284891	-0.920689	0.577982	0.653802	1	2800	tags=45%, list=34%, signal=67%	nucleic acid-templated transcription
GO:0043169	234	-0.196523	-0.913876	0.718799	0.665581	1	1486	tags=20%, list=18%, signal=23%	cation binding
GO:0046872	233	-0.197594	-0.913251	0.713805	0.664358	1	1486	tags=20%, list=18%, signal=23%	metal ion binding
GO:0006351	29	-0.284891	-0.911705	0.596958	0.665029	1	2800	tags=45%, list=34%, signal=67%	transcription, DNA-templated
GO:0003777	66	-0.241084	-0.910066	0.627866	0.665585	1	1679	tags=24%, list=20%, signal=30%	microtubule motor activity
GO:0003774	68	-0.239132	-0.906787	0.622951	0.669925	1	1679	tags=24%, list=20%, signal=29%	motor activity
GO:0016879	16	-0.330682	-0.901215	0.571429	0.678925	1	1623	tags=44%, list=19%, signal=54%	ligase activity, forming carbon-nitrogen bonds
GO:0065007	167	-0.196299	-0.881799	0.743243	0.716003	1	1747	tags=25%, list=21%, signal=30%	biological regulation
GO:0016747	24	-0.279181	-0.859221	0.663004	0.758009	1	1768	tags=25%, list=21%, signal=32%	transferase activity, transferring acyl groups other than amino-acyl groups
GO:1901605	17	-0.287168	-0.79305	0.742248	0.86572	1	1341	tags=29%, list=16%, signal=35%	alpha-amino acid metabolic process
GO:0015631	52	-0.216985	-0.789059	0.817544	0.867944	1	1679	tags=25%, list=20%, signal=31%	tubulin binding
GO:0008017	52	-0.216985	-0.785734	0.8471	0.869209	1	1679	tags=25%, list=20%, signal=31%	microtubule binding
GO:0051536	23	-0.257959	-0.773937	0.792982	0.881761	1	992	tags=17%, list=12%, signal=20%	iron-sulfur cluster binding
GO:0051540	23	-0.257959	-0.773786	0.812268	0.87872	1	992	tags=17%, list=12%, signal=20%	metal cluster binding
GO:0043933	17	-0.264636	-0.74925	0.80315	0.903999	1	2162	tags=35%, list=26%, signal=48%	macromolecular complex subunit organization
GO:0030001	24	-0.24253	-0.732884	0.847953	0.917191	1	947	tags=17%, list=11%, signal=19%	metal ion transport
GO:0044723	26	-0.224646	-0.708206	0.895495	0.935629	1	1062	tags=12%, list=13%, signal=13%	single-organism carbohydrate metabolic process
GO:0030234	29	-0.220941	-0.707991	0.885277	0.932421	1	2016	tags=34%, list=24%, signal=45%	enzyme regulator activity
GO:1902494	41	-0.202924	-0.705965	0.907942	0.930585	1	2297	tags=29%, list=28%, signal=40%	catalytic complex
GO:0008168	59	-0.182521	-0.693678	0.964486	0.936444	1	1887	tags=22%, list=23%, signal=28%	methyltransferase activity
GO:0016741	63	-0.175919	-0.668563	0.970588	0.948777	1	1887	tags=22%, list=23%, signal=29%	transferase activity, transferring one-carbon groups

## Sheet: ILL-STAT-DOWN
NAME	SIZE	ES	NES	NOM p-val	FDR q-val	FWER p-val	RANK AT MAX	LEADING EDGE
GO:0015992	22	-0.824769	-2.49542	0	0	0	955	tags=77%, list=11%, signal=87%	proton transport
GO:0043234	113	-0.602013	-2.47054	0	0	0	2072	tags=58%, list=25%, signal=75%	protein complex
GO:0034220	27	-0.787275	-2.44167	0	0	0	1064	tags=70%, list=13%, signal=80%	ion transmembrane transport
GO:0015672	25	-0.790786	-2.43785	0	0	0	955	tags=68%, list=11%, signal=76%	monovalent inorganic cation transport
GO:0006818	22	-0.824769	-2.42889	0	0	0	955	tags=77%, list=11%, signal=87%	hydrogen transport
GO:0006457	32	-0.736517	-2.40354	0	0	0	1458	tags=69%, list=17%, signal=83%	protein folding
GO:0055086	61	-0.645019	-2.39988	0	0	0	1142	tags=46%, list=14%, signal=53%	nucleobase-containing small molecule metabolic process
GO:0098662	21	-0.820399	-2.39532	0	0	0	955	tags=76%, list=11%, signal=86%	inorganic cation transmembrane transport
GO:1902600	21	-0.820399	-2.3826	0	0	0	955	tags=76%, list=11%, signal=86%	hydrogen ion transmembrane transport
GO:0098660	21	-0.820399	-2.38186	0	0	0	955	tags=76%, list=11%, signal=86%	inorganic ion transmembrane transport
GO:0098655	21	-0.820399	-2.36166	0	0	0	955	tags=76%, list=11%, signal=86%	cation transmembrane transport
GO:0015078	19	-0.799206	-2.32076	0	0	0	955	tags=68%, list=11%, signal=77%	hydrogen ion transmembrane transporter activity
GO:0009123	23	-0.763629	-2.31809	0	0	0	487	tags=43%, list=6%, signal=46%	nucleoside monophosphate metabolic process
GO:0098796	44	-0.654037	-2.27201	0	0	0	955	tags=41%, list=11%, signal=46%	membrane protein complex
GO:0006753	52	-0.628251	-2.27155	0	0	0	1142	tags=46%, list=14%, signal=53%	nucleoside phosphate metabolic process
GO:0099132	17	-0.800467	-2.25718	0	0	0	955	tags=71%, list=11%, signal=79%	ATP hydrolysis coupled cation transmembrane transport
GO:0019693	37	-0.677479	-2.25646	0	0	0	1142	tags=49%, list=14%, signal=56%	ribose phosphate metabolic process
GO:0044281	130	-0.546356	-2.25359	0	0	0	1249	tags=43%, list=15%, signal=50%	small molecule metabolic process
GO:1902578	44	-0.647887	-2.24102	0	0	0	1064	tags=48%, list=13%, signal=54%	single-organism localization
GO:0044765	41	-0.655203	-2.24	0	0	0	1064	tags=49%, list=13%, signal=56%	single-organism transport
GO:0046034	17	-0.803617	-2.23782	0	0	0	487	tags=53%, list=6%, signal=56%	ATP metabolic process
GO:0015988	17	-0.800467	-2.23673	0	0	0	955	tags=71%, list=11%, signal=79%	energy coupled proton transmembrane transport, against electrochemical gradient
GO:0099131	17	-0.800467	-2.21861	0	0	0	955	tags=71%, list=11%, signal=79%	ATP hydrolysis coupled ion transmembrane transport
GO:0015077	21	-0.755387	-2.2186	0	0	0	955	tags=62%, list=11%, signal=70%	monovalent inorganic cation transmembrane transporter activity
GO:0090662	17	-0.800467	-2.21287	0	0	0	955	tags=71%, list=11%, signal=79%	ATP hydrolysis coupled transmembrane transport
GO:1901564	253	-0.494463	-2.21156	0	4.76e-05	0.001	2495	tags=55%, list=30%, signal=75%	organonitrogen compound metabolic process
GO:0009167	19	-0.759536	-2.20021	0	4.58e-05	0.001	487	tags=47%, list=6%, signal=50%	purine ribonucleoside monophosphate metabolic process
GO:0006163	27	-0.692586	-2.1908	0	4.42e-05	0.001	1695	tags=59%, list=20%, signal=74%	purine nucleotide metabolic process
GO:0015991	17	-0.800467	-2.17952	0	4.27e-05	0.001	955	tags=71%, list=11%, signal=79%	ATP hydrolysis coupled proton transport
GO:0009126	19	-0.759536	-2.17225	0	4.13e-05	0.001	487	tags=47%, list=6%, signal=50%	purine nucleoside monophosphate metabolic process
GO:0009117	49	-0.613301	-2.17028	0	3.99e-05	0.001	1142	tags=45%, list=14%, signal=52%	nucleotide metabolic process
GO:0009205	20	-0.747372	-2.16623	0	3.87e-05	0.001	487	tags=45%, list=6%, signal=48%	purine ribonucleoside triphosphate metabolic process
GO:0009259	28	-0.690134	-2.16581	0	3.75e-05	0.001	1695	tags=57%, list=20%, signal=71%	ribonucleotide metabolic process
GO:0009144	20	-0.747372	-2.16429	0	3.64e-05	0.001	487	tags=45%, list=6%, signal=48%	purine nucleoside triphosphate metabolic process
GO:0009199	20	-0.747372	-2.16412	0	3.54e-05	0.001	487	tags=45%, list=6%, signal=48%	ribonucleoside triphosphate metabolic process
GO:0019637	74	-0.563224	-2.1641	0	3.44e-05	0.001	1417	tags=41%, list=17%, signal=48%	organophosphate metabolic process
GO:0009141	20	-0.747372	-2.16167	0	3.34e-05	0.001	487	tags=45%, list=6%, signal=48%	nucleoside triphosphate metabolic process
GO:0009150	26	-0.701837	-2.14963	0	3.26e-05	0.001	1695	tags=62%, list=20%, signal=77%	purine ribonucleotide metabolic process
GO:1901135	64	-0.582888	-2.14669	0	3.17e-05	0.001	2313	tags=58%, list=27%, signal=79%	carbohydrate derivative metabolic process
GO:0044710	349	-0.470527	-2.14473	0	3.09e-05	0.001	1417	tags=36%, list=17%, signal=42%	single-organism metabolic process
GO:0009161	21	-0.746727	-2.14458	0	3.02e-05	0.001	487	tags=43%, list=6%, signal=45%	ribonucleoside monophosphate metabolic process
GO:0072521	27	-0.692586	-2.12874	0	2.95e-05	0.001	1695	tags=59%, list=20%, signal=74%	purine-containing compound metabolic process
GO:0044712	18	-0.748319	-2.11757	0	2.88e-05	0.001	1414	tags=56%, list=17%, signal=67%	single-organism catabolic process
GO:0006418	21	-0.712788	-2.09768	0	2.81e-05	0.001	1701	tags=76%, list=20%, signal=95%	tRNA aminoacylation for protein translation
GO:0032991	286	-0.46196	-2.09379	0	5.31e-05	0.002	2419	tags=48%, list=29%, signal=65%	macromolecular complex
GO:0016616	34	-0.626359	-2.09354	0	5.19e-05	0.002	1326	tags=50%, list=16%, signal=59%	oxidoreductase activity, acting on the CH-OH group of donors, NAD or NADP as acceptor
GO:0055114	167	-0.488025	-2.08351	0	0.000105	0.004	1375	tags=38%, list=16%, signal=44%	oxidation-reduction process
GO:0016876	22	-0.701599	-2.08196	0	0.000103	0.004	1818	tags=77%, list=22%, signal=98%	ligase activity, forming aminoacyl-tRNA and related compounds
GO:0043039	22	-0.701599	-2.07245	0	0.000124	0.005	1818	tags=77%, list=22%, signal=98%	tRNA aminoacylation
GO:0016491	199	-0.47017	-2.06616	0	0.000121	0.005	1375	tags=35%, list=16%, signal=41%	oxidoreductase activity
GO:0006812	53	-0.573764	-2.06606	0	0.000119	0.005	1870	tags=51%, list=22%, signal=65%	cation transport
GO:0016875	22	-0.701599	-2.06577	0	0.000117	0.005	1818	tags=77%, list=22%, signal=98%	ligase activity, forming carbon-oxygen bonds
GO:0043038	22	-0.701599	-2.06573	0	0.000115	0.005	1818	tags=77%, list=22%, signal=98%	amino acid activation
GO:0004812	22	-0.701599	-2.0651	0	0.000112	0.005	1818	tags=77%, list=22%, signal=98%	aminoacyl-tRNA ligase activity
GO:0006811	74	-0.545388	-2.06484	0	0.00011	0.005	1385	tags=39%, list=16%, signal=46%	ion transport
GO:0016614	36	-0.620111	-2.05428	0	0.000108	0.005	1326	tags=47%, list=16%, signal=56%	oxidoreductase activity, acting on CH-OH group of donors
GO:0043436	71	-0.536455	-2.04971	0	0.000107	0.005	1818	tags=56%, list=22%, signal=71%	oxoacid metabolic process
GO:0008135	25	-0.680208	-2.04928	0	0.000105	0.005	1619	tags=68%, list=19%, signal=84%	translation factor activity, RNA binding
GO:0019752	71	-0.536455	-2.04354	0	0.000103	0.005	1818	tags=56%, list=22%, signal=71%	carboxylic acid metabolic process
GO:0044699	491	-0.434202	-2.0402	0	0.00012	0.006	1822	tags=38%, list=22%, signal=46%	single-organism process
GO:0044424	449	-0.429647	-2.01539	0	0.000238	0.012	2525	tags=48%, list=30%, signal=65%	intracellular part
GO:0006082	72	-0.530564	-2.01524	0	0.000234	0.012	1818	tags=56%, list=22%, signal=70%	organic acid metabolic process
GO:0016820	27	-0.639623	-1.99882	0	0.000289	0.015	1759	tags=52%, list=21%, signal=65%	hydrolase activity, acting on acid anhydrides, catalyzing transmembrane movement of substances
GO:0044763	293	-0.440214	-1.98788	0	0.000343	0.018	1818	tags=39%, list=22%, signal=47%	single-organism cellular process
GO:0044425	200	-0.454865	-1.97971	0	0.00041	0.02	2370	tags=51%, list=28%, signal=69%	membrane part
GO:0005839	15	-0.724372	-1.96893	0	0.000477	0.024	2331	tags=100%, list=28%, signal=138%	proteasome core complex
GO:0020037	33	-0.592029	-1.94822	0	0.000653	0.033	1269	tags=45%, list=15%, signal=53%	heme binding
GO:0070003	15	-0.724372	-1.94357	0	0.000751	0.039	2331	tags=100%, list=28%, signal=138%	threonine-type peptidase activity
GO:0044444	212	-0.438729	-1.93529	0	0.000881	0.047	2790	tags=52%, list=33%, signal=76%	cytoplasmic part
GO:0004298	15	-0.724372	-1.93373	0	0.000923	0.05	2331	tags=100%, list=28%, signal=138%	threonine-type endopeptidase activity
GO:0022804	39	-0.569707	-1.92126	0	0.00113203	0.062	1224	tags=36%, list=15%, signal=42%	active transmembrane transporter activity
GO:1901566	181	-0.441961	-1.91492	0	0.00121569	0.068	2847	tags=58%, list=34%, signal=86%	organonitrogen compound biosynthetic process
GO:0044249	294	-0.417213	-1.90834	0	0.00131734	0.074	2489	tags=48%, list=30%, signal=65%	cellular biosynthetic process
GO:0006807	470	-0.40774	-1.90828	0	0.00129954	0.074	2495	tags=46%, list=30%, signal=62%	nitrogen compound metabolic process
GO:1901576	303	-0.421138	-1.90797	0	0.00128221	0.074	2489	tags=48%, list=30%, signal=66%	organic substance biosynthetic process
GO:0034641	446	-0.410641	-1.90402	0	0.00136112	0.079	2419	tags=44%, list=29%, signal=59%	cellular nitrogen compound metabolic process
GO:0009056	62	-0.511476	-1.9022	0	0.00137508	0.081	816	tags=24%, list=10%, signal=27%	catabolic process
GO:0044271	220	-0.427241	-1.89056	0	0.00163877	0.098	2489	tags=47%, list=30%, signal=65%	cellular nitrogen compound biosynthetic process
GO:0046906	35	-0.573192	-1.88966	0	0.00163382	0.099	1269	tags=43%, list=15%, signal=50%	tetrapyrrole binding
GO:0044248	50	-0.527205	-1.88763	0	0.00165748	0.102	816	tags=26%, list=10%, signal=29%	cellular catabolic process
GO:0006725	308	-0.411985	-1.88714	0	0.00163702	0.102	2002	tags=37%, list=24%, signal=47%	cellular aromatic compound metabolic process
GO:1901360	321	-0.41106	-1.88606	0	0.00164669	0.104	2002	tags=37%, list=24%, signal=46%	organic cyclic compound metabolic process
GO:0046483	310	-0.412817	-1.88354	0	0.00164072	0.104	2002	tags=37%, list=24%, signal=47%	heterocycle metabolic process
GO:0009058	332	-0.405218	-1.87614	0	0.00180901	0.116	2489	tags=47%, list=30%, signal=64%	biosynthetic process
GO:0043231	104	-0.458915	-1.87533	0	0.00178773	0.116	1512	tags=32%, list=18%, signal=38%	intracellular membrane-bounded organelle
GO:0005622	187	-0.427987	-1.86746	0	0.00204929	0.132	2419	tags=45%, list=29%, signal=62%	intracellular
GO:0006139	297	-0.407797	-1.86175	0	0.00215039	0.141	2002	tags=36%, list=24%, signal=46%	nucleobase-containing compound metabolic process
GO:0018130	86	-0.47373	-1.8617	0	0.00212596	0.141	1134	tags=29%, list=13%, signal=33%	heterocycle biosynthetic process
GO:0018193	19	-0.639133	-1.85428	0.00664452	0.0023212	0.154	1858	tags=47%, list=22%, signal=61%	peptidyl-amino acid modification
GO:1901575	62	-0.511476	-1.84525	0.00140647	0.0026618	0.177	816	tags=24%, list=10%, signal=27%	organic substance catabolic process
GO:0006520	48	-0.516645	-1.84014	0	0.00278059	0.187	1818	tags=60%, list=22%, signal=77%	cellular amino acid metabolic process
GO:0043227	104	-0.458915	-1.83822	0	0.00278986	0.19	1512	tags=32%, list=18%, signal=38%	membrane-bounded organelle
GO:0009059	215	-0.419139	-1.83704	0	0.00279948	0.191	2489	tags=47%, list=30%, signal=65%	macromolecule biosynthetic process
GO:0051082	15	-0.6816	-1.82941	0	0.00295292	0.203	1458	tags=67%, list=17%, signal=80%	unfolded protein binding
GO:0008238	18	-0.660244	-1.82538	0.00336134	0.00310275	0.213	2172	tags=61%, list=26%, signal=82%	exopeptidase activity
GO:0022857	103	-0.450377	-1.82227	0	0.0031984	0.221	1870	tags=39%, list=22%, signal=49%	transmembrane transporter activity
GO:0019438	83	-0.472298	-1.81749	0	0.00334321	0.231	1119	tags=29%, list=13%, signal=33%	aromatic compound biosynthetic process
GO:0022890	39	-0.537942	-1.81736	0.00154321	0.0033091	0.231	955	tags=36%, list=11%, signal=40%	inorganic cation transmembrane transporter activity
GO:0005215	112	-0.441693	-1.81693	0	0.00330094	0.232	1870	tags=38%, list=22%, signal=48%	transporter activity
GO:0043229	258	-0.405217	-1.81444	0	0.00340117	0.241	2859	tags=52%, list=34%, signal=77%	intracellular organelle
GO:1901362	95	-0.463948	-1.8136	0	0.00341563	0.244	1134	tags=28%, list=13%, signal=32%	organic cyclic compound biosynthetic process
GO:0019725	32	-0.557096	-1.81263	0.00477707	0.00340589	0.245	2130	tags=56%, list=25%, signal=75%	cellular homeostasis
GO:0005509	18	-0.645265	-1.8114	0	0.00340618	0.246	1211	tags=50%, list=14%, signal=58%	calcium ion binding
GO:0045454	32	-0.557096	-1.81108	0	0.00340958	0.249	2130	tags=56%, list=25%, signal=75%	cell redox homeostasis
GO:0043226	267	-0.405318	-1.80192	0	0.00383173	0.282	2790	tags=50%, list=33%, signal=73%	organelle
GO:0015405	24	-0.583444	-1.79407	0.0015949	0.00422663	0.308	1759	tags=46%, list=21%, signal=58%	P-P-bond-hydrolysis-driven transmembrane transporter activity
GO:0043603	138	-0.429385	-1.79	0	0.00446262	0.324	2847	tags=56%, list=34%, signal=83%	cellular amide metabolic process
GO:0043604	136	-0.4276	-1.78772	0	0.00447712	0.327	2847	tags=56%, list=34%, signal=83%	amide biosynthetic process
GO:0003743	16	-0.65025	-1.78622	0.00507614	0.0044696	0.328	1961	tags=75%, list=23%, signal=98%	translation initiation factor activity
GO:0034654	67	-0.472304	-1.78324	0.00135135	0.00463823	0.338	1119	tags=28%, list=13%, signal=32%	nucleobase-containing compound biosynthetic process
GO:0006414	15	-0.672641	-1.78049	0.00500835	0.00481676	0.352	1726	tags=53%, list=21%, signal=67%	translational elongation
GO:0005198	145	-0.419102	-1.77869	0	0.00485996	0.357	2847	tags=55%, list=34%, signal=82%	structural molecule activity
GO:0005840	139	-0.422981	-1.77251	0	0.00510729	0.372	2847	tags=55%, list=34%, signal=82%	ribosome
GO:0022891	64	-0.481379	-1.77108	0	0.00512713	0.378	1530	tags=38%, list=18%, signal=45%	substrate-specific transmembrane transporter activity
GO:0005634	91	-0.442166	-1.76198	0	0.00562692	0.408	1512	tags=30%, list=18%, signal=36%	nucleus
GO:0006518	134	-0.420698	-1.76141	0	0.00562044	0.41	2847	tags=55%, list=34%, signal=82%	peptide metabolic process
GO:0043043	132	-0.418639	-1.75931	0.00130378	0.00570626	0.421	2847	tags=55%, list=34%, signal=82%	peptide biosynthetic process
GO:0022892	65	-0.473861	-1.757	0.00140845	0.00577162	0.429	1530	tags=37%, list=18%, signal=45%	substrate-specific transporter activity
GO:0019362	19	-0.617978	-1.75654	0.00649351	0.00575298	0.43	1414	tags=47%, list=17%, signal=57%	pyridine nucleotide metabolic process
GO:0072524	19	-0.617978	-1.7559	0	0.00573489	0.433	1414	tags=47%, list=17%, signal=57%	pyridine-containing compound metabolic process
GO:0003735	138	-0.419176	-1.74871	0	0.00618048	0.459	2847	tags=55%, list=34%, signal=82%	structural constituent of ribosome
GO:0015399	24	-0.583444	-1.74744	0.00470219	0.00621217	0.462	1759	tags=46%, list=21%, signal=58%	primary active transmembrane transporter activity
GO:0005875	22	-0.599026	-1.74597	0.00160256	0.00624032	0.465	1744	tags=50%, list=21%, signal=63%	microtubule associated complex
GO:0000413	16	-0.638354	-1.74293	0.00977199	0.00643753	0.477	1858	tags=50%, list=22%, signal=64%	protein peptidyl-prolyl isomerization
GO:0003755	16	-0.638354	-1.74077	0.00165563	0.00653202	0.484	1858	tags=50%, list=22%, signal=64%	peptidyl-prolyl cis-trans isomerase activity
GO:0046496	19	-0.617978	-1.73759	0.00323625	0.00673327	0.498	1414	tags=47%, list=17%, signal=57%	nicotinamide nucleotide metabolic process
GO:0006412	130	-0.41955	-1.7353	0.00129702	0.00690412	0.509	2847	tags=55%, list=34%, signal=82%	translation
GO:0008324	46	-0.507981	-1.73367	0.00147711	0.00695683	0.517	1870	tags=46%, list=22%, signal=58%	cation transmembrane transporter activity
GO:0016859	16	-0.638354	-1.73275	0.00654665	0.00694128	0.519	1858	tags=50%, list=22%, signal=64%	cis-trans isomerase activity
GO:0006399	49	-0.488369	-1.73088	0	0.00704782	0.529	1887	tags=47%, list=22%, signal=60%	tRNA metabolic process
GO:0034645	204	-0.39609	-1.72693	0	0.00735763	0.548	2790	tags=52%, list=33%, signal=77%	cellular macromolecule biosynthetic process
GO:0018208	16	-0.638354	-1.7199	0.00653595	0.00786669	0.581	1858	tags=50%, list=22%, signal=64%	peptidyl-proline modification
GO:0015075	59	-0.465667	-1.71626	0.00289436	0.00812006	0.592	2359	tags=49%, list=28%, signal=68%	ion transmembrane transporter activity
GO:0051186	47	-0.487647	-1.71508	0.00447761	0.00818696	0.598	1566	tags=38%, list=19%, signal=47%	cofactor metabolic process
GO:0042623	32	-0.533338	-1.70766	0.00476947	0.00877132	0.629	2892	tags=66%, list=34%, signal=100%	ATPase activity, coupled
GO:0051179	238	-0.379211	-1.69278	0	0.010362	0.69	2370	tags=41%, list=28%, signal=56%	localization
GO:1901657	18	-0.596362	-1.69065	0.0165016	0.0104193	0.695	2313	tags=44%, list=27%, signal=61%	glycosyl compound metabolic process
GO:0051234	235	-0.379977	-1.68984	0	0.0103886	0.696	2370	tags=41%, list=28%, signal=56%	establishment of localization
GO:0005737	76	-0.443812	-1.68925	0.00137552	0.0103491	0.697	2262	tags=55%, list=27%, signal=75%	cytoplasm
GO:0009116	18	-0.596362	-1.68874	0.00324149	0.0103188	0.698	2313	tags=44%, list=27%, signal=61%	nucleoside metabolic process
GO:0006810	234	-0.378311	-1.68792	0	0.0102898	0.699	2370	tags=41%, list=28%, signal=56%	transport
GO:0042626	23	-0.561658	-1.68702	0.00483092	0.010329	0.701	2892	tags=70%, list=34%, signal=106%	ATPase activity, coupled to transmembrane movement of substances
GO:0006732	31	-0.5228	-1.67948	0.0103704	0.010941	0.728	1142	tags=39%, list=14%, signal=45%	coenzyme metabolic process
GO:0044711	92	-0.424388	-1.67935	0.00273224	0.0108651	0.728	2472	tags=50%, list=29%, signal=70%	single-organism biosynthetic process
GO:0006733	21	-0.571605	-1.67796	0.013289	0.0108831	0.735	1414	tags=43%, list=17%, signal=51%	oxidoreduction coenzyme metabolic process
GO:0043492	23	-0.561658	-1.67748	0.00802568	0.0108345	0.737	2892	tags=70%, list=34%, signal=106%	ATPase activity, coupled to movement of substances
GO:0055085	100	-0.415124	-1.675	0	0.0109663	0.745	1797	tags=34%, list=21%, signal=43%	transmembrane transport
GO:0043228	154	-0.390344	-1.67013	0	0.0114163	0.763	2859	tags=55%, list=34%, signal=81%	non-membrane-bounded organelle
GO:0032787	21	-0.569863	-1.66722	0.0110585	0.011716	0.782	1414	tags=38%, list=17%, signal=46%	monocarboxylic acid metabolic process
GO:0048037	87	-0.421814	-1.65662	0	0.0127064	0.806	1142	tags=25%, list=14%, signal=29%	cofactor binding
GO:0006310	18	-0.581636	-1.65542	0.010101	0.0128051	0.81	2372	tags=67%, list=28%, signal=93%	DNA recombination
GO:0043232	154	-0.390344	-1.6494	0	0.0134216	0.824	2859	tags=55%, list=34%, signal=81%	intracellular non-membrane-bounded organelle
GO:0031224	157	-0.38806	-1.64406	0	0.0140095	0.838	2400	tags=48%, list=29%, signal=66%	intrinsic component of membrane
GO:0016021	157	-0.38806	-1.64303	0	0.0140433	0.844	2400	tags=48%, list=29%, signal=66%	integral component of membrane
GO:0004175	63	-0.435592	-1.61849	0.00446429	0.0178573	0.909	1625	tags=40%, list=19%, signal=49%	endopeptidase activity
GO:0044422	94	-0.411402	-1.61733	0.00274725	0.0179302	0.91	2503	tags=43%, list=30%, signal=60%	organelle part
GO:0044446	92	-0.411688	-1.60689	0.00141044	0.0196251	0.925	2503	tags=42%, list=30%, signal=60%	intracellular organelle part
GO:0009165	26	-0.518259	-1.60629	0.0108359	0.0196161	0.926	1119	tags=38%, list=13%, signal=44%	nucleotide biosynthetic process
GO:0030529	150	-0.38014	-1.6038	0	0.0199419	0.933	2847	tags=51%, list=34%, signal=76%	intracellular ribonucleoprotein complex
GO:0003677	140	-0.383403	-1.59386	0	0.0216858	0.944	1899	tags=33%, list=23%, signal=42%	DNA binding
GO:1901293	26	-0.518259	-1.5935	0.00949367	0.0216199	0.947	1119	tags=38%, list=13%, signal=44%	nucleoside phosphate biosynthetic process
GO:1990904	150	-0.38014	-1.58607	0.001287	0.0230815	0.955	2847	tags=51%, list=34%, signal=76%	ribonucleoprotein complex
GO:0090407	39	-0.469832	-1.58418	0.0194903	0.0233524	0.955	1395	tags=36%, list=17%, signal=43%	organophosphate biosynthetic process
GO:0016874	59	-0.431289	-1.5698	0.011782	0.0263978	0.97	1818	tags=46%, list=22%, signal=58%	ligase activity
GO:1901137	29	-0.489337	-1.56236	0.0298273	0.0278715	0.972	2726	tags=66%, list=32%, signal=97%	carbohydrate derivative biosynthetic process
GO:0009378	15	-0.581988	-1.5512	0.0449251	0.0302956	0.978	2372	tags=67%, list=28%, signal=93%	four-way junction helicase activity
GO:0050662	63	-0.416925	-1.54955	0.0058309	0.0305705	0.979	1306	tags=27%, list=16%, signal=32%	coenzyme binding
GO:0003676	389	-0.331355	-1.546	0	0.0312577	0.982	2388	tags=37%, list=28%, signal=49%	nucleic acid binding
GO:0042592	38	-0.458215	-1.53634	0.0178571	0.0335136	0.985	2516	tags=55%, list=30%, signal=78%	homeostatic process
GO:0006259	95	-0.386538	-1.53532	0.00820793	0.0336405	0.986	2210	tags=43%, list=26%, signal=58%	DNA metabolic process
GO:0008233	109	-0.381882	-1.53232	0.00545703	0.0342538	0.986	2400	tags=42%, list=29%, signal=58%	peptidase activity
GO:0070011	106	-0.378925	-1.52379	0.00524246	0.0363956	0.992	2400	tags=42%, list=29%, signal=59%	peptidase activity, acting on L-amino acid peptides
GO:0090304	230	-0.343871	-1.52284	0.00119474	0.0364833	0.992	2147	tags=35%, list=26%, signal=46%	nucleic acid metabolic process
GO:0006508	113	-0.374839	-1.52245	0.00662252	0.0363531	0.992	2378	tags=42%, list=28%, signal=58%	proteolysis
GO:0016757	20	-0.523203	-1.52083	0.0245098	0.0366189	0.992	1063	tags=35%, list=13%, signal=40%	transferase activity, transferring glycosyl groups
GO:0016853	60	-0.417352	-1.51928	0.0163934	0.036774	0.993	1438	tags=23%, list=17%, signal=28%	isomerase activity
GO:0044430	33	-0.460299	-1.50292	0.0260337	0.0414053	0.998	1744	tags=36%, list=21%, signal=46%	cytoskeletal part
GO:0032774	39	-0.445639	-1.49992	0.0328849	0.0420414	0.998	646	tags=18%, list=8%, signal=19%	RNA biosynthetic process
GO:0071705	49	-0.42109	-1.48926	0.0281899	0.0454872	0.999	2351	tags=43%, list=28%, signal=59%	nitrogen compound transport
GO:0034061	17	-0.532435	-1.48377	0.0535117	0.047029	1	2554	tags=65%, list=30%, signal=93%	DNA polymerase activity
GO:0071702	54	-0.406117	-1.48029	0.027417	0.0481228	1	2351	tags=43%, list=28%, signal=59%	organic substance transport
GO:0004518	35	-0.447431	-1.47306	0.0444104	0.0505455	1	1906	tags=31%, list=23%, signal=40%	nuclease activity
GO:0003723	106	-0.364582	-1.4675	0.0103627	0.0522144	1	2352	tags=41%, list=28%, signal=56%	RNA binding
GO:0005975	57	-0.408556	-1.46531	0.0217077	0.0527274	1	2075	tags=40%, list=25%, signal=53%	carbohydrate metabolic process
GO:0016746	43	-0.421413	-1.46434	0.0320233	0.0528514	1	1627	tags=33%, list=19%, signal=40%	transferase activity, transferring acyl groups
GO:0034660	60	-0.403733	-1.4641	0.0195804	0.0526326	1	1972	tags=42%, list=23%, signal=54%	ncRNA metabolic process
GO:0008237	24	-0.473776	-1.45798	0.0501618	0.0547092	1	663	tags=25%, list=8%, signal=27%	metallopeptidase activity
GO:0003924	32	-0.444653	-1.42009	0.0541353	0.071801	1	2831	tags=63%, list=34%, signal=94%	GTPase activity
GO:0065008	43	-0.414539	-1.41698	0.0540541	0.0730913	1	1360	tags=35%, list=16%, signal=41%	regulation of biological quality
GO:0050794	136	-0.335053	-1.40961	0.0204342	0.0766285	1	2145	tags=39%, list=25%, signal=51%	regulation of cellular process
GO:0050789	138	-0.334704	-1.407	0.0168394	0.0774847	1	2145	tags=39%, list=25%, signal=52%	regulation of biological process
GO:0035556	45	-0.403455	-1.40631	0.0467572	0.0774681	1	2225	tags=47%, list=26%, signal=63%	intracellular signal transduction
GO:0009055	18	-0.500872	-1.38865	0.0870253	0.0871733	1	2452	tags=61%, list=29%, signal=86%	electron carrier activity
GO:0007264	38	-0.413286	-1.37574	0.0658858	0.0948256	1	2517	tags=50%, list=30%, signal=71%	small GTPase mediated signal transduction
GO:0016020	106	-0.332136	-1.36303	0.0487484	0.10261	1	1555	tags=28%, list=18%, signal=34%	membrane
GO:0016788	93	-0.338245	-1.35787	0.0482574	0.105777	1	2048	tags=30%, list=24%, signal=39%	hydrolase activity, acting on ester bonds
GO:0009057	43	-0.388231	-1.35467	0.0798193	0.107484	1	816	tags=16%, list=10%, signal=18%	macromolecule catabolic process
GO:0006820	15	-0.493236	-1.35224	0.116969	0.108551	1	1064	tags=33%, list=13%, signal=38%	anion transport
GO:0019842	18	-0.479905	-1.34906	0.116505	0.110402	1	2053	tags=39%, list=24%, signal=51%	vitamin binding
GO:0044265	43	-0.388231	-1.3365	0.0935252	0.119192	1	816	tags=16%, list=10%, signal=18%	cellular macromolecule catabolic process
GO:0051603	48	-0.375648	-1.33531	0.0915805	0.119553	1	2356	tags=46%, list=28%, signal=63%	proteolysis involved in cellular protein catabolic process
GO:0008610	39	-0.397749	-1.33073	0.107256	0.122453	1	1495	tags=31%, list=18%, signal=37%	lipid biosynthetic process
GO:0008104	45	-0.377664	-1.32225	0.0978102	0.128892	1	2520	tags=42%, list=30%, signal=60%	protein localization
GO:0071840	72	-0.348207	-1.32092	0.0800582	0.129291	1	1566	tags=25%, list=19%, signal=30%	cellular component organization or biogenesis
GO:0016043	62	-0.354582	-1.32069	0.0907821	0.128844	1	1566	tags=24%, list=19%, signal=30%	cellular component organization
GO:0016209	16	-0.479516	-1.31673	0.140496	0.13148	1	1482	tags=50%, list=18%, signal=61%	antioxidant activity
GO:0006260	23	-0.43068	-1.31014	0.141046	0.136734	1	2554	tags=61%, list=30%, signal=87%	DNA replication
GO:0016070	137	-0.314677	-1.30913	0.0582011	0.136948	1	2147	tags=31%, list=26%, signal=41%	RNA metabolic process
GO:0016817	221	-0.292202	-1.29948	0.0357569	0.144795	1	2547	tags=41%, list=30%, signal=58%	hydrolase activity, acting on acid anhydrides
GO:0033036	45	-0.377664	-1.29531	0.0989811	0.147556	1	2520	tags=42%, list=30%, signal=60%	macromolecule localization
GO:0007165	59	-0.352465	-1.28808	0.119186	0.153779	1	2261	tags=42%, list=27%, signal=58%	signal transduction
GO:0045184	45	-0.377664	-1.28771	0.109091	0.153398	1	2520	tags=42%, list=30%, signal=60%	establishment of protein localization
GO:0006629	85	-0.326993	-1.28294	0.0798376	0.157096	1	1495	tags=27%, list=18%, signal=33%	lipid metabolic process
GO:0006950	72	-0.33621	-1.28012	0.0971831	0.158981	1	2210	tags=43%, list=26%, signal=58%	response to stress
GO:0050896	72	-0.33621	-1.27273	0.0945205	0.165605	1	2210	tags=43%, list=26%, signal=58%	response to stimulus
GO:0019001	84	-0.32104	-1.27219	0.110807	0.16541	1	2104	tags=35%, list=25%, signal=46%	guanyl nucleotide binding
GO:0042886	44	-0.3657	-1.26802	0.131783	0.168682	1	2520	tags=41%, list=30%, signal=58%	amide transport
GO:0015833	44	-0.3657	-1.26518	0.127246	0.170604	1	2520	tags=41%, list=30%, signal=58%	peptide transport
GO:0051276	16	-0.45168	-1.26265	0.187075	0.172491	1	711	tags=25%, list=8%, signal=27%	chromosome organization
GO:0015031	44	-0.3657	-1.25244	0.157421	0.182492	1	2520	tags=41%, list=30%, signal=58%	protein transport
GO:0044255	42	-0.362388	-1.25161	0.160954	0.182637	1	1495	tags=29%, list=18%, signal=35%	cellular lipid metabolic process
GO:0016779	52	-0.354413	-1.25155	0.145482	0.181891	1	2554	tags=50%, list=30%, signal=71%	nucleotidyltransferase activity
GO:0032561	84	-0.32104	-1.24816	0.121585	0.184516	1	2104	tags=35%, list=25%, signal=46%	guanyl ribonucleotide binding
GO:0001882	84	-0.32104	-1.24354	0.105556	0.188666	1	2104	tags=35%, list=25%, signal=46%	nucleoside binding
GO:0032550	84	-0.32104	-1.24307	0.137838	0.188328	1	2104	tags=35%, list=25%, signal=46%	purine ribonucleoside binding
GO:0001883	84	-0.32104	-1.24012	0.132597	0.190779	1	2104	tags=35%, list=25%, signal=46%	purine nucleoside binding
GO:0005525	84	-0.32104	-1.23657	0.141892	0.193713	1	2104	tags=35%, list=25%, signal=46%	GTP binding
GO:0032549	84	-0.32104	-1.23406	0.132353	0.195777	1	2104	tags=35%, list=25%, signal=46%	ribonucleoside binding
GO:0016627	16	-0.4496	-1.23112	0.199675	0.198357	1	941	tags=25%, list=11%, signal=28%	oxidoreductase activity, acting on the CH-CH group of donors
GO:1901605	17	-0.443058	-1.22257	0.217172	0.207633	1	2469	tags=65%, list=29%, signal=91%	alpha-amino acid metabolic process
GO:0006996	33	-0.374569	-1.22223	0.194444	0.207061	1	711	tags=15%, list=8%, signal=16%	organelle organization
GO:0051641	46	-0.343584	-1.21461	0.185241	0.215377	1	2520	tags=39%, list=30%, signal=56%	cellular localization
GO:0016741	63	-0.32607	-1.2069	0.177966	0.223769	1	2558	tags=44%, list=30%, signal=63%	transferase activity, transferring one-carbon groups
GO:0044283	22	-0.412911	-1.20346	0.25	0.227321	1	2469	tags=59%, list=29%, signal=83%	small molecule biosynthetic process
GO:0051188	28	-0.379692	-1.1925	0.223101	0.240536	1	2820	tags=57%, list=34%, signal=86%	cofactor biosynthetic process
GO:0016887	90	-0.301906	-1.17936	0.181575	0.257338	1	2603	tags=44%, list=31%, signal=64%	ATPase activity
GO:0065007	168	-0.273283	-1.17469	0.157107	0.262661	1	1220	tags=22%, list=14%, signal=25%	biological regulation
GO:0004198	23	-0.385033	-1.16684	0.249592	0.272783	1	557	tags=17%, list=7%, signal=19%	calcium-dependent cysteine-type endopeptidase activity
GO:0046907	45	-0.330239	-1.14574	0.24772	0.302623	1	2520	tags=38%, list=30%, signal=54%	intracellular transport
GO:0008168	59	-0.311225	-1.14544	0.240117	0.301757	1	2558	tags=44%, list=30%, signal=63%	methyltransferase activity
GO:0016818	214	-0.257168	-1.1412	0.201923	0.306599	1	2840	tags=46%, list=34%, signal=67%	hydrolase activity, acting on acid anhydrides, in phosphorus-containing anhydrides
GO:0051649	45	-0.330239	-1.13911	0.251497	0.308425	1	2520	tags=38%, list=30%, signal=54%	establishment of localization in cell
GO:0016791	32	-0.348419	-1.1345	0.270313	0.314227	1	1536	tags=28%, list=18%, signal=34%	phosphatase activity
GO:0016462	211	-0.256672	-1.13298	0.200474	0.315194	1	2840	tags=46%, list=34%, signal=68%	pyrophosphatase activity
GO:0006886	40	-0.335298	-1.13284	0.287651	0.314128	1	2520	tags=38%, list=30%, signal=53%	intracellular protein transport
GO:0006281	60	-0.311485	-1.13279	0.255289	0.31292	1	2210	tags=40%, list=26%, signal=54%	DNA repair
GO:0006974	61	-0.29898	-1.10486	0.304654	0.356616	1	2210	tags=39%, list=26%, signal=53%	cellular response to DNA damage stimulus
GO:0043933	17	-0.395969	-1.10346	0.328836	0.357504	1	1315	tags=24%, list=16%, signal=28%	macromolecular complex subunit organization
GO:0051716	61	-0.29898	-1.09941	0.30506	0.36269	1	2210	tags=39%, list=26%, signal=53%	cellular response to stimulus
GO:0033554	61	-0.29898	-1.08302	0.333333	0.389714	1	2210	tags=39%, list=26%, signal=53%	cellular response to stress
GO:0017111	207	-0.244093	-1.07639	0.300733	0.400015	1	2713	tags=43%, list=32%, signal=61%	nucleoside-triphosphatase activity
GO:0032259	20	-0.373143	-1.07455	0.368595	0.401725	1	2485	tags=40%, list=30%, signal=57%	methylation
GO:0016747	25	-0.350674	-1.07105	0.357257	0.406392	1	1627	tags=32%, list=19%, signal=40%	transferase activity, transferring acyl groups other than amino-acyl groups
GO:0016053	16	-0.37761	-1.06621	0.364842	0.413135	1	2469	tags=56%, list=29%, signal=79%	organic acid biosynthetic process
GO:0051536	23	-0.35106	-1.04987	0.391736	0.441863	1	2260	tags=43%, list=27%, signal=59%	iron-sulfur cluster binding
GO:0046394	16	-0.37761	-1.04881	0.403252	0.442078	1	2469	tags=56%, list=29%, signal=79%	carboxylic acid biosynthetic process
GO:0051540	23	-0.35106	-1.04257	0.414634	0.452336	1	2260	tags=43%, list=27%, signal=59%	metal cluster binding
GO:0004197	26	-0.331777	-1.04099	0.408585	0.453631	1	557	tags=15%, list=7%, signal=16%	cysteine-type endopeptidase activity
GO:0050660	30	-0.324608	-1.02721	0.404355	0.477334	1	1306	tags=23%, list=16%, signal=28%	flavin adenine dinucleotide binding
GO:0016758	15	-0.366489	-0.995968	0.464	0.536721	1	853	tags=27%, list=10%, signal=30%	transferase activity, transferring hexosyl groups
GO:0006644	20	-0.335651	-0.983332	0.471358	0.560561	1	1417	tags=25%, list=17%, signal=30%	phospholipid metabolic process
GO:0044723	26	-0.322726	-0.981844	0.471698	0.5615	1	2075	tags=38%, list=25%, signal=51%	single-organism carbohydrate metabolic process
GO:0016829	27	-0.310884	-0.962179	0.5117	0.600004	1	1082	tags=26%, list=13%, signal=30%	lyase activity
GO:1902494	41	-0.279186	-0.952274	0.518634	0.618018	1	3008	tags=49%, list=36%, signal=76%	catalytic complex
GO:0016879	16	-0.345042	-0.923793	0.57309	0.673424	1	1947	tags=44%, list=23%, signal=57%	ligase activity, forming carbon-nitrogen bonds
GO:0005515	450	-0.196299	-0.916869	0.71087	0.685051	1	2055	tags=24%, list=24%, signal=30%	protein binding
GO:0003678	28	-0.294047	-0.908381	0.592535	0.699512	1	2547	tags=46%, list=30%, signal=66%	DNA helicase activity
GO:0031326	23	-0.294318	-0.900791	0.599676	0.712362	1	634	tags=17%, list=8%, signal=19%	regulation of cellular biosynthetic process
GO:0006511	40	-0.262486	-0.89968	0.627422	0.712021	1	3005	tags=48%, list=36%, signal=74%	ubiquitin-dependent protein catabolic process
GO:0042578	48	-0.253576	-0.897301	0.64759	0.714106	1	1536	tags=21%, list=18%, signal=25%	phosphoric ester hydrolase activity
GO:0030234	29	-0.280531	-0.894922	0.623256	0.716209	1	1027	tags=21%, list=12%, signal=23%	enzyme regulator activity
GO:0043632	40	-0.262486	-0.891569	0.641176	0.720113	1	3005	tags=48%, list=36%, signal=74%	modification-dependent macromolecule catabolic process
GO:0009889	23	-0.294318	-0.891131	0.625392	0.718352	1	634	tags=17%, list=8%, signal=19%	regulation of biosynthetic process
GO:2000112	23	-0.294318	-0.89043	0.609524	0.717056	1	634	tags=17%, list=8%, signal=19%	regulation of cellular macromolecule biosynthetic process
GO:0019941	40	-0.262486	-0.887231	0.633721	0.720594	1	3005	tags=48%, list=36%, signal=74%	modification-dependent protein catabolic process
GO:0010556	23	-0.294318	-0.876267	0.648438	0.739265	1	634	tags=17%, list=8%, signal=19%	regulation of macromolecule biosynthetic process
GO:0051171	23	-0.294318	-0.855989	0.6528	0.774862	1	634	tags=17%, list=8%, signal=19%	regulation of nitrogen compound metabolic process
GO:0097747	23	-0.280172	-0.839855	0.692557	0.801147	1	1949	tags=35%, list=23%, signal=45%	RNA polymerase activity
GO:0034062	23	-0.280172	-0.836923	0.708399	0.803389	1	1949	tags=35%, list=23%, signal=45%	5'-3' RNA polymerase activity
GO:0003899	23	-0.280172	-0.836756	0.702093	0.800831	1	1949	tags=35%, list=23%, signal=45%	DNA-directed 5'-3' RNA polymerase activity
GO:0007017	80	-0.215918	-0.831589	0.770195	0.806493	1	2840	tags=41%, list=34%, signal=62%	microtubule-based process
GO:0030117	16	-0.302428	-0.828652	0.726537	0.808773	1	2520	tags=38%, list=30%, signal=53%	membrane coat
GO:0046872	233	-0.184114	-0.819236	0.885017	0.821561	1	1221	tags=14%, list=15%, signal=16%	metal ion binding
GO:0043169	234	-0.184068	-0.810183	0.904206	0.833208	1	1221	tags=14%, list=15%, signal=16%	cation binding
GO:0004386	40	-0.231318	-0.790684	0.795522	0.860478	1	2547	tags=43%, list=30%, signal=61%	helicase activity
GO:0006351	29	-0.243671	-0.765225	0.827751	0.89229	1	2481	tags=38%, list=29%, signal=54%	transcription, DNA-templated
GO:0097659	29	-0.243671	-0.763807	0.820064	0.890956	1	2481	tags=38%, list=29%, signal=54%	nucleic acid-templated transcription
GO:0022607	22	-0.252132	-0.743745	0.834375	0.911702	1	1566	tags=23%, list=19%, signal=28%	cellular component assembly
GO:0031323	30	-0.233539	-0.742208	0.841091	0.910323	1	634	tags=13%, list=8%, signal=14%	regulation of cellular metabolic process
GO:0008234	47	-0.209983	-0.735617	0.878877	0.914122	1	557	tags=9%, list=7%, signal=9%	cysteine-type peptidase activity
GO:0019222	31	-0.224477	-0.720107	0.876405	0.92637	1	634	tags=13%, list=8%, signal=14%	regulation of metabolic process
GO:0080090	31	-0.224477	-0.715505	0.87963	0.927336	1	634	tags=13%, list=8%, signal=14%	regulation of primary metabolic process
GO:0060255	31	-0.224477	-0.710729	0.869767	0.928215	1	634	tags=13%, list=8%, signal=14%	regulation of macromolecule metabolic process
GO:0016866	22	-0.187202	-0.551214	0.982201	0.999184	1	6844	tags=100%, list=81%, signal=535%	intramolecular transferase activity
GO:0044428	22	-0.18125	-0.539622	0.981997	0.997776	1	2480	tags=27%, list=29%, signal=39%	nuclear part
GO:0008033	27	-0.15927	-0.489056	0.995114	1	1	1887	tags=22%, list=22%, signal=29%	tRNA processing
GO:0016192	52	-0.131568	-0.467654	1	0.997935	1	2520	tags=29%, list=30%, signal=41%	vesicle-mediated transport

## Sheet: SL-AMA-UP
NAME	SIZE	ES	NES	NOM p-val	FDR q-val	FWER p-val	RANK AT MAX	LEADING EDGE
GO:0003677	143	0.427596	1.77817	0	0.621518	0.375	1933	tags=36%, list=23%, signal=47%
GO:0016747	24	0.573776	1.69771	0.00594059	0.681864	0.65	38	tags=8%, list=0%, signal=8%
GO:0006812	53	0.468815	1.6504	0.00831601	0.690644	0.794	1762	tags=42%, list=21%, signal=52%
GO:0008017	52	0.464725	1.64145	0.0063425	0.559595	0.827	1568	tags=33%, list=19%, signal=40%
GO:0015631	52	0.464725	1.63917	0.00610998	0.454131	0.831	1568	tags=33%, list=19%, signal=40%
GO:0006259	96	0.412511	1.63644	0.00612245	0.389693	0.84	2154	tags=36%, list=26%, signal=49%
GO:0006811	74	0.432114	1.60279	0.0105485	0.438823	0.901	1762	tags=38%, list=21%, signal=48%
GO:0034061	17	0.583245	1.59533	0.0305499	0.408674	0.914	2197	tags=53%, list=26%, signal=72%
GO:0008092	57	0.450941	1.59385	0.0194805	0.366866	0.915	1568	tags=32%, list=19%, signal=39%
GO:0051276	16	0.595752	1.55127	0.0323232	0.466734	0.965	471	tags=25%, list=6%, signal=26%
GO:0030001	24	0.520172	1.54373	0.0319361	0.446661	0.968	1935	tags=50%, list=23%, signal=65%
GO:0015988	17	0.548156	1.52663	0.0495049	0.459473	0.978	1223	tags=41%, list=15%, signal=48%
GO:0016746	42	0.44986	1.52529	0.0244898	0.429298	0.979	338	tags=10%, list=4%, signal=10%
GO:0090662	17	0.548156	1.50921	0.042	0.446107	0.986	1223	tags=41%, list=15%, signal=48%
GO:0015991	17	0.548156	1.50629	0.040404	0.42471	0.988	1223	tags=41%, list=15%, signal=48%
GO:0099132	17	0.548156	1.47105	0.0545455	0.504726	0.996	1223	tags=41%, list=15%, signal=48%
GO:0046873	20	0.517292	1.46451	0.0625	0.499392	0.997	1935	tags=50%, list=23%, signal=65%
GO:0022891	64	0.394749	1.46052	0.0277778	0.483862	0.997	1761	tags=39%, list=21%, signal=49%
GO:0099131	17	0.548156	1.45301	0.07431	0.48403	0.999	1223	tags=41%, list=15%, signal=48%
GO:0016758	15	0.552981	1.44286	0.0809717	0.490715	1	2018	tags=40%, list=24%, signal=53%
GO:0022892	65	0.390589	1.43767	0.0301811	0.483892	1	1761	tags=38%, list=21%, signal=48%
GO:0006818	22	0.492921	1.42661	0.0590717	0.496115	1	1223	tags=36%, list=15%, signal=43%
GO:0015672	25	0.476318	1.41793	0.0688935	0.5004	1	1454	tags=36%, list=17%, signal=43%
GO:0015992	22	0.492921	1.3922	0.0788382	0.56741	1	1223	tags=36%, list=15%, signal=43%
GO:0015075	59	0.382114	1.39028	0.0593047	0.552105	1	1761	tags=37%, list=21%, signal=47%
GO:0008135	23	0.486182	1.38446	0.079918	0.549618	1	1344	tags=26%, list=16%, signal=31%
GO:0016757	20	0.48547	1.38251	0.107004	0.535304	1	2018	tags=40%, list=24%, signal=53%
GO:0016779	52	0.390776	1.36745	0.0712831	0.566058	1	1933	tags=37%, list=23%, signal=47%
GO:0022890	39	0.412018	1.35693	0.0989691	0.581805	1	2031	tags=44%, list=24%, signal=57%
GO:0098796	44	0.398684	1.35556	0.0675105	0.566548	1	2423	tags=45%, list=29%, signal=64%
GO:0044425	201	0.311804	1.3544	0.017316	0.552429	1	1698	tags=28%, list=20%, signal=35%
GO:0006810	235	0.301516	1.35332	0.00888889	0.538017	1	1762	tags=29%, list=21%, signal=35%
GO:0008324	46	0.391013	1.34412	0.0847458	0.551489	1	1716	tags=37%, list=21%, signal=46%
GO:0005215	113	0.332506	1.33707	0.0434783	0.556577	1	1128	tags=25%, list=14%, signal=28%
GO:0005525	84	0.342945	1.32792	0.0471311	0.57056	1	1192	tags=18%, list=14%, signal=21%
GO:0051234	236	0.300429	1.32694	0.012605	0.558443	1	1762	tags=28%, list=21%, signal=35%
GO:0032549	84	0.342945	1.32404	0.0579399	0.552055	1	1192	tags=18%, list=14%, signal=21%
GO:0001882	84	0.342945	1.32246	0.0668058	0.542331	1	1192	tags=18%, list=14%, signal=21%
GO:0019001	84	0.342945	1.3219	0.0695067	0.530262	1	1192	tags=18%, list=14%, signal=21%
GO:0032561	84	0.342945	1.32143	0.0737527	0.518363	1	1192	tags=18%, list=14%, signal=21%
GO:0001883	84	0.342945	1.31842	0.0817204	0.515324	1	1192	tags=18%, list=14%, signal=21%
GO:0008238	18	0.48533	1.31791	0.140594	0.504544	1	2338	tags=50%, list=28%, signal=69%
GO:0051179	239	0.295952	1.31748	0.029148	0.49411	1	1762	tags=28%, list=21%, signal=35%
GO:0032550	84	0.342945	1.3119	0.0722101	0.49761	1	1192	tags=18%, list=14%, signal=21%
GO:0098655	21	0.456652	1.30973	0.129921	0.492974	1	1223	tags=33%, list=15%, signal=39%
GO:0033554	62	0.360781	1.30967	0.0785124	0.482401	1	2154	tags=34%, list=26%, signal=45%
GO:0006974	62	0.360781	1.30535	0.083691	0.484087	1	2154	tags=34%, list=26%, signal=45%
GO:0006996	33	0.401069	1.30229	0.135699	0.481983	1	2071	tags=30%, list=25%, signal=40%
GO:0098660	21	0.456652	1.29973	0.144068	0.479255	1	1223	tags=33%, list=15%, signal=39%
GO:0051716	62	0.360781	1.29641	0.0948276	0.479041	1	2154	tags=34%, list=26%, signal=45%
GO:1902600	21	0.456652	1.28526	0.156504	0.499215	1	1223	tags=33%, list=15%, signal=39%
GO:0034220	27	0.427345	1.28074	0.150106	0.50208	1	1223	tags=30%, list=15%, signal=35%
GO:0098662	21	0.456652	1.27975	0.154008	0.495769	1	1223	tags=33%, list=15%, signal=39%
GO:0006281	61	0.355109	1.26768	0.127932	0.521001	1	2154	tags=33%, list=26%, signal=44%
GO:0031224	158	0.297566	1.26184	0.0652632	0.527725	1	1409	tags=24%, list=17%, signal=28%
GO:0016021	158	0.297566	1.26114	0.0617021	0.520173	1	1409	tags=24%, list=17%, signal=28%
GO:0044765	41	0.382813	1.25996	0.155462	0.514579	1	1377	tags=29%, list=17%, signal=35%
GO:0016817	223	0.283637	1.25918	0.0434783	0.507794	1	1508	tags=22%, list=18%, signal=26%
GO:0022857	104	0.317392	1.25575	0.09	0.508024	1	1128	tags=25%, list=14%, signal=29%
GO:0071702	54	0.350681	1.24791	0.114407	0.52113	1	1738	tags=30%, list=21%, signal=37%
GO:0004518	35	0.389358	1.24442	0.170626	0.522203	1	3272	tags=69%, list=39%, signal=113%
GO:0003777	66	0.33905	1.23868	0.121951	0.529145	1	1568	tags=26%, list=19%, signal=31%
GO:0006950	74	0.333273	1.23845	0.123431	0.521352	1	2154	tags=34%, list=26%, signal=45%
GO:0050896	74	0.333273	1.23241	0.135667	0.53006	1	2154	tags=34%, list=26%, signal=45%
GO:0007018	67	0.331974	1.22441	0.141473	0.544124	1	1568	tags=25%, list=19%, signal=31%
GO:0015833	44	0.355413	1.22331	0.164706	0.538537	1	1738	tags=30%, list=21%, signal=37%
GO:0003774	68	0.330118	1.2208	0.140594	0.538001	1	1568	tags=25%, list=19%, signal=31%
GO:0006928	69	0.329446	1.21266	0.164356	0.552704	1	1568	tags=25%, list=19%, signal=30%
GO:1902578	44	0.358284	1.20707	0.204124	0.560946	1	1377	tags=27%, list=17%, signal=33%
GO:0090304	232	0.270882	1.2019	0.0808989	0.567656	1	2164	tags=30%, list=26%, signal=40%
GO:0015031	44	0.355413	1.19968	0.194444	0.565851	1	1738	tags=30%, list=21%, signal=37%
GO:0071705	49	0.343894	1.19737	0.190283	0.564821	1	1738	tags=29%, list=21%, signal=36%
GO:0016209	16	0.44738	1.19515	0.233068	0.563589	1	522	tags=25%, list=6%, signal=27%
GO:0033036	45	0.348618	1.19294	0.208247	0.561639	1	1738	tags=29%, list=21%, signal=36%
GO:0042886	44	0.355413	1.19249	0.203782	0.555631	1	1738	tags=30%, list=21%, signal=37%
GO:0097747	23	0.402699	1.18457	0.240964	0.570773	1	1760	tags=35%, list=21%, signal=44%
GO:0006260	23	0.413801	1.18054	0.226908	0.575047	1	2122	tags=35%, list=26%, signal=47%
GO:0045184	45	0.348618	1.18011	0.212	0.569058	1	1738	tags=29%, list=21%, signal=36%
GO:0034062	23	0.402699	1.17571	0.231537	0.574087	1	1760	tags=35%, list=21%, signal=44%
GO:0016818	215	0.265422	1.17039	0.12	0.581795	1	1508	tags=21%, list=18%, signal=25%
GO:0016462	212	0.268046	1.16901	0.149351	0.578396	1	1508	tags=21%, list=18%, signal=25%
GO:0008104	45	0.348618	1.15739	0.235789	0.605552	1	1738	tags=29%, list=21%, signal=36%
GO:0044265	43	0.341345	1.15404	0.214724	0.60816	1	1317	tags=26%, list=16%, signal=30%
GO:0003899	23	0.402699	1.15253	0.283898	0.605056	1	1760	tags=35%, list=21%, signal=44%
GO:0006886	40	0.346036	1.14465	0.247357	0.619966	1	1738	tags=30%, list=21%, signal=38%
GO:0016192	52	0.324686	1.13993	0.223602	0.627156	1	2020	tags=35%, list=24%, signal=45%
GO:0009057	43	0.341345	1.13638	0.238683	0.630658	1	1317	tags=26%, list=16%, signal=30%
GO:0003676	390	0.240461	1.13552	0.0971564	0.626239	1	1724	tags=24%, list=21%, signal=28%
GO:0006351	29	0.36665	1.13262	0.29106	0.627724	1	1631	tags=24%, list=20%, signal=30%
GO:0050662	63	0.31048	1.13071	0.256566	0.62687	1	1600	tags=32%, list=19%, signal=39%
GO:0019941	40	0.336443	1.13052	0.252632	0.620628	1	1317	tags=25%, list=16%, signal=30%
GO:0043234	112	0.277799	1.12088	0.241164	0.642792	1	2212	tags=35%, list=27%, signal=47%
GO:0044763	292	0.244957	1.11853	0.169903	0.643472	1	1568	tags=21%, list=19%, signal=24%
GO:0043632	40	0.336443	1.11814	0.295745	0.637781	1	1317	tags=25%, list=16%, signal=30%
GO:0097659	29	0.36665	1.11134	0.315686	0.651756	1	1631	tags=24%, list=20%, signal=30%
GO:0006511	40	0.336443	1.11056	0.304878	0.647441	1	1317	tags=25%, list=16%, signal=30%
GO:1901360	323	0.239868	1.0999	0.206074	0.673218	1	1576	tags=20%, list=19%, signal=24%
GO:0019899	16	0.409428	1.09795	0.323353	0.672505	1	21	tags=6%, list=0%, signal=6%
GO:0006725	310	0.238145	1.09437	0.211494	0.677259	1	1631	tags=21%, list=20%, signal=25%
GO:0006139	299	0.238513	1.09246	0.208791	0.676156	1	1631	tags=21%, list=20%, signal=26%
GO:0046483	312	0.237572	1.09215	0.227273	0.67039	1	1631	tags=21%, list=20%, signal=25%
GO:0048037	87	0.283799	1.08806	0.304147	0.676236	1	1604	tags=29%, list=19%, signal=35%
GO:0006820	15	0.413535	1.0835	0.372781	0.683641	1	897	tags=27%, list=11%, signal=30%
GO:0051082	16	0.405984	1.08288	0.363107	0.678938	1	1629	tags=31%, list=20%, signal=39%
GO:0031461	15	0.404376	1.08161	0.347909	0.676411	1	21	tags=7%, list=0%, signal=7%
GO:0017111	208	0.24969	1.073	0.262921	0.696716	1	2162	tags=30%, list=26%, signal=40%
GO:0001522	18	0.389265	1.06867	0.378099	0.703808	1	1909	tags=50%, list=23%, signal=65%
GO:0003743	16	0.403741	1.06198	0.376278	0.718052	1	1344	tags=25%, list=16%, signal=30%
GO:0030117	16	0.403687	1.05923	0.37247	0.719895	1	3102	tags=56%, list=37%, signal=90%
GO:0005515	452	0.221139	1.05708	0.254545	0.719455	1	1426	tags=18%, list=17%, signal=21%
GO:0098772	33	0.330812	1.05629	0.38833	0.715519	1	2393	tags=45%, list=29%, signal=64%
GO:0009982	16	0.391233	1.05533	0.390782	0.712266	1	1909	tags=50%, list=23%, signal=65%
GO:0005634	93	0.27258	1.04995	0.35124	0.722671	1	707	tags=11%, list=8%, signal=12%
GO:0015077	21	0.367619	1.04993	0.389344	0.716342	1	2423	tags=52%, list=29%, signal=74%
GO:0006082	71	0.280838	1.0363	0.40305	0.752944	1	1443	tags=25%, list=17%, signal=30%
GO:0000151	16	0.393902	1.03256	0.407787	0.758414	1	21	tags=6%, list=0%, signal=6%
GO:0044248	50	0.293701	1.03185	0.399132	0.754008	1	1317	tags=22%, list=16%, signal=26%
GO:0016043	62	0.278884	1.0197	0.412134	0.786763	1	471	tags=8%, list=6%, signal=8%
GO:0051649	45	0.297281	1.01881	0.434874	0.782718	1	1738	tags=27%, list=21%, signal=34%
GO:0005509	18	0.371666	1.01649	0.42885	0.783721	1	527	tags=28%, list=6%, signal=30%
GO:0051252	21	0.348224	1.01577	0.421712	0.779694	1	2074	tags=38%, list=25%, signal=51%
GO:0007017	80	0.269308	1.01567	0.401198	0.773595	1	1568	tags=21%, list=19%, signal=26%
GO:0046907	45	0.297281	1.0152	0.416667	0.768882	1	1738	tags=27%, list=21%, signal=34%
GO:0051336	22	0.341949	1.01083	0.416486	0.776491	1	2267	tags=45%, list=27%, signal=62%
GO:0043227	106	0.254452	1.00991	0.426531	0.773106	1	707	tags=10%, list=8%, signal=11%
GO:0043231	106	0.254452	1.00778	0.425214	0.773336	1	707	tags=10%, list=8%, signal=11%
GO:0006508	114	0.253034	1.0051	0.434599	0.775672	1	1229	tags=21%, list=15%, signal=24%
GO:1903506	21	0.348224	1.00469	0.455621	0.770779	1	2074	tags=38%, list=25%, signal=51%
GO:0051641	46	0.290865	0.996793	0.474438	0.78894	1	1738	tags=26%, list=21%, signal=33%
GO:0016614	36	0.299955	0.995948	0.451098	0.785488	1	499	tags=14%, list=6%, signal=15%
GO:0030234	29	0.315909	0.992771	0.475687	0.789661	1	2267	tags=41%, list=27%, signal=57%
GO:0007264	38	0.301552	0.991933	0.447699	0.786485	1	630	tags=11%, list=8%, signal=11%
GO:0008233	110	0.245511	0.99046	0.4846	0.784942	1	1596	tags=25%, list=19%, signal=30%
GO:0006355	21	0.348224	0.988506	0.490272	0.785218	1	2074	tags=38%, list=25%, signal=51%
GO:2001141	21	0.348224	0.985414	0.470464	0.789412	1	2074	tags=38%, list=25%, signal=51%
GO:0010468	21	0.348224	0.984539	0.45674	0.786188	1	2074	tags=38%, list=25%, signal=51%
GO:0015078	19	0.349602	0.975676	0.509278	0.807706	1	2423	tags=53%, list=29%, signal=74%
GO:0046872	233	0.218206	0.966625	0.519814	0.829807	1	2033	tags=27%, list=24%, signal=35%
GO:0043169	234	0.217825	0.963884	0.540603	0.832332	1	2033	tags=27%, list=24%, signal=35%
GO:0070011	107	0.241269	0.963389	0.523605	0.82787	1	1596	tags=24%, list=19%, signal=30%
GO:0051603	48	0.278192	0.959	0.534413	0.835042	1	1317	tags=23%, list=16%, signal=27%
GO:0044699	491	0.200865	0.955989	0.640909	0.83838	1	1570	tags=20%, list=19%, signal=23%
GO:1990234	20	0.333993	0.951819	0.556604	0.84511	1	21	tags=5%, list=0%, signal=5%
GO:0008270	124	0.229912	0.943679	0.594828	0.863642	1	2033	tags=27%, list=24%, signal=35%
GO:0043436	70	0.254693	0.940472	0.549587	0.867257	1	1443	tags=24%, list=17%, signal=29%
GO:0019752	70	0.254693	0.93995	0.557447	0.862832	1	1443	tags=24%, list=17%, signal=29%
GO:0019219	22	0.31432	0.929003	0.556886	0.889969	1	2074	tags=36%, list=25%, signal=48%
GO:0035556	45	0.274938	0.925683	0.59188	0.893907	1	630	tags=11%, list=8%, signal=12%
GO:0006457	33	0.294311	0.92465	0.559499	0.891008	1	790	tags=21%, list=9%, signal=23%
GO:0008047	23	0.314714	0.921862	0.571142	0.893119	1	2267	tags=43%, list=27%, signal=60%
GO:0031326	22	0.31432	0.921099	0.541247	0.889204	1	2074	tags=36%, list=25%, signal=48%
GO:2000112	22	0.31432	0.920293	0.581967	0.885518	1	2074	tags=36%, list=25%, signal=48%
GO:0016820	27	0.304252	0.916955	0.599589	0.88953	1	1128	tags=22%, list=14%, signal=26%
GO:0046914	146	0.212479	0.903129	0.70524	0.923538	1	2033	tags=26%, list=24%, signal=34%
GO:0044255	42	0.26691	0.900698	0.623552	0.92438	1	1953	tags=31%, list=23%, signal=40%
GO:0010556	22	0.31432	0.898107	0.63	0.925503	1	2074	tags=36%, list=25%, signal=48%
GO:0009889	22	0.31432	0.89792	0.600406	0.92016	1	2074	tags=36%, list=25%, signal=48%
GO:0008237	25	0.304973	0.897819	0.583505	0.914702	1	2434	tags=48%, list=29%, signal=68%
GO:0019842	18	0.319429	0.893638	0.610778	0.919906	1	2274	tags=39%, list=27%, signal=53%
GO:0030695	21	0.308489	0.891105	0.62963	0.920572	1	2267	tags=43%, list=27%, signal=59%
GO:0006520	47	0.258873	0.88986	0.652542	0.918204	1	1443	tags=23%, list=17%, signal=28%
GO:0051171	22	0.31432	0.887076	0.642105	0.919656	1	2074	tags=36%, list=25%, signal=48%
GO:0043933	17	0.323085	0.881188	0.622449	0.928667	1	51	tags=6%, list=1%, signal=6%
GO:0016866	22	0.303209	0.87775	0.629412	0.931412	1	1909	tags=36%, list=23%, signal=47%
GO:0009056	62	0.23928	0.871953	0.714286	0.940308	1	1317	tags=19%, list=16%, signal=23%
GO:1901575	62	0.23928	0.864271	0.743697	0.953935	1	1317	tags=19%, list=16%, signal=23%
GO:0042623	32	0.27155	0.848714	0.680473	0.984607	1	2535	tags=47%, list=30%, signal=67%
GO:0019783	18	0.300013	0.844638	0.672032	0.98786	1	1228	tags=17%, list=15%, signal=20%
GO:0031323	29	0.273583	0.842239	0.726141	0.987709	1	2074	tags=31%, list=25%, signal=41%
GO:1901362	97	0.212613	0.840121	0.812367	0.986174	1	745	tags=10%, list=9%, signal=11%
GO:0019222	30	0.268918	0.837639	0.721074	0.985908	1	2074	tags=30%, list=25%, signal=40%
GO:0080090	30	0.268918	0.83703	0.715447	0.981406	1	2074	tags=30%, list=25%, signal=40%
GO:0060255	30	0.268918	0.835879	0.705426	0.977993	1	2074	tags=30%, list=25%, signal=40%
GO:0050660	30	0.267096	0.834963	0.71875	0.974353	1	2520	tags=50%, list=30%, signal=71%
GO:0050790	28	0.269256	0.825009	0.713701	0.98879	1	1099	tags=18%, list=13%, signal=21%
GO:0055085	101	0.207516	0.824504	0.849785	0.984228	1	1084	tags=18%, list=13%, signal=20%
GO:0065009	28	0.269256	0.823744	0.73029	0.980182	1	1099	tags=18%, list=13%, signal=21%
GO:0036459	18	0.300013	0.821671	0.689441	0.978853	1	1228	tags=17%, list=15%, signal=20%
GO:0005737	75	0.217681	0.818015	0.821206	0.980552	1	703	tags=8%, list=8%, signal=9%
GO:0016616	34	0.260594	0.815747	0.773987	0.979094	1	499	tags=12%, list=6%, signal=12%
GO:0060589	24	0.280201	0.815404	0.75	0.97435	1	2267	tags=42%, list=27%, signal=57%
GO:0101005	18	0.300013	0.813244	0.714286	0.972642	1	1228	tags=17%, list=15%, signal=20%
GO:0022804	39	0.244965	0.81124	0.797495	0.970676	1	1128	tags=18%, list=14%, signal=21%
GO:0016741	63	0.218021	0.798241	0.819502	0.987432	1	1323	tags=16%, list=16%, signal=19%
GO:0070003	15	0.300742	0.797015	0.757339	0.984354	1	1596	tags=40%, list=19%, signal=49%
GO:0004298	15	0.300742	0.793692	0.744376	0.984004	1	1596	tags=40%, list=19%, signal=49%
GO:0003924	32	0.249964	0.791075	0.779193	0.982694	1	1452	tags=25%, list=17%, signal=30%
GO:0005839	15	0.300742	0.790507	0.763566	0.97829	1	1596	tags=40%, list=19%, signal=49%
GO:0065008	43	0.235457	0.786097	0.821721	0.980246	1	1559	tags=19%, list=19%, signal=23%
GO:0065007	167	0.181472	0.779675	0.954644	0.984687	1	2164	tags=26%, list=26%, signal=34%
GO:0051188	28	0.25094	0.76817	0.782051	0.995606	1	294	tags=7%, list=4%, signal=7%
GO:0016020	107	0.192309	0.767172	0.926882	0.991813	1	1454	tags=19%, list=17%, signal=22%
GO:0050794	135	0.181753	0.762436	0.949672	0.993103	1	704	tags=8%, list=8%, signal=9%
GO:0050789	137	0.180618	0.759591	0.963719	0.992052	1	704	tags=8%, list=8%, signal=9%
GO:0004386	40	0.228681	0.756441	0.852525	0.99104	1	3049	tags=43%, list=37%, signal=67%
GO:0016887	91	0.192997	0.752474	0.885593	0.990885	1	2251	tags=31%, list=27%, signal=42%
GO:0016070	138	0.176892	0.739569	0.974359	1	1	1675	tags=20%, list=20%, signal=25%
GO:0022607	22	0.250826	0.736409	0.825462	0.999427	1	51	tags=5%, list=1%, signal=5%
GO:0015405	24	0.241992	0.730312	0.860656	1	1	1128	tags=21%, list=14%, signal=24%
GO:0009451	26	0.238497	0.725865	0.856846	1	1	1909	tags=35%, list=23%, signal=45%
GO:0044422	94	0.184359	0.721339	0.96	1	1	2151	tags=29%, list=26%, signal=38%
GO:0006418	20	0.253906	0.719244	0.865347	0.997556	1	1388	tags=20%, list=17%, signal=24%
GO:0015399	24	0.241992	0.714583	0.867063	0.997131	1	1128	tags=21%, list=14%, signal=24%
GO:0009123	23	0.237888	0.694472	0.889734	1	1	818	tags=13%, list=10%, signal=14%
GO:0008168	59	0.192461	0.688563	0.947686	1	1	1323	tags=14%, list=16%, signal=16%
GO:0044446	92	0.176765	0.678593	0.987097	1	1	2151	tags=28%, list=26%, signal=38%
GO:0006399	48	0.196359	0.677028	0.946921	1	1	1559	tags=19%, list=19%, signal=23%
GO:0032774	41	0.201542	0.665797	0.939457	1	1	2014	tags=24%, list=24%, signal=32%
GO:0016875	21	0.225711	0.657146	0.933333	1	1	1388	tags=19%, list=17%, signal=23%
GO:0043038	21	0.225711	0.651703	0.930967	1	1	1388	tags=19%, list=17%, signal=23%
GO:0043039	21	0.225711	0.64543	0.906122	1	1	1388	tags=19%, list=17%, signal=23%
GO:0016876	21	0.225711	0.639059	0.928705	1	1	1388	tags=19%, list=17%, signal=23%
GO:0004812	21	0.225711	0.639014	0.920388	1	1	1388	tags=19%, list=17%, signal=23%
GO:0044428	22	0.210623	0.621876	0.915832	1	1	1960	tags=27%, list=24%, signal=36%
GO:0042592	38	0.180549	0.597509	0.979675	1	1	3041	tags=45%, list=37%, signal=70%
GO:0019725	32	0.188274	0.587162	0.985447	1	1	2882	tags=44%, list=35%, signal=67%
GO:0045454	32	0.188274	0.586898	0.973631	1	1	2882	tags=44%, list=35%, signal=67%
GO:0008138	18	0.194668	0.539999	0.973684	1	1	205	tags=6%, list=2%, signal=6%
GO:0003678	28	0.170826	0.527753	0.992126	1	1	2122	tags=25%, list=26%, signal=33%
GO:0006470	20	0.180339	0.516768	0.979253	1	1	205	tags=5%, list=2%, signal=5%
GO:0004721	20	0.180339	0.503879	0.987315	0.99882	1	205	tags=5%, list=2%, signal=5%
GO:0016311	20	0.180339	0.501225	0.982869	0.994542	1	205	tags=5%, list=2%, signal=5%

## Sheet: SL-AMA-DOWN
NAME	SIZE	ES	NES	NOM p-val	FDR q-val	FWER p-val	RANK AT MAX	LEADING EDGE
GO:0005840	135	-0.806622	-3.26572	0	0	0	492	tags=53%, list=6%, signal=55%	ribosome
GO:0003735	134	-0.807558	-3.23755	0	0	0	492	tags=53%, list=6%, signal=55%	structural constituent of ribosome
GO:0005198	141	-0.800242	-3.23413	0	0	0	492	tags=50%, list=6%, signal=53%	structural molecule activity
GO:0043228	150	-0.778206	-3.22584	0	0	0	492	tags=48%, list=6%, signal=50%	non-membrane-bounded organelle
GO:0043043	128	-0.801206	-3.21979	0	0	0	492	tags=52%, list=6%, signal=54%	peptide biosynthetic process
GO:1990904	146	-0.787827	-3.21099	0	0	0	492	tags=49%, list=6%, signal=51%	ribonucleoprotein complex
GO:0043603	134	-0.791942	-3.20525	0	0	0	492	tags=49%, list=6%, signal=52%	cellular amide metabolic process
GO:0006412	126	-0.805799	-3.20433	0	0	0	492	tags=52%, list=6%, signal=55%	translation
GO:0006518	130	-0.79781	-3.20401	0	0	0	492	tags=51%, list=6%, signal=53%	peptide metabolic process
GO:0030529	146	-0.787827	-3.20064	0	0	0	492	tags=49%, list=6%, signal=51%	intracellular ribonucleoprotein complex
GO:0043232	150	-0.778206	-3.20059	0	0	0	492	tags=48%, list=6%, signal=50%	intracellular non-membrane-bounded organelle
GO:0043604	132	-0.795292	-3.17551	0	0	0	492	tags=50%, list=6%, signal=52%	amide biosynthetic process
GO:1901566	177	-0.7461	-3.11031	0	0	0	492	tags=39%, list=6%, signal=41%	organonitrogen compound biosynthetic process
GO:0034645	198	-0.717346	-3.05091	0	0	0	492	tags=36%, list=6%, signal=37%	cellular macromolecule biosynthetic process
GO:0009059	211	-0.70882	-3.03025	0	0	0	492	tags=35%, list=6%, signal=36%	macromolecule biosynthetic process
GO:0044271	218	-0.692434	-2.98708	0	0	0	646	tags=35%, list=8%, signal=37%	cellular nitrogen compound biosynthetic process
GO:0044444	207	-0.69866	-2.98453	0	0	0	492	tags=35%, list=6%, signal=36%	cytoplasmic part
GO:1901564	248	-0.671318	-2.93571	0	0	0	710	tags=33%, list=9%, signal=35%	organonitrogen compound metabolic process
GO:1901576	299	-0.639297	-2.87261	0	0	0	492	tags=27%, list=6%, signal=28%	organic substance biosynthetic process
GO:0044249	290	-0.647395	-2.8689	0	0	0	646	tags=29%, list=8%, signal=31%	cellular biosynthetic process
GO:0043226	266	-0.650953	-2.86616	0	0	0	646	tags=32%, list=8%, signal=34%	organelle
GO:0043229	256	-0.651548	-2.84779	0	0	0	573	tags=31%, list=7%, signal=32%	intracellular organelle
GO:0009058	328	-0.620652	-2.81544	0	0	0	492	tags=25%, list=6%, signal=26%	biosynthetic process
GO:0032991	281	-0.622296	-2.72456	0	0	0	513	tags=28%, list=6%, signal=29%	macromolecular complex
GO:0044267	406	-0.58862	-2.70684	0	0	0	840	tags=28%, list=10%, signal=29%	cellular protein metabolic process
GO:0005622	186	-0.600595	-2.53299	0	0	0	609	tags=30%, list=7%, signal=32%	intracellular
GO:0044424	445	-0.520674	-2.43764	0	0	0	776	tags=22%, list=9%, signal=23%	intracellular part
GO:0034641	444	-0.495058	-2.30085	0	0	0	655	tags=19%, list=8%, signal=20%	cellular nitrogen compound metabolic process
GO:0006807	468	-0.483391	-2.2582	0	0	0	710	tags=19%, list=9%, signal=20%	nitrogen compound metabolic process
GO:0006733	21	-0.569478	-1.60867	0.013834	0.0617688	0.934	1847	tags=43%, list=22%, signal=55%	oxidoreduction coenzyme metabolic process
GO:0046496	19	-0.556598	-1.53075	0.038835	0.107283	0.994	1847	tags=42%, list=22%, signal=54%	nicotinamide nucleotide metabolic process
GO:0072524	19	-0.556598	-1.5258	0.0452756	0.107099	0.994	1847	tags=42%, list=22%, signal=54%	pyridine-containing compound metabolic process
GO:0005875	22	-0.54219	-1.51659	0.0395257	0.111137	0.995	775	tags=23%, list=9%, signal=25%	microtubule associated complex
GO:0019362	19	-0.556598	-1.50661	0.0603113	0.116336	0.997	1847	tags=42%, list=22%, signal=54%	pyridine nucleotide metabolic process
GO:0000413	16	-0.553929	-1.46584	0.0815939	0.148337	1	768	tags=31%, list=9%, signal=34%	protein peptidyl-prolyl isomerization
GO:0016859	16	-0.553929	-1.46423	0.0732673	0.146151	1	768	tags=31%, list=9%, signal=34%	cis-trans isomerase activity
GO:0044723	26	-0.496459	-1.46152	0.048583	0.144751	1	1153	tags=27%, list=14%, signal=31%	single-organism carbohydrate metabolic process
GO:0018208	16	-0.553929	-1.45817	0.0894632	0.143854	1	768	tags=31%, list=9%, signal=34%	peptidyl-proline modification
GO:0044712	18	-0.52842	-1.44435	0.076	0.15379	1	1945	tags=44%, list=23%, signal=58%	single-organism catabolic process
GO:0003755	16	-0.553929	-1.44123	0.0622568	0.152503	1	768	tags=31%, list=9%, signal=34%	peptidyl-prolyl cis-trans isomerase activity
GO:0016310	214	-0.319374	-1.36126	0.0247619	0.244207	1	1290	tags=23%, list=16%, signal=27%	phosphorylation
GO:0009117	49	-0.401695	-1.35489	0.0814394	0.247926	1	655	tags=18%, list=8%, signal=20%	nucleotide metabolic process
GO:0006468	197	-0.31317	-1.33097	0.0309654	0.278608	1	1290	tags=23%, list=16%, signal=27%	protein phosphorylation
GO:0006732	31	-0.443689	-1.32812	0.132576	0.276254	1	740	tags=23%, list=9%, signal=25%	coenzyme metabolic process
GO:0004672	198	-0.312165	-1.328	0.0292505	0.270317	1	1290	tags=23%, list=16%, signal=27%	protein kinase activity
GO:0003723	104	-0.338145	-1.31366	0.0871212	0.286678	1	422	tags=8%, list=5%, signal=8%	RNA binding
GO:0006464	278	-0.290311	-1.29677	0.0251938	0.308768	1	1506	tags=23%, list=18%, signal=27%	cellular protein modification process
GO:0036211	278	-0.290311	-1.28727	0.0344828	0.318783	1	1506	tags=23%, list=18%, signal=27%	protein modification process
GO:0018193	19	-0.481805	-1.27918	0.188462	0.326119	1	768	tags=26%, list=9%, signal=29%	peptidyl-amino acid modification
GO:0016301	236	-0.288606	-1.23618	0.0872727	0.400638	1	1485	tags=23%, list=18%, signal=28%	kinase activity
GO:0043412	301	-0.277733	-1.23056	0.0538033	0.404526	1	1406	tags=21%, list=17%, signal=25%	macromolecule modification
GO:0006796	294	-0.269238	-1.1976	0.0909091	0.469302	1	1290	tags=20%, list=16%, signal=23%	phosphate-containing compound metabolic process
GO:0006793	294	-0.269238	-1.19334	0.0975177	0.470286	1	1290	tags=20%, list=16%, signal=23%	phosphorus metabolic process
GO:0019693	37	-0.374961	-1.19207	0.218569	0.464523	1	655	tags=16%, list=8%, signal=18%	ribose phosphate metabolic process
GO:0009165	26	-0.405485	-1.18965	0.228916	0.46152	1	625	tags=15%, list=8%, signal=17%	nucleotide biosynthetic process
GO:1901657	18	-0.434823	-1.18871	0.246988	0.455169	1	1198	tags=22%, list=14%, signal=26%	glycosyl compound metabolic process
GO:1901293	26	-0.405485	-1.18569	0.233333	0.453972	1	625	tags=15%, list=8%, signal=17%	nucleoside phosphate biosynthetic process
GO:0006753	52	-0.342626	-1.18011	0.21611	0.458506	1	655	tags=17%, list=8%, signal=19%	nucleoside phosphate metabolic process
GO:0009116	18	-0.434823	-1.16807	0.283096	0.477645	1	1198	tags=22%, list=14%, signal=26%	nucleoside metabolic process
GO:0090407	39	-0.354884	-1.1605	0.238835	0.487231	1	625	tags=13%, list=8%, signal=14%	organophosphate biosynthetic process
GO:0016773	239	-0.261633	-1.14665	0.151852	0.512443	1	1290	tags=21%, list=16%, signal=24%	phosphotransferase activity, alcohol group as acceptor
GO:0009199	20	-0.40738	-1.14325	0.266925	0.512259	1	364	tags=15%, list=4%, signal=16%	ribonucleoside triphosphate metabolic process
GO:0009144	20	-0.40738	-1.13732	0.279919	0.517706	1	364	tags=15%, list=4%, signal=16%	purine nucleoside triphosphate metabolic process
GO:0009205	20	-0.40738	-1.1249	0.300195	0.539724	1	364	tags=15%, list=4%, signal=16%	purine ribonucleoside triphosphate metabolic process
GO:0009141	20	-0.40738	-1.12382	0.308571	0.533967	1	364	tags=15%, list=4%, signal=16%	nucleoside triphosphate metabolic process
GO:1902494	41	-0.339542	-1.10445	0.325626	0.574375	1	2188	tags=39%, list=26%, signal=53%	catalytic complex
GO:0051186	47	-0.325873	-1.09545	0.302457	0.589116	1	740	tags=17%, list=9%, signal=19%	cofactor metabolic process
GO:0042578	48	-0.319242	-1.09414	0.309942	0.583869	1	2206	tags=38%, list=27%, signal=51%	phosphoric ester hydrolase activity
GO:0005975	57	-0.305961	-1.07639	0.325714	0.62248	1	1300	tags=23%, list=16%, signal=27%	carbohydrate metabolic process
GO:0055086	61	-0.300828	-1.06063	0.346979	0.655454	1	655	tags=15%, list=8%, signal=16%	nucleobase-containing small molecule metabolic process
GO:0004198	23	-0.368363	-1.05094	0.38523	0.672503	1	2634	tags=61%, list=32%, signal=89%	calcium-dependent cysteine-type endopeptidase activity
GO:0019637	74	-0.280243	-1.04384	0.368421	0.684196	1	762	tags=15%, list=9%, signal=16%	organophosphate metabolic process
GO:0044430	33	-0.332916	-1.03675	0.417339	0.69494	1	2135	tags=36%, list=26%, signal=49%	cytoskeletal part
GO:0044711	92	-0.271697	-1.03561	0.38447	0.688796	1	1492	tags=21%, list=18%, signal=25%	single-organism biosynthetic process
GO:1901605	17	-0.389692	-1.03085	0.433594	0.693048	1	693	tags=18%, list=8%, signal=19%	alpha-amino acid metabolic process
GO:0004197	26	-0.340967	-1.01303	0.423529	0.735084	1	2262	tags=50%, list=27%, signal=68%	cysteine-type endopeptidase activity
GO:0009150	26	-0.343685	-1.01283	0.428854	0.726097	1	364	tags=12%, list=4%, signal=12%	purine ribonucleotide metabolic process
GO:0016772	320	-0.223534	-1.00998	0.404762	0.724822	1	1798	tags=25%, list=22%, signal=30%	transferase activity, transferring phosphorus-containing groups
GO:0007165	59	-0.282189	-0.994816	0.451977	0.759919	1	590	tags=15%, list=7%, signal=16%	signal transduction
GO:0072521	27	-0.33576	-0.989165	0.438923	0.766722	1	364	tags=11%, list=4%, signal=12%	purine-containing compound metabolic process
GO:0006163	27	-0.33576	-0.98553	0.468254	0.767971	1	364	tags=11%, list=4%, signal=12%	purine nucleotide metabolic process
GO:0016491	199	-0.233695	-0.985393	0.492395	0.758982	1	1885	tags=29%, list=23%, signal=37%	oxidoreductase activity
GO:0009259	28	-0.330024	-0.977737	0.497041	0.772085	1	364	tags=11%, list=4%, signal=11%	ribonucleotide metabolic process
GO:1901135	64	-0.274877	-0.972908	0.486842	0.776412	1	1198	tags=17%, list=14%, signal=20%	carbohydrate derivative metabolic process
GO:0044710	349	-0.214758	-0.970347	0.52518	0.774223	1	1494	tags=21%, list=18%, signal=24%	single-organism metabolic process
GO:0016853	60	-0.265062	-0.934859	0.58215	0.867081	1	768	tags=17%, list=9%, signal=18%	isomerase activity
GO:0034654	69	-0.256956	-0.913928	0.605714	0.916578	1	1620	tags=22%, list=19%, signal=27%	nucleobase-containing compound biosynthetic process
GO:0034470	38	-0.282397	-0.9111	0.586592	0.914486	1	2146	tags=42%, list=26%, signal=56%	ncRNA processing
GO:0006396	56	-0.252243	-0.88981	0.658349	0.961506	1	2146	tags=38%, list=26%, signal=50%	RNA processing
GO:0009055	18	-0.322208	-0.871393	0.643287	0.999617	1	1760	tags=39%, list=21%, signal=49%	electron carrier activity
GO:0044281	129	-0.215658	-0.862057	0.767308	1	1	740	tags=12%, list=9%, signal=13%	small molecule metabolic process
GO:0016829	27	-0.287561	-0.857452	0.658491	1	1	1241	tags=22%, list=15%, signal=26%	lyase activity
GO:0055114	167	-0.203752	-0.840961	0.852174	1	1	1534	tags=22%, list=18%, signal=27%	oxidation-reduction process
GO:0018130	88	-0.219759	-0.833568	0.808511	1	1	1620	tags=20%, list=19%, signal=25%	heterocycle biosynthetic process
GO:0006629	86	-0.222895	-0.831766	0.784431	1	1	1416	tags=21%, list=17%, signal=25%	lipid metabolic process
GO:0016053	16	-0.312141	-0.831765	0.670041	1	1	261	tags=13%, list=3%, signal=13%	organic acid biosynthetic process
GO:0051540	23	-0.283726	-0.820245	0.730483	1	1	1669	tags=30%, list=20%, signal=38%	metal cluster binding
GO:0051536	23	-0.283726	-0.819652	0.716	1	1	1669	tags=30%, list=20%, signal=38%	iron-sulfur cluster binding
GO:0046394	16	-0.312141	-0.819195	0.691532	1	1	261	tags=13%, list=3%, signal=13%	carboxylic acid biosynthetic process
GO:0004175	64	-0.225209	-0.810183	0.801942	1	1	1961	tags=30%, list=24%, signal=39%	endopeptidase activity
GO:0071840	72	-0.218727	-0.795484	0.813559	1	1	1122	tags=14%, list=13%, signal=16%	cellular component organization or biogenesis
GO:0034660	59	-0.223676	-0.792362	0.839286	1	1	2146	tags=34%, list=26%, signal=45%	ncRNA metabolic process
GO:0019438	85	-0.21243	-0.787735	0.885057	1	1	1620	tags=20%, list=19%, signal=25%	aromatic compound biosynthetic process
GO:0044283	22	-0.277444	-0.786443	0.755952	1	1	740	tags=14%, list=9%, signal=15%	small molecule biosynthetic process
GO:0016874	58	-0.224175	-0.786378	0.846863	1	1	1550	tags=26%, list=19%, signal=32%	ligase activity
GO:0016740	481	-0.166279	-0.771471	0.99637	1	1	1416	tags=17%, list=17%, signal=19%	transferase activity
GO:0016879	16	-0.283669	-0.758578	0.781563	1	1	1286	tags=25%, list=15%, signal=30%	ligase activity, forming carbon-nitrogen bonds
GO:0008234	47	-0.22223	-0.73432	0.867188	1	1	2283	tags=38%, list=27%, signal=52%	cysteine-type peptidase activity
GO:0009167	19	-0.265476	-0.732028	0.82549	1	1	1708	tags=26%, list=21%, signal=33%	purine ribonucleoside monophosphate metabolic process
GO:1901137	29	-0.246757	-0.7301	0.865878	1	1	60	tags=3%, list=1%, signal=3%	carbohydrate derivative biosynthetic process
GO:0046034	17	-0.271705	-0.726299	0.84507	1	1	1708	tags=29%, list=21%, signal=37%	ATP metabolic process
GO:0032259	20	-0.258541	-0.723967	0.830409	1	1	731	tags=10%, list=9%, signal=11%	methylation
GO:0009126	19	-0.265476	-0.723344	0.83815	1	1	1708	tags=26%, list=21%, signal=33%	purine nucleoside monophosphate metabolic process
GO:0046906	35	-0.226685	-0.71463	0.874502	1	1	671	tags=11%, list=8%, signal=12%	tetrapyrrole binding
GO:0008610	39	-0.221053	-0.711017	0.899621	1	1	1416	tags=21%, list=17%, signal=25%	lipid biosynthetic process
GO:0016788	92	-0.184189	-0.706314	0.963947	1	1	831	tags=11%, list=10%, signal=12%	hydrolase activity, acting on ester bonds
GO:0020037	33	-0.228979	-0.701513	0.912698	1	1	671	tags=12%, list=8%, signal=13%	heme binding
GO:0004222	15	-0.272113	-0.701319	0.843254	1	1	482	tags=13%, list=6%, signal=14%	metalloendopeptidase activity
GO:0009161	21	-0.239643	-0.66246	0.886756	1	1	1708	tags=24%, list=21%, signal=30%	ribonucleoside monophosphate metabolic process
GO:0008033	27	-0.223031	-0.650781	0.931727	1	1	2320	tags=44%, list=28%, signal=61%	tRNA processing
GO:0016627	16	-0.240483	-0.636577	0.89899	1	1	2863	tags=56%, list=34%, signal=86%	oxidoreductase activity, acting on the CH-CH group of donors
GO:0032787	21	-0.229972	-0.635116	0.926829	1	1	364	tags=10%, list=4%, signal=10%	monocarboxylic acid metabolic process
GO:0009378	15	-0.233736	-0.608309	0.936508	1	1	1427	tags=20%, list=17%, signal=24%	four-way junction helicase activity
GO:0006644	20	-0.212415	-0.584266	0.95842	1	1	1783	tags=25%, list=21%, signal=32%	phospholipid metabolic process
GO:0043492	23	-0.194482	-0.570939	0.96875	1	1	1620	tags=26%, list=19%, signal=32%	ATPase activity, coupled to movement of substances
GO:0042626	23	-0.194482	-0.562142	0.951923	1	1	1620	tags=26%, list=19%, signal=32%	ATPase activity, coupled to transmembrane movement of substances
GO:0016791	32	-0.157784	-0.478027	0.994264	1	1	2790	tags=38%, list=34%, signal=56%	phosphatase activity
GO:0006310	18	-0.173148	-0.464318	0.994455	1	1	1427	tags=17%, list=17%, signal=20%	DNA recombination
GO:0004842	24	-0.145492	-0.424391	1	1	1	7114	tags=100%, list=86%, signal=688%	ubiquitin-protein transferase activity
GO:0019787	24	-0.145492	-0.423302	1	0.998999	1	7114	tags=100%, list=86%, signal=688%	ubiquitin-like protein transferase activity
